# Supplementary material for: Neural correlates of acoustic dissonance in music: The role of musicianship, schematic and veridical expectations
Source: PLoS One. 2021 Dec 1;16(12):e0260728. doi: 10.1371/journal.pone.0260728 (PMC8635369; doi:10.1371/journal.pone.0260728)
Supplement: S1 Data — (XLS) [file pone.0260728.s001.xls]

## Sheet: P1_M
	CORRECT_3RD								DISSONANT_3RD								CORRECT_5TH								DISSONANT_5TH
Time_point	F7	F3	F4	F8	FC5	FC1	FC2	FC6	F7	F3	F4	F8	FC5	FC1	FC2	FC6	F7	F3	F4	F8	FC5	FC1	FC2	FC6	F7	F3	F4	F8	FC5	FC1	FC2	FC6
-0.2	-0.0808212	-0.273316	-0.635292	-0.799593	-0.117946	-0.400865	-1.04672	-0.764552	-0.105644	-0.721356	-0.711343	0.000100625	-0.839002	-0.893939	-0.752744	-0.393125	-1.28704	-1.75361	-1.0472	-0.849755	-1.43088	-1.41834	-0.831565	-0.526527	-0.686781	-0.572709	-0.500803	-1.41796	-0.454323	-0.441189	0.0238826	-0.384198
-0.198	-0.0560806	-0.258319	-0.58528	-0.557518	-0.144866	-0.427578	-1.01937	-0.631041	-0.0733887	-0.861669	-0.772987	-0.0872109	-0.846271	-1.02378	-0.828901	-0.4485	-1.23471	-1.68824	-0.964251	-0.817907	-1.44133	-1.37384	-0.773083	-0.422293	-0.634372	-0.541101	-0.421042	-1.35122	-0.421581	-0.415543	0.0680636	-0.360014
-0.196	-0.0315223	-0.245696	-0.539885	-0.329721	-0.171829	-0.452795	-0.992462	-0.504479	-0.0522991	-0.999332	-0.83773	-0.180044	-0.854341	-1.14945	-0.906878	-0.508639	-1.17875	-1.61672	-0.878015	-0.777785	-1.44426	-1.32609	-0.71206	-0.319705	-0.592486	-0.519133	-0.352342	-1.30015	-0.395109	-0.398576	0.104051	-0.338104
-0.194	-0.00810094	-0.236752	-0.501119	-0.128126	-0.198004	-0.475142	-0.965456	-0.391205	-0.0494988	-1.13029	-0.906786	-0.279329	-0.861189	-1.26618	-0.986726	-0.574776	-1.11898	-1.5372	-0.789454	-0.727404	-1.43481	-1.27451	-0.649271	-0.222642	-0.563803	-0.510616	-0.301522	-1.26874	-0.377887	-0.39435	0.126465	-0.320499
-0.192	0.0132532	-0.23219	-0.470231	0.0375799	-0.222283	-0.493124	-0.937587	-0.296435	-0.06999	-1.25071	-0.980904	-0.384889	-0.864839	-1.36963	-1.06807	-0.647258	-1.05554	-1.44852	-0.699903	-0.665618	-1.409	-1.21885	-0.585771	-0.134791	-0.550112	-0.518196	-0.274057	-1.25897	-0.372033	-0.405778	0.131007	-0.309328
-0.19	0.0316733	-0.231976	-0.447522	0.16072	-0.243302	-0.505175	-0.907839	-0.223842	-0.116025	-1.35703	-1.06016	-0.495204	-0.863484	-1.45617	-1.14996	-0.725318	-0.98885	-1.35036	-0.611056	-0.592286	-1.36399	-1.15927	-0.52291	-0.0594507	-0.55216	-0.543077	-0.273653	-1.27054	-0.37858	-0.434326	0.114777	-0.306748
-0.188	0.0463973	-0.235312	-0.432265	0.23811	-0.259514	-0.509758	-0.874994	-0.175285	-0.186777	-1.44616	-1.14379	-0.607342	-0.855589	-1.52301	-1.23083	-0.806962	-0.919628	-1.24339	-0.524924	-0.508373	-1.29837	-1.09633	-0.462308	0.000639654	-0.569538	-0.584853	-0.301964	-1.30084	-0.397352	-0.479845	0.076483	-0.314814
-0.186	0.0568082	-0.240704	-0.422738	0.270214	-0.269318	-0.505501	-0.837734	-0.150708	-0.27834	-1.51549	-1.23012	-0.717055	-0.839956	-1.56827	-1.30846	-0.888998	-0.84888	-1.12926	-0.443764	-0.415969	-1.21227	-1.03103	-0.405811	0.0434534	-0.600634	-0.641491	-0.358469	-1.34501	-0.426958	-0.540541	0.0165023	-0.335308
-0.184	0.0624712	-0.246134	-0.416374	0.26095	-0.271229	-0.491365	-0.794774	-0.148215	-0.384074	-1.563	-1.31656	-0.819047	-0.815769	-1.59109	-1.38004	-0.967209	-0.777883	-1.0106	-0.369972	-0.318218	-1.10739	-0.96475	-0.355414	0.0677847	-0.642652	-0.709442	-0.44052	-1.39642	-0.464902	-0.613112	-0.0631861	-0.369533
-0.182	0.0631634	-0.2493	-0.410014	0.217185	-0.264067	-0.466814	-0.745036	-0.164314	-0.495243	-1.58732	-1.39968	-0.90739	-0.78261	-1.59153	-1.44239	-1.03666	-0.708147	-0.890815	-0.30595	-0.219148	-0.98691	-0.899185	-0.313156	0.0733163	-0.691727	-0.783897	-0.543555	-1.44716	-0.507798	-0.693008	-0.159204	-0.418088
-0.18	0.0588916	-0.24792	-0.400241	0.147973	-0.247163	-0.431978	-0.687825	-0.194295	-0.601885	-1.58779	-1.47538	-0.976062	-0.740454	-1.57051	-1.4921	-1.0921	-0.641362	-0.773938	-0.253948	-0.123417	-0.85529	-0.836264	-0.280995	0.0606384	-0.743116	-0.859154	-0.661455	-1.48885	-0.551668	-0.774817	-0.26708	-0.480666
-0.178	0.0498973	-0.24004	-0.383768	0.0636215	-0.220529	-0.38777	-0.622998	-0.232706	-0.693812	-1.56444	-1.53918	-1.01954	-0.689664	-1.52974	-1.52584	-1.12846	-0.579304	-0.664319	-0.215889	-0.0359716	-0.717957	-0.778004	-0.260662	0.0312198	-0.791497	-0.929077	-0.787019	-1.5134	-0.592294	-0.852729	-0.381639	-0.555903
-0.176	0.0366441	-0.224325	-0.35782	-0.0253148	-0.184982	-0.335949	-0.551093	-0.273878	-0.761637	-1.51805	-1.58648	-1.03338	-0.630975	-1.47152	-1.54063	-1.1413	-0.523714	-0.566291	-0.193194	0.0383504	-0.580925	-0.72637	-0.253508	-0.0126689	-0.831336	-0.987585	-0.912511	-1.51387	-0.625593	-0.921024	-0.49742	-0.641293
-0.174	0.0197914	-0.200285	-0.320486	-0.109009	-0.142202	-0.27909	-0.473404	-0.312431	-0.797706	-1.45008	-1.61297	-1.01477	-0.565472	-1.39856	-1.53411	-1.1273	-0.476155	-0.483812	-0.186622	0.0952423	-0.450357	-0.683109	-0.260356	-0.068074	-0.857313	-1.02916	-1.03023	-1.48521	-0.647964	-0.974563	-0.609109	-0.733221
-0.172	0.000153248	-0.1684	-0.270992	-0.179205	-0.094689	-0.220472	-0.391976	-0.343731	-0.796851	-1.36263	-1.61496	-0.96288	-0.49457	-1.31386	-1.50476	-1.08464	-0.437853	-0.420111	-0.196127	0.131346	-0.332111	-0.649595	-0.281376	-0.131514	-0.864774	-1.04929	-1.13305	-1.42482	-0.656592	-1.00921	-0.711921	-0.827094
-0.17	-0.0213528	-0.130142	-0.20986	-0.229864	-0.0456361	-0.163869	-0.309525	-0.364241	-0.75687	-1.25841	-1.58972	-0.879136	-0.419979	-1.22048	-1.45212	-1.01323	-0.409553	-0.377363	-0.220776	0.144621	-0.231298	-0.626677	-0.315985	-0.199161	-0.850161	-1.04483	-1.21495	-1.33293	-0.649667	-1.02217	-0.80192	-0.917596
-0.168	-0.0437641	-0.0878667	-0.138942	-0.257543	0.00129942	-0.113263	-0.229268	-0.371749	-0.678707	-1.14058	-1.53578	-0.7672	-0.34365	-1.12145	-1.37685	-0.914846	-0.391401	-0.356442	-0.258712	0.134619	-0.151901	-0.614574	-0.362798	-0.267044	-0.811371	-1.01426	-1.27133	-1.2127	-0.6265	-1.01217	-0.876245	-0.999046
-0.166	-0.0661337	-0.0445971	-0.0613067	-0.261509	0.0422907	-0.0725056	-0.154693	-0.365444	-0.566315	-1.01266	-1.45311	-0.632784	-0.267702	-1.01954	-1.28079	-0.793043	-0.382868	-0.356771	-0.307203	0.102634	-0.0964797	-0.612801	-0.419635	-0.331258	-0.748013	-0.95776	-1.2993	-1.06993	-0.587536	-0.979526	-0.933215	-1.06582
-0.164	-0.0875905	-0.00372257	0.0189897	-0.243574	0.0736867	-0.044957	-0.0892738	-0.345872	-0.426234	-0.878385	-1.34324	-0.483256	-0.194319	-0.917251	-1.16684	-0.652969	-0.382754	-0.37629	-0.362757	0.0517037	-0.065983	-0.620157	-0.483588	-0.388171	-0.661511	-0.877147	-1.29779	-0.912642	-0.534247	-0.926045	-0.972328	-1.11279
-0.162	-0.107395	0.0313589	0.0972489	-0.207707	0.0923666	-0.0331434	-0.0361739	-0.314756	-0.266933	-0.74154	-1.20925	-0.327077	-0.125629	-0.816677	-1.03882	-0.501008	-0.389243	-0.411557	-0.421313	-0.0135604	-0.0597016	-0.634774	-0.551153	-0.434618	-0.555045	-0.775667	-1.26744	-0.750277	-0.468944	-0.854785	-0.994149	-1.13582
-0.16	-0.124986	0.0576073	0.16854	-0.159467	0.0960667	-0.0384733	0.00204579	-0.27474	-0.0980156	-0.605811	-1.05564	-0.173142	-0.0635558	-0.719472	-0.901246	-0.344319	-0.400047	-0.45797	-0.478502	-0.0873016	-0.0753491	-0.654222	-0.618419	-0.46807	-0.43331	-0.657653	-1.21047	-0.59279	-0.394512	-0.76971	-1.0001	-1.1321
-0.158	-0.140019	0.0726754	0.228139	-0.105334	0.0836417	-0.0610455	0.0236693	-0.229074	0.0706436	-0.474634	-0.888064	-0.030069	-0.00967561	-0.626841	-0.759058	-0.19032	-0.412592	-0.510108	-0.529935	-0.162882	-0.109273	-0.675671	-0.681291	-0.486764	-0.30214	-0.528091	-1.13033	-0.449664	-0.314103	-0.675271	-0.992211	-1.10046
-0.156	-0.15239	0.0751728	0.271956	-0.0520122	0.0552287	-0.0995747	0.0280002	-0.181274	0.229718	-0.35105	-0.713054	0.0944858	0.0349197	-0.539544	-0.617289	-0.0461517	-0.424247	-0.562146	-0.571522	-0.233442	-0.15677	-0.696088	-0.735748	-0.489795	-0.168004	-0.392155	-1.03135	-0.328955	-0.230833	-0.575962	-0.972806	-1.04155
-0.154	-0.162236	0.0648291	0.296904	-0.00577121	0.0122929	-0.151448	0.0154472	-0.134811	0.37114	-0.237596	-0.537571	0.194417	0.0697291	-0.457944	-0.480779	0.0818317	-0.43256	-0.608318	-0.599762	-0.292508	-0.212483	-0.712454	-0.778096	-0.477141	-0.037447	-0.254754	-0.918335	-0.236487	-0.147511	-0.475895	-0.944244	-0.957827
-0.152	-0.169923	0.0425388	0.301173	0.0281165	-0.0424523	-0.212912	-0.0124901	-0.0928283	0.488634	-0.136215	-0.368575	0.265626	0.0949027	-0.382063	-0.353875	0.188497	-0.435483	-0.643373	-0.611994	-0.33457	-0.27083	-0.721978	-0.8052	-0.449638	0.0834616	-0.120141	-0.79617	-0.175294	-0.0664264	-0.378457	-0.908666	-0.853452
-0.15	-0.176008	0.0102841	0.284398	0.0457959	-0.105246	-0.279368	-0.0533317	-0.057929	0.578038	-0.0482011	-0.212573	0.306293	0.111243	-0.311661	-0.240186	0.270263	-0.431544	-0.662995	-0.606581	-0.355587	-0.326439	-0.722289	-0.814671	-0.408892	0.189622	0.00835676	-0.669513	-0.145365	0.0107702	-0.286067	-0.867829	-0.734011
-0.148	-0.181171	-0.0290534	0.247687	0.0450886	-0.171583	-0.345762	-0.103814	-0.0320274	0.637413	0.0258159	-0.0751892	0.316957	0.120139	-0.24632	-0.142389	0.325295	-0.419966	-0.664125	-0.582996	-0.353353	-0.374536	-0.711585	-0.805001	-0.357136	0.277274	0.128473	-0.542547	-0.14374	0.0830859	-0.200077	-0.823034	-0.606141
-0.146	-0.186133	-0.0719704	0.193531	0.0255846	-0.236585	-0.407008	-0.160153	-0.0162767	0.666937	0.0858505	0.0392041	0.300398	0.123439	-0.185536	-0.0621084	0.353565	-0.400705	-0.645182	-0.541822	-0.327679	-0.411263	-0.688728	-0.775617	-0.29704	0.344215	0.238982	-0.418853	-0.164933	0.15011	-0.120809	-0.775128	-0.477066
-0.144	-0.191556	-0.114676	0.125589	-0.0114216	-0.295416	-0.458428	-0.218346	-0.0110609	0.668642	0.132505	0.127761	0.261341	0.123266	-0.128799	0.000135567	0.356767	-0.374422	-0.60614	-0.484648	-0.280386	-0.4339	-0.653283	-0.726876	-0.231497	0.389839	0.339533	-0.301382	-0.201638	0.211851	-0.0477427	-0.724609	-0.354095
-0.142	-0.197928	-0.15345	0.0483842	-0.0631268	-0.343683	-0.49615	-0.274488	-0.0160439	0.646023	0.166877	0.189325	0.206014	0.121793	-0.0756821	0.0448927	0.338099	-0.342374	-0.548474	-0.413893	-0.215097	-0.440975	-0.605491	-0.659981	-0.163392	0.415013	0.430369	-0.192518	-0.245629	0.268521	0.0202074	-0.671787	-0.244122
-0.14	-0.205459	-0.184977	-0.0330651	-0.125515	-0.377802	-0.517427	-0.325062	-0.0302633	0.603587	0.190443	0.224459	0.141599	0.121011	-0.025902	0.0736804	0.301945	-0.30626	-0.474975	-0.332568	-0.136852	-0.432261	-0.546195	-0.576851	-0.0953849	0.421807	0.511984	-0.0942085	-0.288749	0.320297	0.0843263	-0.616978	-0.153148
-0.138	-0.213992	-0.206646	-0.113644	-0.19372	-0.395294	-0.520857	-0.367197	-0.0522547	0.546388	0.204916	0.235347	0.0756303	0.122499	0.0206265	0.0888152	0.253474	-0.268026	-0.389461	-0.244007	-0.0515915	-0.408671	-0.476725	-0.47995	-0.0297263	0.413119	0.584748	-0.00812171	-0.323859	0.367091	0.145721	-0.560704	-0.0858844
-0.136	-0.222954	-0.216757	-0.188537	-0.262416	-0.394978	-0.506478	-0.398854	-0.080195	0.4796	0.2121	0.225558	0.0153744	0.127241	0.0637606	0.0931932	0.1982	-0.229657	-0.296415	-0.151598	0.0344299	-0.372071	-0.398758	-0.372098	0.0318855	0.392252	0.648593	0.0642057	-0.345637	0.408392	0.204969	-0.503852	-0.045443
-0.134	-0.231346	-0.214653	-0.253583	-0.326222	-0.377064	-0.47574	-0.418938	-0.112054	0.408157	0.213742	0.199723	-0.0327387	0.135505	0.103125	0.0900409	0.141546	-0.192978	-0.200587	-0.0585382	0.115249	-0.325033	-0.314179	-0.256284	0.0883793	0.362492	0.702771	0.121258	-0.35114	0.443169	0.261849	-0.447772	-0.0331448
-0.132	-0.237804	-0.200746	-0.305572	-0.380072	-0.343127	-0.431352	-0.427331	-0.145744	0.336486	0.211404	0.16312	-0.0636068	0.146802	0.138135	0.082657	0.0884363	-0.159481	-0.106596	0.0323599	0.185744	-0.270565	-0.22494	-0.1355	0.139321	0.326735	0.74576	0.161503	-0.340056	0.469901	0.315185	-0.394287	-0.0484479
-0.13	-0.240712	-0.176448	-0.342452	-0.419567	-0.295984	-0.37704	-0.424844	-0.179263	0.268345	0.206368	0.121243	-0.0738234	0.15994	0.168057	0.0741708	0.0429724	-0.130194	-0.0185775	0.1188	0.24208	-0.211823	-0.132956	-0.0126065	0.184857	0.287205	0.775312	0.183434	-0.31462	0.486699	0.362837	-0.345598	-0.0890013
-0.128	-0.238391	-0.144036	-0.363446	-0.441265	-0.239482	-0.317228	-0.413106	-0.210824	0.206749	0.19958	0.0793753	-0.0618967	0.173167	0.192098	0.0673392	0.00820034	-0.105612	0.0601036	0.199058	0.282004	-0.151867	-0.0400222	0.109755	0.225593	0.245287	0.788655	0.185697	-0.27923	0.491533	0.401851	-0.304103	-0.150815
-0.126	-0.229314	-0.106444	-0.369069	-0.442923	-0.178214	-0.256684	-0.394394	-0.23896	0.153982	0.19166	0.0422145	-0.0283021	0.184395	0.209529	0.0644019	-0.0139969	-0.0856842	0.127043	0.271968	0.304966	-0.0934489	0.0522204	0.229203	0.262431	0.201484	0.782831	0.1673	-0.239797	0.482531	0.428743	-0.272125	-0.22853
-0.124	-0.21236	-0.067029	-0.361042	-0.423679	-0.117191	-0.200157	-0.371428	-0.262612	0.111661	0.182948	0.0135965	0.0246341	0.191481	0.219832	0.0670097	-0.0228837	-0.0698646	0.180885	0.336843	0.31206	-0.0388568	0.142291	0.343616	0.296375	0.155507	0.75512	0.127853	-0.202921	0.458308	0.439904	-0.251606	-0.315773
-0.122	-0.187053	-0.0293155	-0.342135	-0.384147	-0.0615017	-0.152043	-0.347154	-0.281182	0.0808399	0.173621	-0.00367085	0.0930116	0.192533	0.222857	0.0762274	-0.0187385	-0.0572201	0.221302	0.393357	0.305807	0.0101696	0.228838	0.451093	0.328332	0.106452	0.7035	0.0678377	-0.175007	0.418288	0.432076	-0.243769	-0.405562
-0.12	-0.153762	0.00324799	-0.315922	-0.326448	-0.0159585	-0.116099	-0.324512	-0.294559	0.0621154	0.16384	-0.00784656	0.171768	0.18622	0.21898	0.0926098	-0.00262205	-0.0465837	0.248881	0.441395	0.289797	0.0524664	0.310592	0.549891	0.358932	0.0530706	0.627085	-0.0111649	-0.161411	0.362957	0.402845	-0.248826	-0.490744
-0.118	-0.11382	0.0275136	-0.286496	-0.254131	0.0152218	-0.0952183	-0.306235	-0.3031	0.0557285	0.153914	0.00182469	0.255193	0.172023	0.20923	0.116335	0.0239211	-0.036734	0.264937	0.480905	0.268246	0.0874144	0.386304	0.638361	0.388373	-0.00592925	0.526474	-0.106305	-0.165735	0.294026	0.351088	-0.265752	-0.56443
-0.116	-0.0695436	0.0408245	-0.258143	-0.172009	0.0287047	-0.0912806	-0.294651	-0.307582	0.0616382	0.144474	0.0252929	0.337492	0.150422	0.195373	0.147371	0.0591882	-0.0265842	0.271265	0.511767	0.245509	0.114862	0.454694	0.714881	0.416336	-0.0715709	0.403965	-0.213405	-0.189346	0.214444	0.277326	-0.29217	-0.620408
-0.114	-0.0241297	0.041167	-0.235009	-0.0858739	0.0222684	-0.105078	-0.291539	-0.309119	0.0795665	0.136602	0.0619481	0.413353	0.122982	0.179936	0.185653	0.10163	-0.0153549	0.269882	0.533704	0.225605	0.135015	0.514409	0.777818	0.441943	-0.14433	0.263593	-0.327025	-0.231162	0.128274	0.183919	-0.324372	-0.653496
-0.112	0.0185766	0.0272821	-0.220777	-0.00212718	-0.00503045	-0.136303	-0.298003	-0.309044	0.109014	0.131913	0.110891	0.478458	0.0923128	0.16614	0.231237	0.150105	-0.00271233	0.262762	0.54623	0.211799	0.148309	0.564014	0.825518	0.463799	-0.223919	0.110977	-0.440667	-0.287736	0.040418	0.0750869	-0.357488	-0.659835
-0.11	0.0544196	-0.00126397	-0.218374	0.072685	-0.0527653	-0.183603	-0.314399	-0.30877	0.149253	0.132553	0.171179	0.52989	0.0619182	0.157759	0.284402	0.204046	0.0111484	0.25161	0.548658	0.206266	0.155277	0.602007	0.856333	0.480082	-0.309148	-0.0470116	-0.547119	-0.353613	-0.0437828	-0.0432714	-0.385798	-0.637081
-0.108	0.0793518	-0.0440458	-0.229737	0.132387	-0.119129	-0.244673	-0.340297	-0.309643	0.199307	0.141113	0.24202	0.566384	0.035926	0.158872	0.345682	0.263504	0.0254852	0.237683	0.540147	0.209884	0.156423	0.626867	0.868681	0.488688	-0.397901	-0.202734	-0.638898	-0.421911	-0.119026	-0.163944	-0.40316	-0.584515
-0.106	0.0898866	-0.0997825	-0.255636	0.171709	-0.201003	-0.316396	-0.374488	-0.312794	0.257927	0.160441	0.322861	0.588409	0.0187298	0.173558	0.415812	0.329076	0.0390618	0.221668	0.519791	0.22214	0.152121	0.637129	0.86114	0.487417	-0.487195	-0.348366	-0.708776	-0.485047	-0.180556	-0.27893	-0.403528	-0.503039
-0.104	0.0835314	-0.166375	-0.295594	0.186791	-0.294114	-0.394994	-0.415029	-0.319002	0.323578	0.193365	0.413371	0.598045	0.0145694	0.205513	0.495587	0.401707	0.0502672	0.203639	0.486726	0.241173	0.142539	0.631478	0.832559	0.474162	-0.573356	-0.47653	-0.750333	-0.535529	-0.224646	-0.380073	-0.381503	-0.395093
-0.102	0.0591465	-0.240975	-0.347873	0.175603	-0.393255	-0.476214	-0.459328	-0.328588	0.394431	0.242358	0.513312	0.598683	0.0270873	0.257656	0.585644	0.482391	0.057289	0.183077	0.440241	0.263921	0.127603	0.60886	0.782182	0.447101	-0.652265	-0.58089	-0.758478	-0.566719	-0.248987	-0.459746	-0.332864	-0.264474
-0.1	0.0171803	-0.320094	-0.409566	0.138241	-0.492582	-0.55551	-0.504261	-0.34134	0.468372	0.309161	0.622305	0.594561	0.0589044	0.331733	0.686191	0.571814	0.0583222	0.158955	0.379884	0.286374	0.107009	0.568589	0.709759	0.404869	-0.719676	-0.65667	-0.729911	-0.573492	-0.252958	-0.51152	-0.255034	-0.116099
-0.098	-0.0402548	-0.399733	-0.476755	0.0770418	-0.585952	-0.628244	-0.546321	-0.356482	0.543026	0.394409	0.73953	0.590181	0.111254	0.427972	0.796717	0.669975	0.0517895	0.129882	0.305552	0.303892	0.0802735	0.510453	0.615653	0.346689	-0.771558	-0.701031	-0.663454	-0.552714	-0.237717	-0.530742	-0.147428	0.0442903
-0.096	-0.109485	-0.475552	-0.544746	-0.00349441	-0.667288	-0.689873	-0.581793	-0.372691	0.615783	0.497309	0.863412	0.589681	0.183715	0.544829	0.915719	0.775838	0.0365484	0.0942903	0.217548	0.311576	0.0468417	0.434802	0.500912	0.272467	-0.804452	-0.713277	-0.560243	-0.503519	-0.206127	-0.514992	-0.0116507	0.210437
-0.094	-0.185548	-0.543062	-0.608349	-0.0969917	-0.730957	-0.736147	-0.606942	-0.38815	0.683841	0.615412	0.991324	0.59621	0.274069	0.678855	1.0405	0.887078	0.012063	0.0506446	0.116623	0.304666	0.00622805	0.342621	0.367319	0.182836	-0.815798	-0.694877	-0.423749	-0.427353	-0.162514	-0.464339	0.148478	0.375892
-0.092	-0.262622	-0.597838	-0.662192	-0.195677	-0.772121	-0.763296	-0.618214	-0.400656	0.744257	0.744519	1.1194	0.611394	0.378309	0.824721	1.16704	0.999942	-0.0214788	-0.00232416	0.00399613	0.278931	-0.0418082	0.235584	0.217406	0.0791658	-0.804206	-0.649301	-0.259631	-0.327805	-0.112277	-0.381406	0.327076	0.534316
-0.09	-0.334545	-0.635743	-0.701049	-0.291017	-0.787046	-0.768196	-0.612431	-0.407747	0.794004	0.878742	1.24245	0.634963	0.49081	0.975407	1.29008	1.10928	-0.0631136	-0.0653946	-0.118646	0.231046	-0.0970745	0.116068	0.0544328	-0.0364695	-0.769646	-0.581708	-0.075427	-0.210247	-0.0614029	-0.271213	0.516524	0.679757
-0.088	-0.39539	-0.653158	-0.720157	-0.374453	-0.773342	-0.748529	-0.586982	-0.406868	0.830057	1.01076	1.35411	0.664578	0.604642	1.12257	1.40324	1.20876	-0.111118	-0.13865	-0.249152	0.15892	-0.158765	-0.012841	-0.11766	-0.161348	-0.713536	-0.498498	0.119897	-0.0813384	-0.0159246	-0.140818	0.707926	0.806884
-0.086	-0.440018	-0.647196	-0.715507	-0.438164	-0.730126	-0.702911	-0.53999	-0.395545	0.849501	1.13222	1.44711	0.69591	0.712039	1.25706	1.49945	1.29122	-0.163092	-0.22131	-0.384912	0.0619648	-0.225316	-0.147395	-0.294333	-0.292178	-0.638714	-0.40679	0.316501	0.0515637	0.0186148	0.0012012	0.891688	0.911188
-0.084	-0.46454	-0.615893	-0.684089	-0.475794	-0.658083	-0.630987	-0.47045	-0.37157	0.849673	1.23434	1.51378	0.722969	0.804954	1.36957	1.57138	1.34924	-0.216088	-0.311619	-0.522875	-0.0587236	-0.294313	-0.283248	-0.470552	-0.425192	-0.549296	-0.313867	0.5043	0.181029	0.0376521	0.145409	1.05817	0.989125
-0.082	-0.466652	-0.558362	-0.624089	-0.483032	-0.559425	-0.533485	-0.378327	-0.333174	0.82834	1.30859	1.54668	0.738665	0.875703	1.45135	1.61207	1.37576	-0.266787	-0.406806	-0.659568	-0.200281	-0.362493	-0.415573	-0.640924	-0.556248	-0.450416	-0.226625	0.67362	0.300158	0.0379995	0.282235	1.19832	1.03824
-0.08	-0.445787	-0.474889	-0.535015	-0.458021	-0.437761	-0.412229	-0.264606	-0.279188	0.783903	1.34741	1.53936	0.73555	0.917607	1.49497	1.61557	1.36471	-0.311687	-0.503117	-0.791128	-0.358105	-0.425834	-0.5392	-0.799853	-0.680951	-0.34787	-0.151079	0.81584	0.403129	0.0181185	0.402716	1.30438	1.05724
-0.078	-0.403082	-0.366971	-0.417751	-0.40151	-0.297873	-0.270087	-0.131284	-0.209167	0.715614	1.34498	1.48708	0.706677	0.925606	1.49499	1.57765	1.31177	-0.347296	-0.595946	-0.913362	-0.526005	-0.479759	-0.64881	-0.941715	-0.794783	-0.247701	-0.0919436	0.923974	0.485637	-0.0217467	0.499192	1.37037	1.04604
-0.076	-0.341159	-0.237278	-0.274541	-0.316744	-0.14543	-0.110873	0.0186941	-0.123475	0.623779	1.29785	1.38752	0.646459	0.896778	1.44854	1.49629	1.21484	-0.370322	-0.680039	-1.02183	-0.696478	-0.519424	-0.739142	-1.06106	-0.893244	-0.155728	-0.0523291	0.993164	0.545211	-0.0795808	0.565908	1.39257	1.00578
-0.074	-0.263756	-0.0895534	-0.108895	-0.209099	0.0133551	0.060814	0.181558	-0.0233205	0.509918	1.20544	1.24131	0.551467	0.830717	1.35576	1.37219	1.07453	-0.377833	-0.749781	-1.112	-0.861088	-0.540103	-0.805246	-1.15281	-0.972024	-0.0770962	-0.0335493	1.02103	0.581378	-0.151745	0.599454	1.36986	0.938793
-0.072	-0.175257	0.0715679	0.0745724	-0.0854909	0.172084	0.23979	0.352894	0.0892645	0.376849	1.07033	1.05236	0.421038	0.729719	1.21993	1.20894	0.894313	-0.367403	-0.799543	-1.17936	-1.01096	-0.537594	-0.842726	-1.21251	-1.02718	-0.0158508	-0.0350629	1.00788	0.595678	-0.233241	0.599039	1.3038	0.848569
-0.07	-0.0801885	0.240787	0.270364	0.0463732	0.324534	0.420538	0.527866	0.211506	0.228671	0.898263	0.827847	0.257634	0.598761	1.04743	1.01301	0.680517	-0.337227	-0.824055	-1.2197	-1.13729	-0.50865	-0.848004	-1.23652	-1.05533	0.0254028	-0.0545394	0.956718	0.59152	-0.318072	0.566549	1.19861	0.739636
-0.068	0.0172684	0.412415	0.472363	0.178808	0.464986	0.59747	0.70147	0.340021	0.0706212	0.697956	0.577994	0.0668944	0.445253	0.847385	0.793488	0.442047	-0.286219	-0.818803	-1.22929	-1.23198	-0.451343	-0.818549	-1.22223	-1.05385	0.0457358	-0.0880421	0.873089	0.573898	-0.399657	0.506405	1.06094	0.61743
-0.066	0.113659	0.580669	0.674132	0.304941	0.588524	0.765209	0.868794	0.470997	-0.0912003	0.480537	0.315442	-0.142634	0.278576	0.631111	0.56154	0.189861	-0.214091	-0.780384	-1.20521	-1.28812	-0.365347	-0.753074	-1.16824	-1.02106	0.0460003	-0.130316	0.764751	0.54898	-0.47128	0.425221	0.899496	0.488093
-0.064	0.206506	0.739968	0.869218	0.419377	0.69125	0.918844	1.02528	0.600407	-0.250212	0.258828	0.0544249	-0.360075	0.109425	0.411305	0.329634	-0.0637373	-0.121407	-0.706817	-1.14552	-1.30057	-0.252092	-0.651688	-1.07453	-0.956415	0.0287944	-0.175159	0.641168	0.523612	-0.526537	0.331299	0.72447	0.358238
-0.062	0.294384	0.885204	1.05145	0.51866	0.770454	1.05416	1.16693	0.724234	-0.399824	0.0464095	-0.190274	-0.573055	-0.0509853	0.20113	0.110654	-0.305951	-0.00962666	-0.597767	-1.04956	-1.26629	-0.114752	-0.515967	-0.942515	-0.860591	-0.00171465	-0.215857	0.512895	0.50475	-0.559747	0.233992	0.546926	0.234671
-0.06	0.376833	1.01198	1.2152	0.601476	0.82469	1.16783	1.29052	0.838698	-0.533947	-0.143401	-0.40446	-0.768706	-0.191798	0.0132198	-0.0831005	-0.524405	0.11889	-0.45466	-0.918096	-1.18464	0.0419228	-0.348959	-0.775116	-0.735581	-0.0400962	-0.245653	0.390862	0.498881	-0.566313	0.142985	0.378074	0.12407
-0.058	0.454102	1.11679	1.35562	0.668564	0.853797	1.25752	1.39366	0.940459	-0.647484	-0.298596	-0.575653	-0.934742	-0.303403	-0.1413	-0.24088	-0.708052	0.260907	-0.28068	-0.753436	-1.05748	0.211929	-0.155101	-0.576692	-0.584684	-0.0800662	-0.258225	0.285625	0.511472	-0.543012	0.067556	0.228546	0.0326548
-0.056	0.5268	1.19712	1.46883	0.722362	0.858846	1.32195	1.4749	1.02678	-0.736743	-0.409448	-0.69411	-1.0605	-0.37826	-0.253681	-0.354363	-0.847982	0.412386	-0.0806419	-0.55943	-0.8891	0.388462	0.0599427	-0.352936	-0.412426	-0.114971	-0.248152	0.206621	0.546479	-0.488203	0.0158587	0.107683	-0.0341549
-0.054	0.595491	1.25151	1.55199	0.766434	0.842034	1.36088	1.53367	1.09565	-0.79973	-0.469309	-0.753614	-1.13782	-0.411571	-0.318244	-0.418335	-0.938071	0.56862	0.139252	-0.341395	-0.685968	0.56444	0.28952	-0.110674	-0.224397	-0.138307	-0.211324	0.161497	0.605973	-0.401943	-0.00570934	0.0229062	-0.072062
-0.052	0.660304	1.27955	1.6034	0.804745	0.806526	1.37505	1.57021	1.14581	-0.836261	-0.475184	-0.751983	-1.16177	-0.401755	-0.332816	-0.431119	-0.975411	0.724423	0.371751	-0.105916	-0.456347	0.733053	0.526281	0.142388	-0.027011	-0.14423	-0.145284	0.155537	0.689906	-0.286015	0.00698818	-0.0208028	-0.0781817
-0.05	0.72063	1.28176	1.62249	0.840902	0.756261	1.36605	1.58543	1.1768	-0.847897	-0.427993	-0.691234	-1.13097	-0.350652	-0.298893	-0.394704	-0.960482	0.874378	0.608974	0.13944	-0.209772	0.888286	0.762521	0.39799	0.17279	-0.128017	-0.0494743	0.19126	0.796042	-0.143873	0.055485	-0.021264	-0.051273
-0.048	0.77495	1.25951	1.60972	0.877448	0.695722	1.33617	1.58075	1.18884	-0.837695	-0.332522	-0.577378	-1.04771	-0.263438	-0.221481	-0.314563	-0.897057	1.01313	0.842857	0.386491	0.0435344	1.02533	0.990532	0.647673	0.367882	-0.0864488	0.0746351	0.268195	0.920068	0.0195076	0.138562	0.0207203	0.00810579
-0.046	0.820826	1.21483	1.56655	0.915312	0.629683	1.28816	1.55791	1.18277	-0.809806	-0.197049	-0.419896	-0.917704	-0.148251	-0.108656	-0.199175	-0.791852	1.13571	1.06561	0.626853	0.293297	1.1409	1.20296	0.883159	0.551323	-0.0180625	0.223549	0.382868	1.05589	0.19784	0.252297	0.101384	0.0975365
-0.044	0.855079	1.15028	1.49525	0.953495	0.562928	1.22513	1.5188	1.15988	-0.768969	-0.0326668	-0.230923	-0.749592	-0.015535	0.0291344	-0.0592988	-0.653946	1.23784	1.27012	0.852393	0.529788	1.2333	1.39315	1.09673	0.716707	0.0767183	0.39188	0.528996	1.19606	0.383817	0.390316	0.214217	0.212787
-0.042	0.874109	1.0687	1.39879	0.989029	0.499971	1.15024	1.46526	1.12176	-0.71997	0.147619	-0.0242323	-0.554192	0.122832	0.179957	0.0929335	-0.494047	1.31621	1.45033	1.05565	0.744372	1.30247	1.55539	1.28155	0.858486	0.195606	0.57262	0.697887	1.33237	0.569449	0.544225	0.350386	0.34797
-0.04	0.874344	0.973088	1.28062	1.01723	0.444762	1.06662	1.39901	1.07016	-0.667128	0.329956	0.185879	-0.343649	0.254562	0.331397	0.245019	-0.323644	1.36872	1.60148	1.23025	0.929941	1.34966	1.68518	1.43203	0.97224	0.334607	0.757521	0.879004	1.45651	0.746447	0.704194	0.499312	0.495817
-0.038	0.852741	0.866387	1.14457	1.0322	0.40042	0.977172	1.32152	1.00682	-0.613873	0.50077	0.385703	-0.1305	0.368041	0.471576	0.385089	-0.154144	1.39458	1.72029	1.3712	1.08122	1.37721	1.77937	1.54401	1.05487	0.488304	0.937576	1.06067	1.56069	0.906636	0.859641	0.64939	0.648051
-0.036	0.80728	0.751392	0.994622	1.02755	0.368994	0.884444	1.23398	0.933393	-0.562473	0.647854	0.563135	0.0732337	0.453363	0.590107	0.502817	0.00395218	1.39432	1.80497	1.47514	1.19492	1.38799	1.83624	1.61494	1.1047	0.650236	1.10356	1.23082	1.63838	1.04237	0.99999	0.788783	0.79585
-0.034	0.737375	0.630627	0.834801	0.997241	0.351281	0.790573	1.13734	0.851331	-0.513928	0.761322	0.708496	0.256871	0.503237	0.678892	0.590177	0.141751	1.36975	1.85518	1.54049	1.26974	1.38506	1.85551	1.64397	1.12152	0.81333	1.24662	1.37787	1.68474	1.14696	1.11541	0.906244	0.930366
-0.032	0.64415	0.506294	0.669041	0.93638	0.346729	0.69724	1.03234	0.761901	-0.468056	0.834349	0.81512	0.41174	0.513646	0.732703	0.641957	0.252512	1.32368	1.87188	1.56741	1.30624	1.3711	1.83824	1.63194	1.1065	0.97037	1.35879	1.49139	1.69712	1.21502	1.19751	0.991904	1.04328
-0.03	0.530525	0.380258	0.501084	0.842013	0.353427	0.605678	0.919629	0.666174	-0.423722	0.863628	0.87965	0.531671	0.484219	0.749502	0.656029	0.331992	1.2597	1.85712	1.55777	1.30658	1.34815	1.78676	1.58127	1.06203	1.11444	1.43354	1.56288	1.67518	1.24283	1.23993	1.03796	1.12733
-0.028	0.401104	0.254068	0.334409	0.713668	0.368221	0.516717	0.799866	0.565089	-0.3792	0.849517	0.902055	0.613279	0.418251	0.730465	0.633349	0.378574	1.18179	1.81374	1.51489	1.2742	1.31727	1.70441	1.49578	0.991573	1.23933	1.46622	1.58624	1.62095	1.22858	1.23878	1.03924	1.17685
-0.026	0.261862	0.129021	0.172187	0.553668	0.386936	0.430863	0.673874	0.459539	-0.332587	0.795868	0.885384	0.65603	0.322384	0.679746	0.577699	0.393196	1.09401	1.74514	1.4433	1.21341	1.27848	1.59536	1.38045	0.89938	1.33986	1.45431	1.55822	1.5386	1.17254	1.19293	0.993554	1.18814
-0.024	0.119668	0.00625047	0.0172607	0.367137	0.404709	0.348403	0.542758	0.350467	-0.282225	0.709562	0.835301	0.662116	0.205955	0.603979	0.495233	0.37909	1.00011	1.65503	1.34838	1.12904	1.23078	1.46438	1.24112	0.79023	1.41214	1.39765	1.47858	1.43402	1.07714	1.10406	0.901854	1.15979
-0.022	-0.0183162	-0.113178	-0.12786	0.161704	0.416415	0.26952	0.408014	0.238978	-0.227053	0.599793	0.759456	0.636141	0.0800906	0.511601	0.393854	0.341382	0.903286	1.54716	1.23598	1.02604	1.17236	1.31652	1.08416	0.669166	1.45369	1.29851	1.35007	1.31427	0.946888	0.976518	0.768184	1.09287
-0.02	-0.145272	-0.22816	-0.260986	-0.0530747	0.417139	0.19441	0.271606	0.126429	-0.166863	0.47719	0.666768	0.584662	-0.0433789	0.412038	0.282506	0.286579	0.805953	1.4252	1.11211	0.909243	1.10097	1.15697	0.916113	0.541242	1.46354	1.16141	1.17829	1.18696	0.788267	0.817097	0.599395	0.990896
-0.018	-0.255347	-0.337461	-0.380231	-0.266504	0.40267	0.123388	0.136003	0.0144918	-0.102408	0.352843	0.566665	0.515617	-0.153065	0.314855	0.170428	0.222007	0.709689	1.29267	0.982537	0.783095	1.0143	0.990746	0.743351	0.411304	1.44212	0.992968	0.971288	1.0595	0.609414	0.634508	0.404678	0.859691
-0.016	-0.344173	-0.439656	-0.483997	-0.467675	0.36995	0.0569693	0.00415002	-0.0948101	-0.0353729	0.23733	0.46837	0.437683	-0.239125	0.228926	0.0664473	0.155235	0.615252	1.15286	0.852526	0.651582	0.910492	0.822587	0.571803	0.283818	1.39122	0.80148	0.739072	0.938549	0.41974	0.438826	0.194937	0.707049
-0.014	-0.40923	-0.533104	-0.570962	-0.646422	0.317446	-0.00407895	-0.120598	-0.199123	0.0317962	0.139839	0.380255	0.359607	-0.294202	0.161708	-0.0216457	0.0935323	0.522725	1.00892	0.726655	0.51819	0.788596	0.656785	0.406685	0.162737	1.31377	0.596475	0.492966	0.82937	0.22944	0.240818	-0.0179507	0.542256
-0.012	-0.450021	-0.61596	-0.640081	-0.794213	0.245394	-0.0587315	-0.234613	-0.295826	0.0961566	0.0674425	0.309321	0.289557	-0.314115	0.118671	-0.0876069	0.0433822	0.431746	0.863887	0.608673	0.385955	0.648987	0.497115	0.252324	0.051428	1.21365	0.388158	0.244928	0.73549	0.0489257	0.0512301	-0.221934	0.375486
-0.01	-0.468025	-0.686252	-0.690604	-0.904881	0.155874	-0.105742	-0.334174	-0.382149	0.154595	0.0245981	0.260817	0.234534	-0.298223	0.102928	-0.127095	0.0100881	0.341806	0.720783	0.501471	0.25757	0.493648	0.346794	0.112051	-0.0473702	1.09541	0.186814	0.00681561	0.658476	-0.111796	-0.119908	-0.405593	0.217117
-0.008	-0.46646	-0.741991	-0.722111	-0.975128	0.0527174	-0.143724	-0.415689	-0.455332	0.204161	0.0128991	0.238004	0.199876	-0.249439	0.115082	-0.137873	-0.00252217	0.252554	0.582701	0.407119	0.135504	0.326303	0.208484	-0.0118311	-0.131546	0.964018	0.00219556	-0.210315	0.59793	-0.243754	-0.263936	-0.558889	0.0770047
-0.006	-0.449865	-0.781329	-0.734557	-1.00475	-0.0587649	-0.171275	-0.475947	-0.51282	0.242361	0.0310853	0.242078	0.188906	-0.173888	0.153302	-0.119851	0.00771934	0.16409	0.452824	0.326959	0.0221191	0.152364	0.0843182	-0.118004	-0.199597	0.824595	-0.157067	-0.396851	0.5517	-0.339623	-0.374111	-0.67381	-0.0362229
-0.004	-0.423578	-0.802744	-0.728339	-0.996598	-0.172213	-0.187126	-0.512367	-0.55248	0.267374	0.0753022	0.272222	0.202724	-0.0802513	0.213586	-0.074987	0.0412453	0.0771992	0.334418	0.261741	-0.0802554	-0.0213122	-0.024047	-0.206033	-0.250596	0.682187	-0.283986	-0.545162	0.516267	-0.394258	-0.446025	-0.744857	-0.115792
-0.002	-0.393145	-0.805234	-0.70435	-0.956201	-0.280763	-0.190306	-0.523253	-0.572811	0.278168	0.139569	0.325782	0.240175	0.0211277	0.290201	-0.00705917	0.0967855	-0.00651786	0.230755	0.211765	-0.1693	-0.186852	-0.115381	-0.276222	-0.284156	0.541536	-0.373641	-0.649986	0.487278	-0.405118	-0.477854	-0.769352	-0.157282
0	-0.363762	-0.788498	-0.66404	-0.891244	-0.377651	-0.180306	-0.50799	-0.573144	0.274512	0.216403	0.398535	0.297981	0.119283	0.376234	0.0786628	0.171498	-0.0846194	0.144976	0.177025	-0.242745	-0.33593	-0.188829	-0.329431	-0.300395	0.406922	-0.423467	-0.708654	0.460169	-0.372527	-0.470424	-0.747531	-0.158947
0.002	-0.339775	-0.753083	-0.609442	-0.810809	-0.456823	-0.157212	-0.467194	-0.553788	0.256888	0.297544	0.485031	0.37104	0.203706	0.464209	0.175821	0.261191	-0.153924	0.0799173	0.157322	-0.298468	-0.46043	-0.243862	-0.366889	-0.299904	0.282035	-0.433383	-0.721129	0.430806	-0.299757	-0.427088	-0.682425	-0.121829
0.004	-0.324326	-0.700471	-0.543172	-0.724543	-0.513475	-0.121794	-0.402773	-0.516111	0.226341	0.374691	0.578986	0.452862	0.265357	0.546715	0.277418	0.360619	-0.210722	0.0379147	0.152348	-0.334626	-0.553127	-0.280253	-0.390007	-0.283713	0.169911	-0.405752	-0.689865	0.396081	-0.192891	-0.353421	-0.57954	-0.0496392
0.006	-0.319148	-0.633086	-0.468371	-0.641811	-0.544478	-0.0755313	-0.317897	-0.462543	0.184283	0.440222	0.673689	0.536108	0.297505	0.616983	0.37629	0.463846	-0.251085	0.0206144	0.161737	-0.349813	-0.608318	-0.298042	-0.400208	-0.253256	0.0729117	-0.345168	-0.619492	0.3544	-0.0604853	-0.256752	-0.446362	0.0515724
0.008	-0.324536	-0.554213	-0.388597	-0.570905	-0.548627	-0.0205665	-0.21685	-0.396482	0.132316	0.487798	0.762428	0.6132	0.296335	0.669387	0.465573	0.564644	-0.271226	0.0288279	0.185082	-0.343199	-0.622347	-0.297513	-0.398781	-0.210311	-0.00724661	-0.258081	-0.516374	0.305991	0.0869774	-0.145579	-0.291733	0.173954
0.01	-0.339486	-0.467828	-0.30766	-0.518378	-0.526705	0.0404236	-0.104789	-0.322096	0.0720758	0.512841	0.838883	0.676957	0.261255	0.699821	0.539138	0.656923	-0.267882	0.0624501	0.22193	-0.314634	-0.593937	-0.279172	-0.386773	-0.15693	-0.0694353	-0.152288	-0.388051	0.253018	0.237805	-0.0288851	-0.12514	0.308534
0.012	-0.361963	-0.378334	-0.2294	-0.488554	-0.48134	0.10442	0.0125857	-0.244051	0.00515362	0.512839	0.897502	0.721194	0.194902	0.705944	0.591979	0.735155	-0.23867	0.120461	0.271767	-0.264704	-0.524321	-0.243713	-0.364911	-0.0953403	-0.113031	-0.0363283	-0.24264	0.199466	0.379939	0.0845535	0.0440153	0.446006
0.014	-0.389265	-0.290244	-0.157435	-0.483257	-0.416694	0.168313	0.129439	-0.16716	-0.0669158	0.487467	0.933823	0.741258	0.102845	0.687271	0.620532	0.794764	-0.182373	0.201018	0.334	-0.194704	-0.417129	-0.191971	-0.333567	-0.0278188	-0.137826	0.0811773	-0.0882198	0.150807	0.501858	0.186854	0.20711	0.577525
0.016	-0.418421	-0.207818	-0.0948852	-0.501749	-0.338	0.229171	0.240225	-0.0959913	-0.142592	0.438523	0.944736	0.734447	-0.00696396	0.645133	0.622904	0.832472	-0.0991286	0.301627	0.407949	-0.106557	-0.278063	-0.124876	-0.292752	0.0434478	-0.143942	0.19219	0.0677382	0.113491	0.593493	0.271629	0.356908	0.695471
0.018	-0.446574	-0.134707	-0.0441163	-0.540901	-0.251022	0.284524	0.340117	-0.0344844	-0.220213	0.369702	0.928676	0.700276	-0.124931	0.582504	0.599006	0.846547	0.00950897	0.419384	0.49285	-0.00266739	-0.114379	-0.0433925	-0.242151	0.116515	-0.131755	0.289868	0.218855	0.0942964	0.647054	0.334463	0.488026	0.794074
0.02	-0.471297	-0.0736336	-0.00651257	-0.595545	-0.161485	0.332596	0.425384	0.0144139	-0.29786	0.286226	0.885736	0.640579	-0.24069	0.503722	0.550568	0.836958	0.140638	0.551248	0.587877	0.114265	0.0657619	0.0515376	-0.181177	0.189828	-0.101841	0.36909	0.360214	0.0996205	0.65773	0.37324	0.597237	0.869887
0.022	-0.490804	-0.0261384	0.017681	-0.658985	-0.0745472	0.372489	0.493681	0.049032	-0.373233	0.194372	0.817693	0.559424	-0.344006	0.414136	0.48105	0.805399	0.290206	0.694318	0.692178	0.241451	0.253999	0.159046	-0.109055	0.262343	-0.0549352	0.426845	0.4886	0.134787	0.624168	0.388279	0.68358	0.922016
0.024	-0.504035	0.00756494	0.0294351	-0.723605	0.00563663	0.404277	0.544228	0.0691565	-0.443569	0.100937	0.727943	0.462852	-0.425637	0.319698	0.395441	0.755198	0.453317	0.846084	0.804919	0.376208	0.442467	0.278374	-0.0249231	0.333625	0.00808975	0.462462	0.602578	0.203445	0.548717	0.382283	0.748291	0.952132
0.026	-0.510603	0.0286244	0.0309157	-0.781528	0.0762155	0.429009	0.577849	0.0760881	-0.50565	0.0126904	0.621353	0.35846	-0.478095	0.22654	0.299952	0.69109	0.624615	1.00461	0.925331	0.516126	0.624406	0.408892	0.0720652	0.403879	0.0862468	0.477661	0.702449	0.307131	0.437386	0.360114	0.794557	0.964241
0.028	-0.510626	0.039461	0.0253664	-0.825254	0.135785	0.448612	0.596886	0.0725648	-0.55589	-0.064148	0.504028	0.254856	-0.496226	0.140571	0.201641	0.618898	0.798709	1.16865	1.05275	0.659187	0.794624	0.550094	0.182625	0.47394	0.178459	0.476437	0.790074	0.445043	0.299512	0.328397	0.827134	0.964243
0.03	-0.504474	0.0435715	0.0169026	-0.848227	0.184368	0.465717	0.604969	0.0625555	-0.590528	-0.124352	0.383014	0.161027	-0.477588	0.0671124	0.107978	0.545125	0.970594	1.33765	1.18667	0.803831	0.94979	0.701568	0.307239	0.545191	0.283602	0.464774	0.868609	0.614071	0.147175	0.29502	0.851872	0.959345
0.032	-0.492462	0.0452438	0.0102359	-0.845291	0.223258	0.483418	0.606702	0.0509449	-0.605899	-0.164028	0.265945	0.08568	-0.422588	0.0106068	0.0263867	0.476506	1.13603	1.51169	1.32672	0.94895	1.08851	0.862954	0.446067	0.619435	0.40057	0.450233	0.942176	0.809063	-0.00561527	0.268551	0.875194	0.957363
0.034	-0.474555	0.0492177	0.0103556	-0.812989	0.254741	0.505006	0.607267	0.0431395	-0.598753	-0.180818	0.160662	0.0365976	-0.334387	-0.0255854	-0.0361994	0.419551	1.29184	1.69132	1.47271	1.09384	1.21125	1.03388	0.598881	0.698711	0.528367	0.441437	1.01552	1.02333	-0.143902	0.257643	0.903589	0.96601
0.036	-0.450119	0.0603276	0.0221968	-0.749698	0.281761	0.533691	0.612014	0.0446351	-0.566586	-0.173948	0.0748228	0.0200729	-0.218568	-0.0392837	-0.0737351	0.380126	1.4361	1.87741	1.6246	1.23813	1.32004	1.21393	0.765034	0.785096	0.666227	0.447508	1.09366	1.24931	-0.252836	0.270468	0.943153	0.992228
0.038	-0.417767	0.0831668	0.050328	-0.655594	0.307564	0.572369	0.626056	0.0605869	-0.507938	-0.144122	0.0155239	0.0404636	-0.0826102	-0.0294781	-0.0813874	0.363098	1.56821	2.07086	1.78248	1.38164	1.4181	1.40256	0.943469	0.880497	0.81374	0.477486	1.18163	1.47936	-0.318738	0.314226	0.999242	1.04162
0.04	-0.375325	0.121805	0.0986863	-0.532459	0.335366	0.623438	0.653931	0.0954264	-0.422601	-0.0932659	-0.0110346	0.0999086	0.0648011	0.00378641	-0.0557567	0.372076	1.68885	2.27244	1.94656	1.5243	1.50944	1.5991	1.13276	0.986459	0.970977	0.539787	1.28421	1.70652	-0.330072	0.39477	1.07623	1.11808
0.042	-0.319933	0.179584	0.170381	-0.383375	0.368091	0.688695	0.699344	0.152558	-0.311716	-0.0241556	0.00017053	0.198232	0.214568	0.0596178	0.00501695	0.409274	1.79979	2.48261	2.11716	1.66606	1.59836	1.80273	1.33123	1.10402	1.13858	0.641719	1.40577	1.92529	-0.278253	0.516359	1.17742	1.22353
0.044	-0.248271	0.259008	0.26758	-0.21233	0.408199	0.769313	0.76502	0.23416	-0.177714	0.0600564	0.0527831	0.333049	0.358022	0.136559	0.101271	0.475488	1.90368	2.70143	2.29466	1.80684	1.68904	2.01255	1.53705	1.23361	1.31781	0.789098	1.55018	2.13213	-0.15823	0.681549	1.30504	1.35799
0.046	-0.156893	0.361728	0.391485	-0.0237913	0.457618	0.865902	0.852666	0.341114	-0.0241167	0.156354	0.148953	0.500058	0.487752	0.232917	0.231952	0.570191	2.00373	2.92848	2.47957	1.94651	1.78526	2.22761	1.74842	1.37504	1.51051	0.985965	1.72078	2.32589	0.0312118	0.891216	1.46038	1.51972
0.048	-0.0426154	0.488605	0.542385	0.177706	0.517768	0.97863	0.963036	0.473035	0.144822	0.262369	0.289314	0.693512	0.598338	0.347102	0.394853	0.691727	2.10339	3.16294	2.67246	2.08495	1.89011	2.44698	1.96375	1.52755	1.71894	1.23442	1.92032	2.50785	0.287437	1.14468	1.64397	1.70554
0.05	0.097068	0.639843	0.719773	0.387912	0.589664	1.10739	1.09608	0.628425	0.32457	0.376841	0.473056	0.906807	0.686955	0.477954	0.586921	0.837577	2.20604	3.40365	2.87406	2.2221	2.00591	2.66987	2.1818	1.68991	1.94561	1.5346	2.151	2.68156	0.604237	1.4399	1.85581	1.91132
0.052	0.263609	0.81515	0.922508	0.603136	0.674066	1.25197	1.25114	0.804896	0.510846	0.499969	0.698079	1.13316	0.753761	0.625008	0.804617	1.00467	2.31474	3.6493	3.08515	2.35805	2.13416	2.89572	2.40185	1.86059	2.19292	1.88468	2.41442	2.85239	0.972365	1.77375	2.09552	2.13249
0.054	0.457108	1.01391	1.149	0.820403	0.771637	1.41223	1.42719	0.999437	0.700144	0.633615	0.961218	1.36629	0.802051	0.788678	1.04427	1.1897	2.432	3.89856	3.30667	2.49312	2.2756	3.12423	2.62377	2.03794	2.46279	2.28109	2.71157	3.02691	1.38028	2.14223	2.36252	2.36446
0.056	0.67614	1.23532	1.39737	1.0375	0.883081	1.58818	1.62303	1.20871	0.890202	0.781327	1.25851	1.60103	0.838132	0.970329	1.30244	1.3894	2.55969	4.15024	3.53956	2.62795	2.43027	3.3554	2.84805	2.22036	2.75628	2.71866	3.04271	3.21208	1.81503	2.54076	2.65611	2.60311
0.058	0.917711	1.47851	1.66562	1.25295	1.00921	1.78007	1.83744	1.42928	1.08034	0.948165	1.5855	1.83385	0.870934	1.17222	1.57616	1.60084	2.69892	4.4034	3.78473	2.7635	2.59768	3.58953	3.07572	2.40648	3.07318	3.19094	3.4073	3.41443	2.26318	2.96434	2.97543	2.84507
0.06	1.17738	1.74254	1.95169	1.46584	1.15096	1.98832	2.06929	1.65789	1.27161	1.14033	1.9375	2.06315	0.911354	1.39733	1.86314	1.82152	2.85008	4.65742	4.04292	2.901	2.77684	3.8271	3.30824	2.59524	3.41168	3.69049	3.80382	3.63922	2.71174	3.4077	3.3194	3.08792
0.062	1.4495	2.0264	2.25354	1.67569	1.30928	2.21344	2.31757	1.89153	1.46676	1.3646	2.30985	2.28936	0.971378	1.64902	2.16186	2.04951	3.0128	4.91194	4.31453	3.04187	2.96636	4.06868	3.54722	2.78594	3.76822	4.20912	4.22963	3.88978	3.14895	3.86542	3.6865	3.33015
0.064	1.72758	2.32889	2.5691	1.88222	1.48499	2.45584	2.58129	2.12754	1.66995	1.62766	2.69813	2.51476	1.06306	1.93066	2.47153	2.28344	3.18605	5.16686	4.59944	3.18754	3.16448	4.31473	3.79419	2.97819	4.1374	4.73827	4.68082	4.16697	3.56493	4.33194	4.0746	3.57107
0.066	2.0047	2.64849	2.89622	2.08517	1.6785	2.71562	2.85939	2.3636	1.88622	1.93531	3.09827	2.74315	1.19742	2.24513	2.79191	2.52238	3.36813	5.42208	4.89677	3.33921	3.36907	4.56541	4.05019	3.17178	4.5121	5.2692	5.15213	4.46894	3.9521	4.80158	4.48075	3.81054
0.068	2.27399	2.98316	3.23256	2.28414	1.8896	2.99231	3.15055	2.59762	2.12089	2.29168	3.50658	2.97915	1.38336	2.5943	3.12314	2.76575	3.55674	5.67736	5.20471	3.49765	3.5776	4.82031	4.31548	3.36651	4.88378	5.79321	5.63685	4.79101	4.30534	5.26847	4.90092	4.0486
0.07	2.529	3.33017	3.57545	2.47849	2.11712	3.28463	3.453	2.82761	2.37875	2.6985	3.9197	3.22754	1.62669	2.97859	3.46536	3.01306	3.74893	5.93208	5.52034	3.66286	3.78711	5.07832	4.58922	3.56195	5.2429	6.30187	6.12689	5.12596	4.62191	5.72657	5.32993	4.28511
0.072	2.76409	3.6859	3.92173	2.66724	2.35878	3.59032	3.76432	3.05154	2.66327	3.15452	4.33454	3.49235	1.92938	3.39652	3.81844	3.26377	3.9412	6.185	5.83949	3.83393	3.9942	5.33742	4.86916	3.75717	5.5795	6.7871	6.61291	5.46441	4.90119	6.16959	5.76133	4.51935
0.074	2.97466	4.04576	4.26768	2.84907	2.61092	3.90596	4.08126	3.26716	2.97589	3.6551	4.74805	3.7761	2.28908	3.84442	4.18155	3.51701	4.12941	6.43407	6.15675	4.00883	4.19503	5.59455	5.15153	3.95057	5.88381	7.24127	7.08449	5.79543	5.14414	6.59106	6.18753	4.74974
0.076	3.15727	4.40412	4.60887	3.02229	2.86854	4.22694	4.39968	3.47189	3.31544	4.19209	5.15709	4.0791	2.69899	4.31633	4.55297	3.77147	4.30894	6.6763	6.46545	4.1843	4.38539	5.8456	5.431	4.13965	6.14688	7.65728	7.53052	6.10718	5.35279	6.98434	6.59993	4.97362
0.078	3.30966	4.75435	4.94019	3.18489	3.12535	4.5475	4.71445	3.66276	3.67782	4.75397	5.55821	4.39893	3.14809	4.80404	4.92979	4.02521	4.47472	6.90774	6.75791	4.35597	4.56084	6.08551	5.70076	4.3209	6.36114	8.02861	7.93959	6.38771	5.52959	7.34275	6.98921	5.1872
0.08	3.43061	5.08893	5.25582	3.33452	3.37394	4.86084	5.01962	3.83636	4.05589	5.32629	5.9475	4.73022	3.62167	5.2973	5.30779	4.27563	4.6214	7.12352	7.02561	4.51844	4.71685	6.30835	5.95277	4.48989	6.52093	8.34936	8.30043	6.62565	5.67679	7.65971	7.34574	5.38563
0.082	3.51983	5.39971	5.54939	3.46858	3.60615	5.15941	5.30845	3.98893	4.43978	5.89238	6.32049	5.0647	4.10232	5.78427	5.68153	4.51946	4.74363	7.31805	7.25965	4.66559	4.84904	6.50767	6.17819	4.64129	6.62276	8.61432	8.60249	6.81084	5.79599	7.92901	7.66005	5.56324
0.084	3.57764	5.67818	5.81413	3.58416	3.81351	5.4352	5.57376	4.11653	4.81734	6.43426	6.67213	5.39162	4.57097	6.25212	6.04439	4.75281	4.83634	7.4853	7.45117	4.79095	4.95346	6.67681	6.36789	4.76923	6.66549	8.81902	8.83642	6.93488	5.88776	8.14502	7.92326	5.71389
0.086	3.60481	5.91596	6.04317	3.67816	3.98775	5.68015	5.80821	4.2152	5.17497	6.9337	6.99685	5.69841	5.00823	6.68767	6.38889	4.97133	4.89511	7.61918	7.59188	4.8882	5.02679	6.80931	6.51305	4.86761	6.65033	8.95987	8.99459	6.99152	5.95152	8.30295	8.12766	5.83138
0.088	3.60235	6.10515	6.22985	3.74731	4.12139	5.88659	6.00469	4.2813	5.49856	7.37341	7.2887	5.97158	5.39571	7.07819	6.70702	5.17036	4.91655	7.71396	7.67464	4.95162	5.06666	6.89942	6.60584	4.93056	6.58058	9.0343	9.07154	6.97695	5.98555	8.39918	8.26708	5.90996
0.09	3.57138	6.23891	6.36812	3.7883	4.20828	6.04766	6.15675	4.3117	5.77452	7.73811	7.54163	6.19783	5.71728	7.41217	6.99071	5.34519	4.89866	7.76479	7.69402	4.97663	5.07185	6.94257	6.64005	4.95298	6.46131	9.04087	9.06427	6.88989	5.98722	8.43149	8.33733	5.94476
0.092	3.5131	6.31188	6.45289	3.79789	4.2441	6.15781	6.25901	4.30417	5.99082	8.01557	7.74977	6.36517	5.9602	7.68	7.23234	5.49126	4.84115	7.7681	7.64679	4.96022	5.0424	6.93576	6.61169	4.93104	6.2989	8.97949	8.97256	6.73162	5.95342	8.39928	8.33646	5.93227
0.094	3.4288	6.32067	6.48046	3.77318	4.22678	6.21313	6.30757	4.25759	6.13793	8.1974	7.90781	6.46401	6.11593	7.87457	7.42519	5.60445	4.74564	7.72205	7.53236	4.90128	4.9798	6.87801	6.51952	4.86262	6.10053	8.85155	8.79904	6.50591	5.88106	8.30372	8.26491	5.87061
0.096	3.31999	6.26417	6.44885	3.71185	4.1567	6.21171	6.30037	4.17217	6.20953	8.27962	8.01141	6.48807	6.18069	7.99177	7.56394	5.68129	4.61569	7.62686	7.35306	4.80084	4.88691	6.77058	6.36529	4.74775	5.87367	8.66013	8.54918	6.21886	5.76767	8.1479	8.1256	5.75982
0.098	3.18854	6.14383	6.3581	3.61244	4.03687	6.15381	6.23737	4.04959	6.203	8.26293	8.05755	6.43504	6.15566	8.03068	7.64506	5.71919	4.45676	7.48494	7.11421	4.66205	4.76789	6.61709	6.15394	4.58882	5.62561	8.41006	8.23113	5.87867	5.61198	7.93679	7.92379	5.60191
0.1	3.03687	5.96375	6.21041	3.47469	3.87275	6.04203	6.12079	3.89307	6.11962	8.15261	8.04485	6.30698	6.04674	7.99368	7.66708	5.71661	4.27591	7.301	6.82409	4.4901	4.62809	6.42355	5.89348	4.39062	5.36309	8.10802	7.85549	5.49541	5.41449	7.67722	7.66693	5.40085
0.102	2.86806	5.73066	6.01025	3.29982	3.67209	5.88122	5.95505	3.70727	5.96442	7.95817	7.97385	6.11025	5.86411	7.88622	7.63074	5.67319	4.08144	7.0819	6.49365	4.29189	4.47375	6.19809	5.59467	4.1603	5.09207	7.76249	7.43483	5.08072	5.17782	7.3777	7.36432	5.16239
0.104	2.686	5.45368	5.76424	3.09076	3.44442	5.67836	5.74671	3.49819	5.74581	7.69269	7.8471	5.85513	5.6214	7.71651	7.53901	5.58982	3.88231	6.83638	6.13603	4.07558	4.31174	5.95067	5.27054	3.90698	4.81759	7.38364	6.98327	4.64742	4.90702	7.0482	7.02679	4.89378
0.106	2.49536	5.14398	5.48103	2.85232	3.20057	5.44229	5.50421	3.27288	5.47491	7.37194	7.66917	5.55513	5.33466	7.49497	7.39696	5.46864	3.68763	6.57465	5.76598	3.85009	4.14922	5.69256	4.93566	3.64133	4.54378	6.98309	6.51584	4.20916	4.60955	6.69981	6.66618	4.60338
0.108	2.30153	4.81428	5.1709	2.59117	2.95204	5.18334	5.23754	3.03921	5.16477	7.01329	7.44653	5.22594	5.02126	7.23355	7.21142	5.31301	3.50597	6.3079	5.39902	3.62445	3.99327	5.43577	4.60538	3.37491	4.27402	6.57353	6.04789	3.77984	4.29515	6.34437	6.2949	4.30028
0.11	2.11046	4.47821	4.84539	2.31571	2.71032	4.91282	4.95776	2.80545	4.82946	6.63462	7.18723	4.88424	4.69867	6.94502	6.99065	5.12735	3.34489	6.04766	5.05071	3.40726	3.8506	5.19236	4.29492	3.11949	4.01113	6.16831	5.59436	3.37319	3.97538	5.99396	5.92538	3.99374
0.112	1.9284	4.14965	4.51674	2.03577	2.48626	4.64254	4.67655	2.57988	4.48312	6.25322	6.90051	4.54646	4.38333	6.64214	6.74376	4.917	3.21037	5.80517	4.73569	3.20615	3.72719	4.9738	4.01848	2.8863	3.75764	5.78081	5.16916	3.00203	3.66306	5.66048	5.56956	3.69279
0.114	1.76156	3.84196	4.19736	1.76216	2.28944	4.38423	4.40558	2.37046	4.13911	5.88466	6.59628	4.22756	4.08964	6.33697	6.48026	4.68799	3.10658	5.5908	4.46696	3.02735	3.62803	4.7903	3.78848	2.68527	3.51604	5.42385	4.78451	2.67774	3.37148	5.35508	5.23837	3.40574
0.116	1.61577	3.56733	3.89919	1.50607	2.12774	4.14894	4.15597	2.18435	3.80925	5.54202	6.28456	3.9399	3.82916	6.04018	6.20943	4.44673	3.03561	5.41342	4.25507	2.87539	3.55692	4.65028	3.61478	2.52444	3.289	5.10905	4.45045	2.40958	3.11354	5.08768	4.94133	3.1398
0.118	1.49609	3.33609	3.63314	1.27841	2.00689	3.94655	3.93776	2.02767	3.50322	5.23512	5.97489	3.69249	3.61	5.76048	5.9398	4.1998	2.99754	5.27996	4.10757	2.75299	3.51634	4.55985	3.50425	2.40939	3.07953	4.84618	4.17435	2.20412	2.90091	4.86649	4.68614	2.90078
0.12	1.40652	3.15617	3.40852	1.08903	1.93029	3.78523	3.75938	1.90515	3.22819	4.97017	5.67573	3.49043	3.43658	5.50427	5.67871	3.95355	2.99055	5.19503	4.02863	2.66105	3.50734	4.5226	3.46032	2.34296	2.89096	4.64265	3.96069	2.06479	2.7431	4.69769	4.47843	2.69285
0.122	1.3497	3.03268	3.2326	0.946101	1.89887	3.67104	3.62725	1.81994	2.98862	4.74959	5.39402	3.33477	3.30956	5.27543	5.43189	3.71389	3.01123	5.16072	4.0188	2.59884	3.52959	4.53938	3.48301	2.32511	2.72693	4.50302	3.81094	1.9916	2.64684	4.58504	4.32157	2.5185
0.124	1.32675	2.96769	3.11024	0.8554	1.91123	3.60766	3.54548	1.77348	2.78626	4.57218	5.13473	3.22272	3.22615	5.07526	5.20328	3.48595	3.05498	5.17651	4.07509	2.5642	3.58144	4.60837	3.56893	2.35296	2.59109	4.42879	3.72363	1.981	2.61546	4.52982	4.21662	2.37848
0.126	1.33719	2.96015	3.04366	0.81988	1.96379	3.59621	3.51566	1.76546	2.62037	4.43345	4.9007	3.14816	3.18057	4.9027	4.9949	3.2739	3.11644	5.23937	4.1912	2.55391	3.66005	4.72523	3.71166	2.42107	2.48688	4.41832	3.69462	2.02609	2.64865	4.53075	4.16244	2.27199
0.128	1.37893	3.00605	3.03239	0.839343	2.05112	3.63518	3.53685	1.7939	2.48803	4.3263	4.69253	3.10241	3.16477	4.75465	4.80692	3.08074	3.18996	5.34401	4.35795	2.56402	3.76161	4.88347	3.90227	2.52193	2.41713	4.46691	3.71745	2.11704	2.74244	4.5841	4.15588	2.19683
0.13	1.44846	3.09873	3.0733	0.910366	2.16637	3.72059	3.60564	1.85521	2.38465	4.24176	4.50871	3.07515	3.16921	4.62647	4.63784	2.90825	3.27001	5.48317	4.56393	2.59022	3.88151	5.07485	4.12989	2.64646	2.38368	4.56714	3.78395	2.24173	2.88941	4.68398	4.19205	2.14972
0.132	1.54099	3.22935	3.16084	1.02645	2.30174	3.84621	3.71642	1.94449	2.30447	4.1699	4.34595	3.05549	3.18382	4.51253	4.48482	2.75696	3.35155	5.64813	4.79618	2.62809	4.01461	5.2899	4.38247	2.78473	2.38703	4.70939	3.88475	2.38658	3.07925	4.82267	4.26472	2.12659
0.134	1.65078	3.38751	3.2874	1.17838	2.44901	4.00396	3.8617	2.05573	2.24116	4.10075	4.19961	3.03292	3.19887	4.40694	4.34417	2.62622	3.4303	5.82919	5.04102	2.67335	4.15549	5.51848	4.64753	2.92661	2.42609	4.88245	4.00997	2.53763	3.2995	4.99113	4.36672	2.12293
0.136	1.77145	3.56194	3.44375	1.35485	2.60002	4.18437	4.03256	2.18222	2.18841	4.02524	4.06426	2.99823	3.2058	4.30413	4.21175	2.51437	3.50289	6.01622	5.28481	2.722	4.29865	5.75028	4.91286	3.06247	2.49801	5.07424	4.14983	2.6815	3.53643	5.1795	4.49044	2.1341
0.138	1.89633	3.74123	3.61959	1.54315	2.74719	4.37718	4.21923	2.31683	2.14044	3.93601	3.93438	2.94423	3.19795	4.19952	4.0836	2.41897	3.56691	6.19919	5.51477	2.77041	4.43878	5.97539	5.16715	3.18378	2.59821	5.2726	4.29517	2.80643	3.77608	5.37769	4.62819	2.1556
0.14	2.01885	3.91456	3.80417	1.73007	2.8839	4.5719	4.41161	2.45242	2.09256	3.82809	3.80497	2.86621	3.17106	4.09002	3.95637	2.3371	3.62088	6.36869	5.71958	2.81531	4.5709	6.18473	5.4006	3.28358	2.7206	5.46598	4.43793	2.90318	4.00519	5.5759	4.77265	2.18331
0.142	2.13291	4.07233	3.98689	1.90274	3.00493	4.75847	4.59985	2.58218	2.04146	3.69934	3.67217	2.76222	3.12364	3.97442	3.8278	2.26566	3.66412	6.51642	5.89002	2.85382	4.69056	6.37039	5.60527	3.35688	2.85791	5.64414	4.57146	2.96561	4.21219	5.76517	4.91714	2.21365
0.144	2.23323	4.20679	4.1579	2.04959	3.10662	4.92787	4.77496	2.70003	1.9855	3.55072	3.53379	2.63304	3.05699	3.85357	3.69706	2.2017	3.69662	6.6355	6.01931	2.8834	4.79395	6.52599	5.77533	3.40081	3.00218	5.79865	4.69067	2.99106	4.38785	5.93775	5.05592	2.24367
0.146	2.31569	4.31243	4.30865	2.16111	3.18711	5.0726	4.92927	2.80086	1.92485	3.38621	3.38965	2.48199	2.97507	3.73042	3.56491	2.14271	3.7188	6.72083	6.10337	2.90183	4.87801	6.64681	5.9072	3.41471	3.14534	5.92326	4.7921	2.98039	4.52591	6.08746	5.18427	2.27107
0.148	2.37763	4.38628	4.43238	2.23056	3.24636	5.18715	5.05684	2.88081	1.86138	3.21257	3.2417	2.31444	2.88409	3.60978	3.43375	2.08685	3.73138	6.76924	6.14084	2.90728	4.94047	6.72988	5.99949	3.4	3.27984	6.01409	4.87383	2.93762	4.62327	6.20988	5.29862	2.29421
0.15	2.41806	4.42804	4.52446	2.25444	3.28607	5.26834	5.1538	2.93747	1.79847	3.03875	3.09396	2.13734	2.7919	3.49796	3.30751	2.03314	3.73518	6.77959	6.13304	2.89832	4.97993	6.77404	6.05279	3.35991	3.39921	6.06966	4.93527	2.86936	4.68005	6.30243	5.39646	2.31202
0.152	2.43784	4.44004	4.58267	2.2328	3.30956	5.31545	5.21849	2.97	1.74067	2.87518	2.95221	1.95853	2.70729	3.40222	3.19128	1.98152	3.73101	6.75269	6.08361	2.87404	4.99583	6.77981	6.06946	3.29917	3.49854	6.09071	4.97688	2.78397	4.69928	6.36429	5.47631	2.32395
0.154	2.43973	4.42698	4.60729	2.16925	3.32148	5.33024	5.25154	2.97915	1.69317	2.73289	2.82348	1.78607	2.63911	3.33007	3.09094	1.9328	3.71964	6.69121	5.99816	2.83414	4.98842	6.74926	6.05318	3.2235	3.5748	6.07992	4.99994	2.69058	4.68649	6.39633	5.53753	2.32984
0.156	2.42827	4.3956	4.60103	2.07073	3.32745	5.31682	5.25571	2.96721	1.66122	2.62248	2.71535	1.62761	2.59545	3.28855	3.01256	1.88854	3.70172	6.59939	5.88375	2.77902	4.95873	6.68578	6.00862	3.13918	3.62702	6.04155	5.0062	2.59812	4.64904	6.40078	5.58023	2.32986
0.158	2.40958	4.35413	4.56884	1.94704	3.33369	5.28129	5.23571	2.93786	1.64949	2.5532	2.63517	1.48978	2.58284	3.28346	2.96178	1.85079	3.67786	6.48274	5.74832	2.70988	4.9085	6.59385	5.94098	3.0525	3.65619	5.98097	4.99765	2.5144	4.59538	6.38106	5.60506	2.32444
0.16	2.39093	4.31176	4.51752	1.81013	3.34652	5.23131	5.19773	2.89592	1.66145	2.53198	2.5892	1.3777	2.60556	3.31873	2.94321	1.82178	3.64866	6.34764	5.60008	2.62869	4.84003	6.47873	5.8556	2.96932	3.66506	5.90424	4.97633	2.44535	4.53433	6.34137	5.61309	2.31421
0.162	2.38025	4.27785	4.45523	1.67318	3.3719	5.17553	5.14901	2.84703	1.69881	2.56267	2.58185	1.2946	2.66516	3.3958	2.95986	1.80358	3.61477	6.20091	5.44693	2.53818	4.75609	6.34613	5.7576	2.89466	3.65771	5.81763	4.94414	2.39456	4.47432	6.28639	5.60568	2.29994
0.164	2.38547	4.26133	4.39085	1.54958	3.41489	5.12287	5.09728	2.79725	1.7611	2.64553	2.61495	1.24159	2.76015	3.51329	3.01263	1.79769	3.577	6.04936	5.29598	2.44172	4.65981	6.20194	5.6516	2.83234	3.63901	5.72722	4.90282	2.36307	4.42276	6.22096	5.5844	2.28251
0.166	2.41372	4.2699	4.33334	1.45185	3.47927	5.08188	5.05011	2.75258	1.84543	2.77691	2.68731	1.2176	2.88601	3.66682	3.10005	1.80468	3.53634	5.89941	5.15311	2.34316	4.55452	6.05188	5.54153	2.78483	3.614	5.63855	4.85385	2.34942	4.38553	6.14977	5.55096	2.26287
0.168	2.47067	4.30947	4.29096	1.39055	3.56714	5.06002	5.01434	2.71855	1.9465	2.94928	2.79443	1.21941	3.03536	3.84907	3.21808	1.82398	3.49398	5.75668	5.02269	2.24654	4.4436	5.90131	5.4305	2.75311	3.58733	5.55626	4.7985	2.34998	4.36656	6.07706	5.50712	2.24199
0.17	2.55978	4.38357	4.27063	1.37339	3.67859	5.06305	4.99552	2.6997	2.05684	3.15163	2.92862	1.24188	3.19845	4.05016	3.36025	1.85362	3.45127	5.62571	4.90748	2.15591	4.33041	5.75493	5.32081	2.73678	3.56267	5.4839	4.73781	2.3595	4.36765	6.0064	5.45465	2.22079
0.172	2.68177	4.49302	4.27727	1.40445	3.81159	5.09453	4.99742	2.69918	2.16729	3.37003	3.07929	1.27832	3.36382	4.25813	3.51793	1.89022	3.40971	5.50982	4.80857	2.07502	4.21817	5.61669	5.214	2.73414	3.54229	5.42366	4.67258	2.37168	4.38834	5.94044	5.39525	2.20006
0.174	2.83425	4.63566	4.31339	1.48374	3.962	5.15548	5.02174	2.71843	2.26767	3.58861	3.23367	1.32089	3.51912	4.45978	3.68082	1.92911	3.37077	5.41094	4.72562	2.00708	4.10982	5.48963	5.11098	2.74251	3.52677	5.37625	4.60341	2.37989	4.42599	5.88077	5.33052	2.18034
0.176	3.01161	4.80642	4.37874	1.60712	4.12366	5.24426	5.06789	2.75698	2.34765	3.79061	3.37762	1.36119	3.652	4.64147	3.83761	1.96455	3.33578	5.32968	4.65705	1.95453	4.00802	5.37588	5.01222	2.75849	3.51491	5.3408	4.53061	2.37779	4.47595	5.82778	5.26181	2.16183
0.178	3.20521	4.99753	4.47023	1.76648	4.28877	5.35657	5.13302	2.81236	2.39763	3.95965	3.49677	1.3908	3.75104	4.7901	3.97676	1.99018	3.30576	5.26541	4.60043	1.91893	3.91504	5.27663	4.91793	2.77835	3.50381	5.31486	4.45417	2.35983	4.53182	5.78064	5.19013	2.14425
0.18	3.40387	5.19895	4.5821	1.95037	4.44836	5.48584	5.21225	2.8802	2.40964	4.08086	3.57759	1.40188	3.80664	4.8941	4.08733	1.99944	3.28126	5.21644	4.55282	1.90079	3.8327	5.19221	4.82822	2.79832	3.48912	5.29445	4.3737	2.32167	4.58589	5.7373	5.11606	2.12675
0.182	3.59459	5.39904	4.70632	2.14485	4.59285	5.62359	5.29897	2.95451	2.37811	4.14208	3.60856	1.38772	3.81172	4.9442	4.15978	1.98621	3.26224	5.1803	4.51117	1.89959	3.76235	5.12216	4.74327	2.81493	3.4655	5.27424	4.28836	2.26037	4.62955	5.69458	5.03964	2.10789
0.184	3.7635	5.58534	4.83308	2.3347	4.7128	5.76019	5.38542	3.02807	2.30042	4.13475	3.58117	1.3432	3.76229	4.93421	4.18671	1.94534	3.24795	5.15393	4.47263	1.9138	3.70477	5.06536	4.66337	2.82525	3.42706	5.24781	4.19681	2.17443	4.65386	5.64837	4.96032	2.08553
0.186	3.89699	5.74548	4.95165	2.50459	4.79954	5.88552	5.46331	3.09298	2.17725	4.05457	3.49067	1.2652	3.65775	4.86143	4.16344	1.87317	3.23694	5.13398	4.43478	1.94094	3.66016	5.02013	4.58896	2.82698	3.36801	5.20803	4.09724	2.06379	4.65012	5.59389	4.8769	2.05693
0.188	3.98275	5.86806	5.05118	2.64043	4.84595	5.98985	5.52451	3.1413	2.01253	3.90188	3.3366	1.15277	3.50096	4.72692	4.08838	1.76797	3.2271	5.11706	4.3958	1.97772	3.62809	4.98436	4.52058	2.81861	3.28317	5.14755	3.98738	1.92955	4.61047	5.52601	4.78759	2.01887
0.19	4.01093	5.94354	5.12159	2.73054	4.84698	6.06457	5.56173	3.16569	1.81318	3.68155	3.12292	1.00728	3.29798	4.5354	3.96315	1.63022	3.21579	5.0999	4.3545	2.02024	3.60746	4.95562	4.4588	2.79929	3.16853	5.0593	3.86463	1.77384	4.52848	5.43967	4.69007	1.96774
0.192	3.97493	5.965	5.15443	2.76657	4.80012	6.10292	5.56919	3.16007	1.5885	3.40266	2.85778	0.832351	3.05764	4.29491	3.79255	1.46267	3.20002	5.07949	4.31025	2.06417	3.59647	4.93128	4.40398	2.76881	3.02162	4.93711	3.72621	1.59947	4.39971	5.33026	4.58168	1.89986
0.194	3.87214	5.92864	5.14362	2.74419	4.70564	6.10055	5.54311	3.12017	1.34934	3.07773	2.553	0.633591	2.79082	4.01621	3.58415	1.27027	3.17673	5.0532	4.26287	2.10499	3.59269	4.90855	4.35623	2.72737	2.84181	4.77625	3.5694	1.40977	4.22213	5.19406	4.45958	1.81173
0.196	3.70421	5.83411	5.08598	2.66338	4.56663	6.0558	5.48206	3.04397	1.10713	2.72179	2.22316	0.4183	2.50965	3.71199	3.34777	1.05991	3.14304	5.01878	4.21243	2.13822	3.59304	4.88458	4.31515	2.67548	2.6304	4.57395	3.39181	1.20831	3.99643	5.02858	4.32107	1.70032
0.198	3.4771	5.68455	4.98153	2.52824	4.38871	5.96988	5.38714	2.93198	0.872897	2.35118	1.88455	0.195	2.22656	3.39596	3.09474	0.839897	3.09651	4.97436	4.15902	2.15964	3.59394	4.85652	4.27974	2.6137	2.39061	4.32978	3.19163	0.998801	3.72617	4.8329	4.16381	1.56344
0.2	3.20063	5.48636	4.83352	2.34658	4.17967	5.8467	5.26183	2.78724	0.656279	1.98238	1.55394	-0.0270946	1.95337	3.08184	2.83713	0.619435	3.03539	4.9184	4.10257	2.16556	3.59137	4.82158	4.24833	2.54257	2.12732	4.04589	2.96793	0.784972	3.41768	4.60783	3.98617	1.40001
0.202	2.8879	5.24863	4.64821	2.12904	3.94877	5.69249	5.1118	2.61518	0.464733	1.63079	1.24734	-0.238637	1.7004	2.78243	2.58685	0.407941	2.95875	4.84963	4.04268	2.15298	3.5811	4.77705	4.21855	2.46241	1.84677	3.72705	2.7209	0.570477	3.0798	4.35596	3.78741	1.21032
0.204	2.55424	4.98252	4.43433	1.88808	3.70606	5.51526	4.94438	2.42324	0.30297	1.30972	0.978824	-0.430724	1.47585	2.50879	2.35487	0.214379	2.86655	4.76701	3.97851	2.11975	3.55886	4.72043	4.18742	2.37337	1.55609	3.38046	2.45203	0.358854	2.72336	4.08165	3.56793	0.996151
0.206	2.21613	4.70034	4.20241	1.63683	3.46149	5.32411	4.76793	2.22033	0.172672	1.0295	0.759577	-0.595428	1.28523	2.26956	2.15049	0.0466228	2.75962	4.66968	3.9088	2.06475	3.52054	4.64942	4.15147	2.27539	1.2628	3.01537	2.16418	0.153457	2.36052	3.79072	3.32937	0.760883
0.208	1.88994	4.41464	3.96387	1.38792	3.22424	5.12838	4.59113	2.01611	0.0725301	0.797044	0.597142	-0.726266	1.13115	2.07052	1.98083	-0.0890797	2.63954	4.55695	3.83191	1.98788	3.46245	4.56211	4.107	2.1683	0.974315	2.6425	1.86159	-0.042615	2.00392	3.49019	3.07464	0.509376
0.21	1.59073	4.13729	3.73013	1.15251	3.00193	4.93693	4.42226	1.82023	-0.00142108	0.615531	0.495023	-0.81857	1.01332	1.91447	1.85041	-0.188505	2.5084	4.42837	3.74597	1.89012	3.38154	4.45699	4.05031	2.05195	0.697394	2.27329	1.54969	-0.226616	1.66586	3.18777	2.80782	0.247783
0.212	1.3311	3.87866	3.51163	0.939419	2.80018	4.75738	4.26844	1.64156	-0.0552024	0.484575	0.452611	-0.869743	0.928868	1.80125	1.76109	-0.249687	2.36859	4.2837	3.64907	1.77348	3.27558	4.3331	3.97803	1.92636	0.437764	1.91913	1.23491	-0.396271	1.35736	2.89135	2.53398	-0.0167713
0.214	1.12034	3.64695	3.31706	0.75468	2.62225	4.59551	4.13502	1.48745	-0.0961031	0.4006	0.465442	-0.879377	0.872791	1.72813	1.71214	-0.272958	2.22248	4.12306	3.53954	1.64087	3.14333	4.19011	3.8874	1.79187	0.199788	1.59049	0.92427	-0.549896	1.08744	2.60852	2.25893	-0.276615
0.216	0.963764	3.44766	3.15262	0.601311	2.46898	4.45485	4.02518	1.36314	-0.131791	0.357472	0.525758	-0.849242	0.838631	1.6903	1.70051	-0.260824	2.07223	3.94698	3.41615	1.49595	2.98468	4.02843	3.77656	1.64929	-0.0137189	1.2962	0.625016	-0.686507	0.862442	2.34601	1.98885	-0.524013
0.218	0.862386	3.28341	3.0216	0.479439	2.33891	4.33646	3.93959	1.27131	-0.169424	0.347309	0.623306	-0.783141	0.819232	1.68153	1.72132	-0.217662	1.91951	3.75653	3.27835	1.34294	2.80064	3.8492	3.64476	1.49998	-0.201521	1.04282	0.344155	-0.805895	0.685687	2.10934	1.72995	-0.751672
0.22	0.812986	3.15391	2.92419	0.386688	2.2286	4.23894	3.87642	1.21191	-0.214853	0.361348	0.746293	-0.686638	0.807501	1.69492	1.76841	-0.149305	1.76545	3.55332	3.12642	1.18639	2.59338	3.65438	3.49248	1.34584	-0.363849	0.83423	0.0880307	-0.908628	0.557316	1.90247	1.4881	-0.953228
0.222	0.808454	3.05614	2.8575	0.318765	2.13318	4.15865	3.83147	1.18214	-0.272008	0.390815	0.882413	-0.566694	0.797114	1.72361	1.83498	-0.0625222	1.61055	3.3396	2.96157	1.03094	2.36614	3.44665	3.32145	1.18933	-0.502154	0.671456	-0.138045	-0.995984	0.474449	1.72767	1.26853	-1.12365
0.224	0.838468	2.9848	2.81593	0.270171	2.04687	4.0901	3.79859	1.17672	-0.342531	0.427695	1.01985	-0.431223	0.783083	1.7614	1.91421	0.0355272	1.45477	3.11816	2.78596	0.881048	2.12307	3.22935	3.1346	1.03331	-0.618743	0.55276	-0.330071	-1.06979	0.431596	1.58556	1.07557	-1.25956
0.226	0.890401	2.93282	2.79167	0.23493	1.96366	4.02654	3.77021	1.1884	-0.425673	0.46534	1.14818	-0.28859	0.762139	1.80324	1.99977	0.137848	1.29766	2.89232	2.60256	0.74082	1.86903	3.0063	2.9359	0.880886	-0.716349	0.473995	-0.485516	-1.13219	0.421292	1.47526	0.912459	-1.35935
0.228	0.950388	2.89204	2.77549	0.207273	1.8779	3.96055	3.73805	1.20856	-0.518482	0.498876	1.25907	-0.147094	0.732903	1.84559	2.08632	0.238107	1.13855	2.66578	2.41499	0.613748	1.60939	2.78164	2.73005	0.735169	-0.79767	0.429167	-0.603337	-1.18531	0.434887	1.39467	0.781351	-1.42322
0.23	1.00448	2.85387	2.7575	0.182177	1.78478	3.88476	3.6938	1.22798	-0.616223	0.525374	1.34681	-0.0144646	0.695825	1.88646	2.1698	0.331044	0.976744	2.4424	2.2273	0.502561	1.34973	2.55959	2.52218	0.599047	-0.864925	0.411168	-0.683862	-1.23095	0.463427	1.34095	0.683322	-1.45298
0.232	1.03974	2.80997	2.72806	0.15575	1.68076	3.79249	3.62995	1.23767	-0.712992	0.5438	1.40848	0.102614	0.652931	1.92537	2.2475	0.412776	0.811794	2.226	2.04362	0.409086	1.09561	2.34416	2.31749	0.474932	-0.919477	0.412607	-0.72855	-1.27022	0.498518	1.31089	0.618526	-1.45177
0.234	1.0453	2.75283	2.6786	0.125398	1.56376	3.67831	3.54039	1.22961	-0.802443	0.554765	1.44397	0.198902	0.607396	1.96307	2.31811	0.480955	0.643625	2.02011	1.86786	0.33416	0.852238	2.13896	2.12086	0.364549	-0.961558	0.426633	-0.739653	-1.30322	0.533111	1.30146	0.586417	-1.42359
0.236	1.01311	2.6763	2.60233	0.0898226	1.43329	3.53854	3.42099	1.19742	-0.878532	0.560112	1.45565	0.270912	0.563011	2.00108	2.38146	0.534799	0.472681	1.82774	1.70342	0.27759	0.624285	1.94691	1.93654	0.268781	-0.990138	0.447702	-0.719828	-1.32885	0.56213	1.3102	0.585999	-1.37288
0.238	0.938554	2.57595	2.49479	0.0488395	1.29031	3.3715	3.27001	1.13689	-0.93621	0.562412	1.44794	0.3171	0.523614	2.0413	2.43828	0.57498	0.299969	1.65118	1.5529	0.238169	0.415633	1.77012	1.76786	0.187584	-1.00294	0.472178	-0.671734	-1.34469	0.58288	1.33555	0.616102	-1.3039
0.24	0.820701	2.44931	2.35422	0.00309899	1.13709	3.17767	3.0882	1.04631	-0.971982	0.564421	1.42661	0.33792	0.492532	2.08537	2.48978	0.603392	0.127045	1.4918	1.41797	0.213741	0.229216	1.60973	1.61705	0.119999	-0.996627	0.498718	-0.597676	-1.34707	0.595213	1.37705	0.675606	-1.22038
0.242	0.662265	2.29597	2.18164	-0.046257	0.97687	2.95964	2.87885	0.926471	-0.984278	0.568555	1.39808	0.335737	0.472122	2.13427	2.53724	0.622825	-0.0440833	1.35	1.29923	0.201322	0.0669095	1.46589	1.48513	0.0642464	-0.967105	0.528406	-0.499327	-1.33122	0.601438	1.43542	0.763624	-1.12503
0.244	0.469298	2.11755	1.98076	-0.097932	0.813545	2.72188	2.64748	0.780626	-0.973616	0.576459	1.36867	0.31459	0.463435	2.18791	2.58163	0.63657	-0.211077	1.22521	1.19624	0.19727	-0.0705223	1.3378	1.37199	0.0179165	-0.909991	0.5646	-0.377593	-1.29165	0.60599	1.51241	0.879576	-1.01937
0.246	0.250615	1.91753	1.75766	-0.150757	0.651324	2.47048	2.40144	0.614086	-0.942545	0.588688	1.34391	0.279826	0.466055	2.24488	2.62325	0.648	-0.371429	1.11596	1.10764	0.197502	-0.183406	1.22388	1.27645	-0.0217777	-0.821129	0.612518	-0.232613	-1.22261	0.614895	1.61054	1.02316	-0.903613
0.248	0.0170415	1.70101	1.52026	-0.203884	0.494406	2.21263	2.14933	0.43374	-0.895388	0.604557	1.32793	0.23762	0.478113	2.30235	2.6615	0.660157	-0.52262	1.02004	1.03136	0.197744	-0.273075	1.12195	1.19654	-0.0577001	-0.697144	0.678589	-0.0639241	-1.11869	0.63508	1.73269	1.1942	-0.7768
0.25	-0.219478	1.4744	1.27774	-0.256864	0.346718	1.95618	1.90036	0.247444	-0.837822	0.622142	1.32305	0.194423	0.496474	2.35622	2.6948	0.675395	-0.662256	0.934797	0.964882	0.193804	-0.34173	1.0295	1.12975	-0.0924803	-0.535986	0.769642	0.129223	-0.975418	0.673606	1.88158	1.39243	-0.637068
0.252	-0.446804	1.24497	1.03979	-0.309619	0.211723	1.7091	1.66364	0.063362	-0.776347	0.638456	1.32958	0.156383	0.517075	2.40133	2.72057	0.6951	-0.788172	0.857344	0.905576	0.181851	-0.392232	0.943995	1.07336	-0.128224	-0.33739	0.891998	0.347447	-0.789854	0.736875	2.05926	1.61713	-0.482085
0.254	-0.653505	1.02048	0.815962	-0.362328	0.0922909	1.47897	1.44753	-0.110678	-0.717692	0.649761	1.34576	0.128785	0.535361	2.43197	2.73548	0.719526	-0.898505	0.784926	0.850986	0.158685	-0.427874	0.863183	1.02477	-0.16628	-0.103206	1.05057	0.590749	-0.561153	0.829909	2.26653	1.86682	-0.309575
0.256	-0.82966	0.80867	0.614933	-0.415245	-0.00935551	1.27255	1.25906	-0.267761	-0.668216	0.651983	1.36802	0.115584	0.546784	2.44237	2.73569	0.747759	-0.991729	0.715187	0.799128	0.121973	-0.452113	0.78534	0.981746	-0.207089	0.162427	1.24806	0.858027	-0.290951	0.955743	2.50251	2.13887	-0.117874
0.258	-0.967517	0.616855	0.443962	-0.468507	-0.0916528	1.09537	1.10343	-0.402349	-0.633351	0.641196	1.39133	0.119062	0.547303	2.42732	2.71732	0.777815	-1.06666	0.646435	0.748704	0.0704362	-0.46831	0.709488	0.942662	-0.250137	0.45311	1.48433	1.14666	0.0164012	1.115	2.76429	2.42927	0.0935281
0.26	-1.06196	0.451456	0.308419	-0.521959	-0.153671	0.951451	0.983755	-0.510605	-0.617129	0.614117	1.40978	0.139657	0.533832	2.38278	2.67686	0.806867	-1.12247	0.577826	0.699234	0.00396895	-0.479475	0.635522	0.906615	-0.294022	0.760405	1.75606	1.4522	0.353829	1.3057	3.04677	2.73242	0.323563
0.262	-1.11073	0.317613	0.211478	-0.575035	-0.195071	0.843102	0.900867	-0.59055	-0.62182	0.568561	1.41725	0.175993	0.504593	2.30642	2.6117	0.831571	-1.15867	0.509469	0.651079	-0.076315	-0.48805	0.564241	0.873462	-0.336616	1.07425	2.05665	1.76829	0.71175	1.52325	3.34271	3.04113	0.569302
0.264	-1.11452	0.218852	0.153985	-0.626716	-0.216057	0.770857	0.853373	-0.642072	-0.647713	0.503817	1.40804	0.225101	0.45934	2.19805	2.52055	0.848468	-1.17519	0.442439	0.605374	-0.168124	-0.495741	0.497275	0.843754	-0.375323	1.38354	2.37646	2.08671	1.07851	1.76072	3.64298	3.34678	0.825868
0.266	-1.07671	0.156848	0.134478	-0.67557	-0.217338	0.733498	0.837849	-0.666779	-0.693033	0.420893	1.3776	0.282826	0.399439	2.05984	2.40375	0.854423	-1.17235	0.378678	0.563857	-0.268116	-0.503405	0.436925	0.818583	-0.407385	1.67679	2.70339	2.39773	1.44105	2.0093	3.93701	3.63964	1.08657
0.268	-1.00307	0.131284	0.149382	-0.719881	-0.200086	0.728191	0.849169	-0.667734	-0.754026	0.322613	1.32309	0.344363	0.327782	1.89641	2.26357	0.847039	-1.15097	0.320827	0.528636	-0.3721	-0.511022	0.385928	0.799373	-0.430213	1.94287	3.02363	2.69058	1.78564	2.2589	4.21339	3.90934	1.34325
0.27	-0.901218	0.139853	0.193322	-0.757829	-0.165913	0.75071	0.880955	-0.649101	-0.825188	0.213539	1.24375	0.404869	0.248575	1.71462	2.10417	0.825024	-1.11245	0.271965	0.501905	-0.475308	-0.517727	0.347158	0.787629	-0.441697	2.17175	3.32266	2.95414	2.09884	2.49889	4.46061	4.1455	1.58677
0.272	-0.780022	0.178379	0.259557	-0.787714	-0.11684	0.795737	0.926087	-0.615733	-0.899629	0.09973	1.14121	0.460078	0.166992	1.52324	1.93155	0.788446	-1.05878	0.23531	0.485657	-0.57272	-0.521926	0.323314	0.784686	-0.440459	2.35511	3.58628	3.17769	2.36837	2.71881	4.66783	4.33841	1.8077
0.274	-0.648908	0.241081	0.340479	-0.808179	-0.0552576	0.857221	0.977254	-0.572747	-0.969579	-0.0116555	1.01943	0.506831	0.0887483	1.33231	1.7532	0.73886	-0.992615	0.213885	0.481413	-0.659403	-0.521476	0.316608	0.791474	-0.426022	2.48689	3.80168	3.35169	2.58395	2.90913	4.82561	4.47969	1.99702
0.276	-0.517195	0.320956	0.428144	-0.818402	0.0161173	0.928758	1.02748	-0.525117	-1.02697	-0.112889	0.884514	0.543475	0.0196202	1.15247	1.57765	0.679284	-0.917195	0.210196	0.490004	-0.730867	-0.513917	0.328495	0.808347	-0.398871	2.56358	3.95841	3.46855	2.73806	3.06185	4.92666	4.563	2.14683
0.278	-0.393456	0.410248	0.514808	-0.818233	0.0943115	1.00399	1.07058	-0.477308	-1.06409	-0.196283	0.744276	0.570049	-0.0350385	0.994145	1.41389	0.614009	-0.836273	0.225939	0.511431	-0.783383	-0.496743	0.35946	0.834978	-0.360405	2.58441	4.0491	3.52323	2.82646	3.17098	4.96629	4.58451	2.25102
0.28	-0.284964	0.500992	0.593415	-0.808257	0.176181	1.07696	1.1016	-0.432986	-1.07427	-0.254848	0.607599	0.588241	-0.0707549	0.86669	1.27066	0.548269	-0.753921	0.261764	0.54481	-0.814258	-0.467697	0.408897	0.87033	-0.312787	2.5513	4.07	3.5137	2.84851	3.23287	4.94282	4.54333	2.30574
0.282	-0.197257	0.585562	0.658023	-0.789763	0.258513	1.14247	1.11704	-0.394813	-1.05251	-0.282926	0.483701	0.601121	-0.0843282	0.777637	1.15577	0.487792	-0.674281	0.317125	0.588416	-0.822024	-0.425044	0.47508	0.912723	-0.258706	2.46861	4.02119	3.44115	2.80716	3.24629	4.85769	4.44165	2.3098
0.284	-0.133849	0.657205	0.704128	-0.764645	0.338143	1.19633	1.11502	-0.364339	-0.996067	-0.276768	0.38132	0.612664	-0.0741286	0.732019	1.07545	0.438266	-0.601259	0.390218	0.639811	-0.806548	-0.367825	0.555234	0.959965	-0.201097	2.34272	3.9065	3.30997	2.70872	3.21236	4.71537	4.2847	2.26476
0.286	-0.0961069	0.710494	0.728884	-0.73522	0.412074	1.23552	1.0953	-0.341983	-0.904846	-0.234978	0.307907	0.627133	-0.040283	0.731887	1.03373	0.404784	-0.538206	0.478027	0.696048	-0.769032	-0.29605	0.645697	1.00955	-0.142827	2.18162	3.73315	3.1275	2.56234	3.1343	4.52308	4.0805	2.17487
0.288	-0.0832858	0.741672	0.731185	-0.704015	0.477596	1.2583	1.05918	-0.327113	-0.781647	-0.158805	0.268902	0.648398	0.0152639	0.776048	1.03209	0.391317	-0.487602	0.576465	0.75392	-0.711911	-0.210815	0.742165	1.05888	-0.0864252	1.99429	3.51114	2.90352	2.37931	3.01707	4.29026	3.83942	2.04676
0.29	-0.0927333	0.748857	0.711631	-0.673529	0.53238	1.26422	1.00924	-0.318205	-0.632171	-0.0522271	0.267171	0.679288	0.0888182	0.860056	1.0692	0.400268	-0.450816	0.680612	0.810241	-0.638661	-0.114325	0.839987	1.1055	-0.0338463	1.79012	3.25248	2.64964	2.17214	2.86693	4.02803	3.5735	1.88902
0.292	-0.120236	0.732073	0.672367	-0.646011	0.574563	1.25394	0.949033	-0.313069	-0.464771	0.078177	0.302647	0.721052	0.175133	0.976465	1.14092	0.432166	-0.427955	0.785018	0.86211	-0.553525	-0.00982711	0.934495	1.14735	0.0136702	1.57844	2.9703	2.37851	1.95364	2.69094	3.74843	3.29579	1.71161
0.294	-0.160481	0.693135	0.616808	-0.623286	0.602791	1.22913	0.882676	-0.309129	-0.289961	0.223576	0.372225	0.773035	0.267717	1.11533	1.24056	0.485515	-0.41784	0.884071	0.907151	-0.461188	0.0985707	1.02134	1.18289	0.0556544	1.36801	2.678	2.10302	1.73598	2.49655	3.46375	3.01952	1.52517
0.296	-0.207606	0.635358	0.549278	-0.606637	0.616233	1.19212	0.814449	-0.303722	-0.119698	0.373439	0.469932	0.832592	0.359251	1.26492	1.35929	0.556852	-0.418124	0.972375	0.9437	-0.366427	0.206156	1.09678	1.21127	0.0923629	1.16665	2.38837	1.83554	1.52985	2.29116	3.1858	2.75734	1.34038
0.298	-0.25578	0.563157	0.474588	-0.596771	0.61456	1.14562	0.748358	-0.294419	0.0335197	0.51626	0.587347	0.89529	0.442074	1.4126	1.48682	0.640976	-0.425543	1.04514	0.970918	-0.273758	0.307948	1.15796	1.23238	0.124653	0.981024	2.11293	1.58722	1.34379	2.08187	2.92537	2.52062	1.16726
0.3	-0.299783	0.481551	0.397585	-0.593855	0.597888	1.0924	0.687747	-0.279313	0.157654	0.640397	0.714261	0.955361	0.508725	1.54575	1.61213	0.73136	-0.436278	1.09852	0.988834	-0.187123	0.399073	1.20311	1.24682	0.153795	0.81642	1.86141	1.36739	1.18378	1.87524	2.69173	2.31885	1.01464
0.302	-0.33552	0.395626	0.322703	-0.597617	0.566704	1.03495	0.634986	-0.257274	0.242154	0.734976	0.839496	1.00637	0.5525	1.65281	1.72434	0.820695	-0.446381	1.12993	0.998322	-0.109617	0.475159	1.23162	1.25584	0.181259	0.676739	1.64139	1.18322	1.05307	1.67722	2.49228	2.15918	0.889607
0.304	-0.360442	0.310013	0.25357	-0.607505	0.521761	0.975221	0.591247	-0.228138	0.27891	0.790772	0.951836	1.04202	0.567994	1.72413	1.81353	0.901519	-0.452221	1.13827	1.00101	-0.0432951	0.532703	1.2441	1.26124	0.208494	0.564489	1.4582	1.03948	0.952258	1.49305	2.33244	2.04616	0.797202
0.306	-0.373811	0.228433	0.192686	-0.622851	0.463988	0.914394	0.556403	-0.192815	0.263038	0.801005	1.04097	1.05699	0.551572	1.75277	1.87152	0.96687	-0.450884	1.12401	0.999123	0.0109483	0.569381	1.24233	1.26517	0.236747	0.48086	1.31495	0.938459	0.879601	1.32733	2.21552	1.98164	0.740179
0.308	-0.376801	0.153344	0.141213	-0.643037	0.394386	0.852794	0.529045	-0.153291	0.193424	0.761966	1.09834	1.04765	0.50175	1.73504	1.89253	1.01091	-0.440477	1.08924	0.995341	0.0534077	0.584274	1.22908	1.26995	0.266926	0.42583	1.21272	0.880162	0.831544	1.18398	2.14287	1.96486	0.718929
0.31	-0.372404	0.0857307	0.0988923	-0.66763	0.313953	0.789868	0.506627	-0.112547	0.072954	0.673428	1.11792	1.01272	0.419433	1.67081	1.87357	1.02944	-0.420293	1.03758	0.992565	0.0855127	0.577981	1.20796	1.27795	0.299538	0.398288	1.15085	0.862498	0.80332	1.06628	2.11402	1.99266	0.731551
0.312	-0.365155	0.0250593	0.0640926	-0.696458	0.22363	0.72428	0.485719	-0.0743558	-0.0915942	0.538781	1.09666	0.953525	0.30798	1.56354	1.81469	1.0203	-0.39082	0.973938	0.99373	0.109692	0.552603	1.18311	1.29132	0.334683	0.396169	1.1273	0.881656	0.789614	0.97678	2.12692	2.05985	0.774045
0.314	-0.360688	-0.0306146	0.0339901	-0.729627	0.124275	0.654103	0.462337	-0.0430178	-0.289995	0.364879	1.03477	0.874048	0.173082	1.42	1.71895	0.983569	-0.353585	0.904227	1.00159	0.129166	0.511601	1.15892	1.31189	0.372118	0.416589	1.13897	0.932515	0.78519	0.917285	2.1782	2.15967	0.840628
0.316	-0.365169	-0.0843854	0.00485657	-0.767475	0.0166651	0.577077	0.432335	-0.023015	-0.509328	0.161598	0.935687	0.780629	0.0224391	1.24973	1.59215	0.921581	-0.310859	0.834958	1.01855	0.147681	0.459532	1.13971	1.34099	0.411353	0.455992	1.18206	1.00908	0.785429	0.888693	2.26348	2.28432	0.924158
0.318	-0.384645	-0.140123	-0.0275713	-0.810471	-0.0984631	0.490921	0.391801	-0.0186418	-0.734975	-0.0588773	0.805779	0.681376	-0.134748	1.06431	1.44233	0.838749	-0.265271	0.772785	1.04643	0.169192	0.401696	1.1294	1.37937	0.451773	0.510303	1.25235	1.10494	0.786724	0.890891	2.3776	2.42548	1.01663
0.32	-0.424394	-0.202018	-0.0676764	-0.85908	-0.220363	0.393648	0.337434	-0.033633	-0.951758	-0.282958	0.653778	0.585347	-0.288439	0.876414	1.27916	0.741217	-0.219374	0.724011	1.08639	0.197529	0.343709	1.13123	1.42709	0.492752	0.575108	1.34541	1.21367	0.786718	0.922643	2.51493	2.57488	1.10974
0.322	-0.488321	-0.274103	-0.119542	-0.913612	-0.348203	0.283862	0.266851	-0.0708286	-1.14514	-0.496706	0.490066	0.501605	-0.428529	0.698823	1.11314	0.636373	-0.175245	0.694111	1.13873	0.236045	0.291061	1.14746	1.48348	0.533745	0.645848	1.45683	1.32921	0.784367	0.98154	2.66961	2.72478	1.19548
0.324	-0.578479	-0.359785	-0.186567	-0.974093	-0.480993	0.160995	0.178808	-0.131906	-1.30235	-0.686916	0.325819	0.438245	-0.545659	0.543416	0.954829	0.532265	-0.134163	0.687289	1.20284	0.28729	0.248689	1.17924	1.5471	0.574341	0.718044	1.58228	1.44619	0.779856	1.06403	2.83574	2.86842	1.2667
0.326	-0.694773	-0.46145	-0.27115	-1.04016	-0.617516	0.0254705	0.0733076	-0.21721	-1.41334	-0.842151	0.172129	0.401523	-0.632006	0.420257	0.814062	0.43698	-0.0964199	0.706125	1.27716	0.352716	0.220601	1.22642	1.61581	0.614274	0.787526	1.71767	1.56017	0.774393	1.16553	3.0076	3.00036	1.31769
0.328	-0.834865	-0.580166	-0.374468	-1.11104	-0.756274	-0.121245	-0.0484168	-0.325688	-1.47151	-0.953626	0.0391554	0.395188	-0.681957	0.336842	0.699252	0.358032	-0.0613031	0.75133	1.35917	0.432454	0.2096	1.28762	1.6868	0.653388	0.850668	1.85919	1.66783	0.769914	1.28072	3.17987	3.11668	1.34457
0.33	-0.994317	-0.715517	-0.49638	-1.18556	-0.895462	-0.276682	-0.184025	-0.454953	-1.47411	-1.01585	-0.0645897	0.420102	-0.692608	0.297573	0.616846	0.301816	-0.0272396	0.821637	1.44547	0.525165	0.21712	1.36022	1.75669	0.691563	0.904608	2.00337	1.76705	0.768757	1.40384	3.34775	3.21514	1.34566
0.332	-1.16696	-0.865579	-0.635431	-1.26222	-1.03297	-0.437521	-0.330297	-0.601445	-1.42226	-1.02698	-0.132792	0.474195	-0.664029	0.303506	0.570953	0.273169	0.00790184	0.913843	1.53187	0.628001	0.243177	1.44056	1.8217	0.728627	0.947419	2.14714	1.8569	0.773336	1.52914	3.50712	3.29512	1.32165
0.334	-1.34543	-1.02703	-0.788984	-1.33939	-1.16644	-0.59982	-0.483428	-0.760692	-1.32074	-0.98884	-0.161663	0.552773	-0.599246	0.352377	0.563179	0.275069	0.0463998	1.02301	1.61363	0.736685	0.28646	1.52417	1.87782	0.764261	0.978228	2.28788	1.93759	0.785862	1.65133	3.65463	3.35748	1.27559
0.336	-1.52185	-1.19542	-0.953435	-1.41545	-1.29331	-0.759312	-0.639364	-0.927631	-1.17735	-0.906617	-0.150037	0.649135	-0.503956	0.438918	0.592657	0.308495	0.0902171	1.14278	1.68566	0.845706	0.344512	1.60608	1.92104	0.797917	0.997257	2.42343	2.01034	0.808125	1.766	3.78777	3.40431	1.21269
0.338	-1.68859	-1.36545	-1.1245	-1.48902	-1.41094	-0.911733	-0.794135	-1.09696	-1.00218	-0.788254	-0.099249	0.755428	-0.385971	0.555415	0.656273	0.372449	0.140554	1.26582	1.74282	0.948632	0.414004	1.68114	1.94759	0.828766	1.00578	2.55212	2.0771	0.841366	1.87001	3.90489	3.43858	1.13993
0.34	-1.83891	-1.53144	-1.29753	-1.55907	-1.51674	-1.05314	-0.944152	-1.26349	-0.806602	-0.643618	-0.0128121	0.863646	-0.254454	0.692446	0.74904	0.464131	0.197489	1.38437	1.78022	1.03854	0.49105	1.7444	1.95415	0.855687	1.00599	2.6727	2.14029	0.886229	1.96169	4.00513	3.46375	1.06554
0.342	-1.96761	-1.68772	-1.46785	-1.62511	-1.60829	-1.1802	-1.08644	-1.42243	-0.602356	-0.483518	0.104048	0.966635	-0.119031	0.839752	0.864597	0.579244	0.259764	1.49073	1.79355	1.10853	0.571544	1.7914	1.93813	0.877302	1.00082	2.78436	2.20251	0.942792	2.04091	4.08834	3.4833	0.998359
0.344	-2.0714	-1.82902	-1.631	-1.68718	-1.68349	-1.29042	-1.21879	-1.56965	-0.400561	-0.31869	0.244955	1.059	0.0111499	0.987122	0.995759	0.7124	0.324753	1.57785	1.77941	1.15227	0.651468	1.81851	1.8978	0.892056	0.993647	2.88655	2.26617	1.01065	2.10899	4.15491	3.50036	0.947053
0.346	-2.14913	-1.95086	-1.78302	-1.7458	-1.74067	-1.38228	-1.33979	-1.70182	-0.210928	-0.158836	0.402967	1.13777	0.128295	1.12524	1.13509	0.857586	0.388636	1.63982	1.73556	1.16458	0.727158	1.82312	1.83254	0.898339	0.988031	2.97888	2.33315	1.08902	2.16843	4.20556	3.51729	0.919415
0.348	-2.20168	-2.04977	-1.92059	-1.80187	-1.77873	-1.45526	-1.4488	-1.81647	-0.0411447	-0.0118299	0.571149	1.2028	0.226689	1.24639	1.27546	1.00864	0.446762	1.67221	1.66114	1.14199	0.795494	1.80383	1.74287	0.894634	0.987415	3.061	2.40454	1.17689	2.22239	4.24117	3.53541	0.921666
0.35	-2.23166	-2.12346	-2.04108	-1.85644	-1.79715	-1.50981	-1.54577	-1.91195	0.103507	0.116842	0.743052	1.25677	0.303184	1.34503	1.41044	1.15971	0.494152	1.67242	1.55679	1.08316	0.854013	1.76046	1.6305	0.879679	0.994852	3.13239	2.48038	1.27311	2.27425	4.26249	3.55482	0.957897
0.352	-2.24291	-2.1709	-2.1426	-1.91043	-1.79605	-1.5472	-1.63109	-1.98734	0.220293	0.224359	0.913098	1.30485	0.357419	1.41801	1.53476	1.30565	0.526104	1.63974	1.42473	0.989264	0.90094	1.69405	1.49827	0.852624	1.01278	3.19227	2.55953	1.37644	2.327	4.27001	3.57433	1.02967
0.354	-2.23986	-2.19225	-2.22387	-1.96436	-1.7762	-1.5693	-1.70535	-2.04232	0.308926	0.310536	1.07682	1.354	0.391713	1.46472	1.64442	1.44232	0.538791	1.57539	1.26867	0.864069	0.935145	1.60674	1.35004	0.813173	1.04286	3.23949	2.63964	1.48566	2.3827	4.26379	3.59157	1.13584
0.356	-2.2268	-2.18872	-2.28422	-2.0181	-1.7389	-1.57833	-1.7691	-2.07695	0.371276	0.377526	1.23095	1.41212	0.410692	1.48684	1.7369	1.56676	0.5298	1.48235	1.09364	0.713926	0.956043	1.50159	1.1905	0.761682	1.08591	3.27258	2.71729	1.59947	2.4421	4.24345	3.60317	1.2726
0.358	-2.20726	-2.16237	-2.32335	-2.07068	-1.68599	-1.57662	-1.82265	-2.09156	0.41092	0.429269	1.37342	1.4869	0.420654	1.48799	1.81101	1.67728	0.498521	1.3651	0.90573	0.547468	0.963472	1.38229	1.02488	0.699215	1.14185	3.28975	2.78816	1.71651	2.50433	4.20816	3.60516	1.43378
0.36	-2.18346	-2.11586	-2.34131	-2.1202	-1.61965	-1.56632	-1.86596	-2.0866	0.432593	0.470799	1.50321	1.58482	0.428771	1.47317	1.86687	1.77338	0.446335	1.22923	0.71175	0.375104	0.95755	1.25296	0.858696	0.627544	1.20977	3.28908	2.84744	1.83529	2.56688	4.1568	3.59328	1.6113
0.362	-2.15601	-2.05222	-2.33832	-2.16383	-1.54231	-1.54922	-1.89854	-2.06253	0.441608	0.507464	1.62013	1.7101	0.442224	1.4481	1.90558	1.85557	0.376577	1.08106	0.518832	0.208311	0.938557	1.1178	0.69741	0.549095	1.28801	3.26876	2.89019	1.9541	2.62576	4.08814	3.56356	1.79584
0.364	-2.12378	-1.97457	-2.3148	-2.19802	-1.45651	-1.52661	-1.91949	-2.01984	0.44328	0.544167	1.72452	1.864	0.46734	1.41858	1.92902	1.92519	0.294258	0.927169	0.334007	0.058784	0.906855	0.980898	0.546136	0.466838	1.37426	3.22735	2.91183	2.07096	2.67587	4.00114	3.51271	1.97756
0.366	-2.08415	-1.88591	-2.27124	-2.2187	-1.36475	-1.49918	-1.9276	-1.95904	0.442416	0.584706	1.81703	2.04432	0.508867	1.38982	1.93947	1.984	0.205599	0.773964	0.163797	-0.0625151	0.862849	0.845948	0.409363	0.384129	1.46567	3.16408	2.90865	2.18363	2.71152	3.89522	3.43853	2.14687
0.368	-2.03337	-1.78899	-2.20834	-2.22168	-1.26941	-1.46705	-1.92149	-1.88076	0.44291	0.631287	1.89831	2.24541	0.569421	1.36596	1.93938	2.03395	0.117407	0.62731	0.01384	-0.146297	0.807002	0.716128	0.290725	0.304526	1.55897	3.0791	2.87814	2.28956	2.72707	3.77052	3.34027	2.29517
0.37	-1.96717	-1.68616	-2.12696	-2.20309	-1.17261	-1.42982	-1.89981	-1.78586	0.447452	0.684243	1.96879	2.45843	0.649197	1.34962	1.93106	2.07683	0.0363909	0.492201	-0.111408	-0.18581	0.7399	0.593981	0.19285	0.231578	1.65052	2.97374	2.81939	2.38603	2.7176	3.62817	3.21881	2.41544
0.372	-1.88151	-1.57936	-2.02828	-2.15977	-1.07616	-1.38674	-1.86152	-1.67554	0.457383	0.74199	2.02854	2.67206	0.745938	1.34173	1.91649	2.11399	-0.0315159	0.372534	-0.208884	-0.177534	0.662345	0.481386	0.11727	0.168608	1.73642	2.85055	2.7332	2.47018	2.67957	3.47036	3.0767	2.50271
0.374	-1.77328	-1.47014	-1.91387	-2.0897	-0.981574	-1.33688	-1.80607	-1.55147	0.472677	0.801207	2.07718	2.87349	0.855163	1.34151	1.89716	2.14619	-0.0817386	0.270974	-0.277027	-0.121623	0.575472	0.37959	0.0644265	0.118517	1.81255	2.71335	2.62212	2.53924	2.61129	3.30042	2.91804	2.55432
0.376	-1.64096	-1.3597	-1.78576	-1.99234	-0.890039	-1.27937	-1.7336	-1.41586	0.492065	0.857198	2.11384	3.04954	0.970623	1.34662	1.87403	2.1735	-0.111482	0.188917	-0.315769	-0.0220465	0.48085	0.28929	0.0337387	0.0836012	1.87468	2.56704	2.49032	2.59066	2.51329	3.12269	2.74824	2.56993
0.378	-1.48518	-1.24906	-1.64654	-1.86881	-0.802486	-1.2136	-1.64513	-1.27152	0.51325	0.904402	2.13729	3.18793	1.08491	1.35343	1.84749	2.19522	-0.119947	0.126545	-0.326437	0.113603	0.380567	0.210758	0.0237487	0.0654201	1.91854	2.41731	2.34325	2.62235	2.38846	2.94232	2.57365	2.55142
0.38	-1.30891	-1.13917	-1.49935	-1.72201	-0.719655	-1.13945	-1.54259	-1.12188	0.533216	0.93697	2.14598	3.27844	1.19018	1.35748	1.81747	2.21006	-0.108319	0.0829574	-0.311549	0.274642	0.277264	0.143983	0.032311	0.0647078	1.94001	2.27029	2.18721	2.63285	2.24193	2.76497	2.40107	2.50255
0.382	-1.11757	-1.03103	-1.3479	-1.55651	-0.642184	-1.05744	-1.42884	-0.970876	0.548576	0.949358	2.13823	3.31387	1.2788	1.35394	1.78349	2.21622	-0.079538	0.0563745	-0.274553	0.448132	0.174118	0.0888246	0.0568177	0.0813435	1.93529	2.13205	2.02889	2.6215	2.08074	2.59637	2.23727	2.42848
0.384	-0.91866	-0.925889	-1.19642	-1.37834	-0.570693	-0.96881	-1.30758	-0.822837	0.555937	0.936871	2.11242	3.29075	1.34409	1.33806	1.7448	2.2116	-0.0378909	0.0443844	-0.219505	0.619942	0.0747638	0.0451512	0.0944369	0.114382	1.90119	2.00809	1.87475	2.58861	1.91332	2.44196	2.08846	2.33528
0.386	-0.72134	-0.825284	-1.04945	-1.19464	-0.505858	-0.875616	-1.18317	-0.682316	0.552241	0.896105	2.06715	3.20965	1.38076	1.30569	1.70052	2.19407	0.0115288	0.0442234	-0.150739	0.775972	-0.0168388	0.0129558	0.142345	0.162144	1.83539	1.9029	1.73055	2.53544	1.74882	2.30645	1.95986	2.22933
0.388	-0.535645	-0.731107	-0.91173	-1.01315	-0.44846	-0.780617	-1.06039	-0.553841	0.535059	0.825264	2.00142	3.07516	1.38533	1.25362	1.64977	2.16169	0.0634163	0.0530641	-0.0725366	0.903401	-0.0965904	-0.00756615	0.197938	0.222355	1.73674	1.81948	1.60087	2.46423	1.59634	2.19341	1.85531	2.11683
0.39	-0.371675	-0.645584	-0.787935	-0.841704	-0.399395	-0.687176	-0.94413	-0.441651	0.502803	0.724324	1.91481	2.89541	1.35628	1.17988	1.59178	2.11293	0.112838	0.0682913	0.0111648	0.991855	-0.16047	-0.0159827	0.258995	0.292326	1.60556	1.75907	1.48876	2.37807	1.46413	2.10503	1.77703	2.0033
0.392	-0.238722	-0.571198	-0.682395	-0.687643	-0.359656	-0.599052	-0.839093	-0.349431	0.454856	0.595046	1.80754	2.6814	1.29412	1.0839	1.52599	2.04682	0.155731	0.0877433	0.0970123	1.03438	-0.204772	-0.01164	0.3238	0.369166	1.44378	1.72095	1.39555	2.28069	1.35893	2.04191	1.72548	1.89324
0.394	-0.144459	-0.510547	-0.598824	-0.557288	-0.330266	-0.520152	-0.749437	-0.280038	0.391595	0.440855	1.68059	2.44595	1.20116	0.966579	1.45207	1.96313	0.189271	0.109898	0.182403	1.02812	-0.226346	0.00627402	0.391201	0.449992	1.25515	1.7025	1.32077	2.17616	1.28528	2.003	1.69938	1.78989
0.396	-0.0942836	-0.466162	-0.540041	-0.455462	-0.312205	-0.454248	-0.678488	-0.235284	0.314335	0.266602	1.53572	2.20265	1.08135	0.830207	1.37002	1.86242	0.212066	0.133988	0.265567	0.974612	-0.222826	0.0386214	0.460603	0.532139	1.04513	1.69931	1.26232	2.06861	1.2452	1.98565	1.69584	1.6951
0.398	-0.0908685	-0.440289	-0.507731	-0.385142	-0.306299	-0.404698	-0.628499	-0.215762	0.22518	0.0782386	1.37546	1.96466	0.939865	0.678309	1.28017	1.74601	0.224173	0.160026	0.345564	0.879681	-0.192819	0.0861694	0.531907	0.613333	0.820757	1.70555	1.21663	1.9618	1.23792	1.98583	1.7106	1.60934
0.4	-0.133971	-0.434676	-0.502272	-0.347247	-0.313126	-0.374191	-0.600488	-0.220753	0.12683	-0.117567	1.20304	1.74373	0.78276	0.515406	1.18314	1.61598	0.226939	0.18874	0.422201	0.752942	-0.136066	0.149422	0.605396	0.691822	0.590338	1.71441	1.17909	1.85881	1.25998	1.99844	1.73838	1.53183
0.402	-0.220506	-0.450375	-0.522644	-0.340601	-0.332927	-0.364541	-0.594179	-0.248231	0.0223495	-0.313835	1.02228	1.54926	0.61657	0.346719	1.07989	1.47506	0.222702	0.221421	0.495879	0.606913	-0.0535385	0.228444	0.681581	0.766451	0.362969	1.71871	1.14448	1.76169	1.30549	2.01767	1.77325	1.46075
0.404	-0.344873	-0.48759	-0.566431	-0.362054	-0.365536	-0.376551	-0.608046	-0.294959	-0.0850637	-0.503685	0.837489	1.38773	0.447948	0.177842	0.971655	1.32649	0.214396	0.259694	0.567395	0.455865	0.0525249	0.322697	0.761023	0.83667	0.147973	1.71144	1.1074	1.67124	1.36661	2.03744	1.80905	1.39345
0.406	-0.499483	-0.545583	-0.629939	-0.406773	-0.410356	-0.40996	-0.639458	-0.356678	-0.192283	-0.680707	0.65328	1.26235	0.283344	0.0144187	0.859964	1.17385	0.205112	0.305228	0.637714	0.314492	0.178648	0.430908	0.844152	0.902479	-0.0457308	1.6864	1.06275	1.58687	1.43426	2.05188	1.8398	1.32683
0.408	-0.675424	-0.622651	-0.708404	-0.468663	-0.466354	-0.463472	-0.684917	-0.428393	-0.296413	-0.839301	0.47438	1.17304	0.128727	-0.138175	0.746578	1.02092	0.197671	0.359431	0.707743	0.19654	0.320225	0.550983	0.931096	0.964313	-0.21028	1.63866	1.00614	1.50655	1.49883	2.05571	1.86008	1.25755
0.41	-0.8632	-0.716191	-0.796299	-0.540891	-0.532099	-0.534859	-0.740366	-0.504712	-0.394892	-0.974935	0.305444	1.1167	-0.0106286	-0.275102	0.633483	0.871522	0.19426	0.423145	0.778125	0.113527	0.4717	0.679993	1.02154	1.02288	-0.339471	1.56503	0.934206	1.42697	1.55105	2.04468	1.86536	1.18239
0.412	-1.05345	-0.822821	-0.887703	-0.616467	-0.605828	-0.621134	-0.80153	-0.580232	-0.485523	-1.08434	0.15086	1.08775	-0.130318	-0.392291	0.522857	0.729339	0.196169	0.496397	0.849074	0.0736773	0.626819	0.814235	1.11465	1.07897	-0.429259	1.46425	0.844818	1.34375	1.58269	2.01582	1.85223	1.09846
0.414	-1.23761	-0.938574	-0.976716	-0.688823	-0.685526	-0.718773	-0.864278	-0.649935	-0.566455	-1.1656	0.0145647	1.07882	-0.226928	-0.486597	0.417035	0.59782	0.203658	0.578218	0.920278	0.0811767	0.778944	0.949364	1.209	1.13324	-0.478114	1.33711	0.737201	1.25182	1.58731	1.96762	1.81858	1.00344
0.416	-1.40839	-1.05914	-1.05788	-0.752365	-0.76903	-0.823957	-0.924951	-0.709555	-0.63612	-1.21821	-0.100119	1.08164	-0.298123	-0.555895	0.318463	0.480061	0.215957	0.666578	0.990859	0.135818	0.921419	1.08061	1.30263	1.18604	-0.487178	1.18636	0.61192	1.14591	1.56071	1.90018	1.76374	0.895726
0.418	-1.56017	-1.1801	-1.12656	-0.802925	-0.854128	-0.932824	-0.980643	-0.755891	-0.693152	-1.24299	-0.190622	1.08785	-0.3427	-0.59912	0.229643	0.378728	0.231398	0.758437	1.05941	0.233069	1.04796	1.20306	1.39314	1.23722	-0.460223	1.01647	0.470783	1.02102	1.50127	1.81511	1.68845	0.774556
0.42	-1.68913	-1.29724	-1.17931	-0.838088	-0.938657	-1.0417	-1.02941	-0.787043	-0.736312	-1.24194	-0.255246	1.08991	-0.360611	-0.616238	0.153054	0.295998	0.247655	0.849917	1.12409	0.364546	1.15305	1.31197	1.47778	1.28604	-0.403396	0.833267	0.316667	0.873004	1.41004	1.71544	1.59482	0.640052
0.422	-1.79329	-1.40675	-1.21409	-0.857367	-1.0206	-1.14733	-1.07036	-0.802535	-0.764452	-1.21809	-0.293241	1.08174	-0.352947	-0.608175	0.0910584	0.233518	0.262065	0.936594	1.18279	0.518855	1.2323	1.40309	1.55368	1.33116	-0.324767	0.643485	0.153288	0.699082	1.29062	1.60541	1.48624	0.493248
0.424	-1.87233	-1.50545	-1.23043	-0.862204	-1.09817	-1.24696	-1.10369	-0.803327	-0.776527	-1.17525	-0.304862	1.05932	-0.321892	-0.576707	0.0457833	0.192374	0.271982	1.01387	1.23331	0.682696	1.2828	1.47303	1.61806	1.37059	-0.233732	0.454287	-0.0150409	0.498243	1.14886	1.49013	1.36716	0.336058
0.426	-1.92736	-1.59097	-1.22944	-0.855794	-1.16986	-1.33855	-1.1306	-0.791708	-0.771673	-1.11776	-0.291386	1.02096	-0.270632	-0.524337	0.0189895	0.17306	0.275136	1.07739	1.27359	0.842131	1.30329	1.5195	1.66846	1.40192	-0.1403	0.272793	-0.183664	0.271575	0.992311	1.37532	1.24289	0.171213
0.428	-1.9606	-1.66181	-1.21374	-0.842762	-1.23454	-1.42071	-1.15307	-0.771081	-0.749338	-1.05023	-0.255098	0.967343	-0.203215	-0.454144	0.0119302	0.175467	0.26994	1.1235	1.3019	0.983884	1.29434	1.54154	1.70292	1.42242	-0.0543374	0.105653	-0.347807	0.0224064	0.829701	1.26689	1.11937	0.00216606
0.43	-1.97506	-1.71741	-1.18719	-0.828697	-1.29143	-1.49278	-1.17364	-0.745654	-0.709471	-0.97727	-0.199236	0.901399	-0.124366	-0.369649	0.0252121	0.198853	0.255734	1.14959	1.31703	1.09655	1.25831	1.53964	1.72024	1.42937	0.0151749	-0.0412864	-0.50277	-0.24372	0.670237	1.17066	1.00284	-0.167037
0.432	-1.97422	-1.7581	-1.15464	-0.8196	-1.34018	-1.55471	-1.19514	-0.72007	-0.652722	-0.903326	-0.127898	0.827857	-0.0392539	-0.274672	0.0586722	0.241836	0.23292	1.15446	1.31847	1.17159	1.19923	1.51579	1.72007	1.42034	0.0608131	-0.163219	-0.644075	-0.519265	0.522967	1.092	0.899569	-0.331897
0.434	-1.96175	-1.785	-1.1215	-0.821294	-1.38084	-1.607	-1.22031	-0.699	-0.58063	-0.832454	-0.0458985	0.752693	0.046773	-0.17321	0.111285	0.302385	0.202991	1.13844	1.30645	1.20404	1.12251	1.47328	1.70303	1.39347	0.0772603	-0.256497	-0.767573	-0.795085	0.396188	1.0356	0.815592	-0.487629
0.436	-1.94132	-1.79992	-1.09333	-0.838837	-1.41379	-1.65054	-1.25158	-0.686741	-0.495775	-0.768209	0.0414105	0.682442	0.128478	-0.06932	0.181112	0.377831	0.168434	1.10349	1.28199	1.19284	1.03463	1.41659	1.6707	1.34782	0.0616972	-0.318639	-0.869505	-1.06096	0.296949	1.00525	0.75641	-0.629338
0.438	-1.91642	-1.80516	-1.07542	-0.876009	-1.43976	-1.6865	-1.29074	-0.686848	-0.401841	-0.713559	0.128369	0.623472	0.201026	0.0329816	0.265309	0.464888	0.132537	1.05307	1.24685	1.1408	0.94257	1.35099	1.6256	1.28355	0.0140083	-0.348251	-0.946527	-1.30626	0.230693	1.00375	0.726764	-0.752196
0.44	-1.89029	-1.8033	-1.07233	-0.934905	-1.45968	-1.71617	-1.33877	-0.701826	-0.303587	-0.670864	0.209267	0.581285	0.260251	0.129813	0.360189	0.559717	0.0991045	0.991846	1.20344	1.05419	0.853393	1.2822	1.57101	1.20215	-0.0632042	-0.34488	-0.995723	-1.52056	0.201036	1.03282	0.730443	-0.851628
0.442	-1.86586	-1.79702	-1.0876	-1.01569	-1.47463	-1.7408	-1.39572	-0.73292	-0.20669	-0.641882	0.278622	0.559908	0.302886	0.217511	0.461349	0.658001	0.0721153	0.925332	1.1546	0.942011	0.773654	1.2159	1.5108	1.10641	-0.164796	-0.308824	-1.0146	-1.69443	0.209706	1.09316	0.770141	-0.923482
0.444	-1.84569	-1.78889	-1.12342	-1.11652	-1.48565	-1.76151	-1.46066	-0.780004	-0.11749	-0.627821	0.331462	0.561429	0.326717	0.292716	0.563858	0.755063	0.0553497	0.859408	1.10345	0.81507	0.708929	1.15734	1.44917	1.00039	-0.283432	-0.240947	-1.00108	-1.81995	0.256607	1.18448	0.847369	-0.964196
0.446	-1.83201	-1.78118	-1.18047	-1.23367	-1.49369	-1.77916	-1.53173	-0.841582	-0.042617	-0.629407	0.363593	0.585723	0.330673	0.352449	0.662485	0.846013	0.0520285	0.79979	1.05313	0.68485	0.663386	1.11089	1.39036	0.889192	-0.41008	-0.142513	-0.953563	-1.89128	0.339995	1.30566	0.962436	-0.970945
0.448	-1.82661	-1.77576	-1.25789	-1.36182	-1.49944	-1.79429	-1.60634	-0.914907	0.0114464	-0.646956	0.371831	0.630374	0.314816	0.394193	0.751967	0.925919	0.0644877	0.75152	1.00657	0.562426	0.639477	1.07973	1.33835	0.778645	-0.534629	-0.0150664	-0.870902	-1.90505	0.456738	1.45482	1.11447	-0.941768
0.45	-1.83081	-1.77394	-1.35329	-1.49454	-1.50326	-1.80711	-1.68127	-0.996192	0.038851	-0.680438	0.354176	0.690811	0.280268	0.415969	0.827291	0.990011	0.0939188	0.718509	0.966338	0.457436	0.637765	1.06558	1.29659	0.67488	-0.646576	0.139625	-0.752536	-1.8605	0.602618	1.62954	1.30149	-0.87567
0.452	-1.84544	-1.77646	-1.46298	-1.62484	-1.50509	-1.81748	-1.75303	-1.08092	0.0348635	-0.729519	0.309926	0.760643	0.229048	0.416424	0.883972	1.03389	0.140197	0.703181	0.934391	0.377245	0.656904	1.06857	1.26777	0.583844	-0.735761	0.319571	-0.598555	-1.75959	0.772652	1.82689	1.52054	-0.7727
0.454	-1.87071	-1.78349	-1.58218	-1.74578	-1.5045	-1.82496	-1.81811	-1.16417	-0.00369129	-0.793568	0.239705	0.832145	0.163873	0.394897	0.918315	1.05376	0.201809	0.706254	0.912028	0.326358	0.69378	1.08731	1.25356	0.510804	-0.793082	0.522495	-0.409823	-1.60681	0.961402	2.04359	1.76778	-0.633994
0.456	-1.90619	-1.79463	-1.70541	-1.85118	-1.50069	-1.8289	-1.87323	-1.24107	-0.078071	-0.871641	0.145418	0.896878	0.0879228	0.351491	0.927636	1.04663	0.275882	0.726686	0.899806	0.306153	0.743801	1.11898	1.2546	0.459874	-0.811174	0.745747	-0.188086	-1.40893	1.16325	2.27607	2.03869	-0.461792
0.458	-1.95075	-1.80906	-1.82689	-1.93609	-1.4926	-1.82854	-1.91567	-1.30712	-0.187376	-0.962425	0.030132	0.946371	0.00459415	0.287121	0.91043	1.01053	0.358323	0.761775	0.897555	0.314914	0.801302	1.15961	1.27037	0.433623	-0.784979	0.986185	0.0639201	-1.17457	1.37265	2.52047	2.32817	-0.259414
0.46	-2.00256	-1.82563	-1.94091	-1.99731	-1.47911	-1.82309	-1.94345	-1.35859	-0.328453	-1.06417	-0.102108	0.972816	-0.08272	0.203538	0.866481	0.944678	0.444048	0.807423	0.904437	0.348179	0.860046	1.20446	1.29931	0.4328	-0.712195	1.24008	0.3424	-0.913691	1.58427	2.77271	2.63076	-0.0312002
0.462	-2.05918	-1.84297	-2.04228	-2.03362	-1.45917	-1.81189	-1.95549	-1.39279	-0.495968	-1.17464	-0.246511	0.969725	-0.170826	0.103322	0.796892	0.849623	0.527293	0.858518	0.919065	0.399332	0.913762	1.24842	1.33895	0.45622	-0.593541	1.50306	0.642479	-0.637036	1.79317	3.02845	2.94069	0.217588
0.464	-2.1176	-1.85967	-2.12667	-2.04587	-1.43206	-1.79449	-1.95168	-1.40831	-0.682641	-1.29101	-0.397793	0.932488	-0.25688	-0.0101681	0.704055	0.727299	0.601993	0.909419	0.939651	0.46038	0.956689	1.28649	1.38612	0.500811	-0.432833	1.77008	0.958234	-0.355498	1.99485	3.28312	3.25208	0.480907
0.466	-2.17447	-1.87434	-2.19087	-2.03676	-1.39754	-1.77074	-1.93287	-1.40507	-0.879646	-1.40992	-0.550452	0.858786	-0.338484	-0.13289	0.591532	0.581052	0.662201	0.954482	0.964182	0.522833	0.984056	1.31423	1.4372	0.561839	-0.236835	2.03551	1.2828	-0.0795325	2.1853	3.53188	3.55902	0.752107
0.468	-2.22629	-1.88576	-2.23299	-2.01057	-1.35598	-1.74083	-1.90076	-1.38439	-1.07715	-1.52746	-0.699015	0.748837	-0.413745	-0.260259	0.463891	0.415564	0.702527	0.988584	0.990594	0.578582	0.992484	1.32813	1.4885	0.633299	-0.0148964	2.29322	1.60856	0.181406	2.36102	3.76974	3.85567	1.02414
0.47	-2.26966	-1.89293	-2.2525	-1.97254	-1.30849	-1.7053	-1.85775	-1.34877	-1.26495	-1.63929	-0.838278	0.605449	-0.481276	-0.387338	0.326463	0.236706	0.718568	1.00759	1.01695	0.620705	0.980244	1.32592	1.5365	0.708413	0.221619	2.53687	1.92735	0.41936	2.51898	3.99156	4.13635	1.28982
0.472	-2.30151	-1.89509	-2.25022	-1.92834	-1.25688	-1.66501	-1.80668	-1.30174	-1.43319	-1.74083	-0.963494	0.433867	-0.540172	-0.509063	0.185079	0.0513111	0.707302	1.00876	1.04159	0.644111	0.947381	1.30682	1.57817	0.780227	0.460082	2.76008	2.23082	0.628265	2.65659	4.19217	4.39563	1.54206
0.474	-2.31944	-1.89172	-2.22815	-1.88336	-1.20358	-1.62109	-1.75059	-1.24749	-1.57304	-1.82745	-1.07053	0.241445	-0.589959	-0.620496	0.0457549	-0.133137	0.667408	0.990934	1.06324	0.645978	0.895674	1.27155	1.61124	0.842225	0.68747	2.95681	2.51074	0.804216	2.77166	4.36659	4.62843	1.77418
0.476	-2.32183	-1.88254	-2.18927	-1.84213	-1.1515	-1.57484	-1.69245	-1.19049	-1.67739	-1.89481	-1.15598	0.0371566	-0.630522	-0.717086	-0.0856129	-0.308877	0.599493	0.954718	1.0811	0.625934	0.828449	1.22232	1.63439	0.88891	0.891299	3.12165	2.75936	0.945599	2.8624	4.51017	4.8301	1.98012
0.478	-2.30812	-1.8675	-2.13723	-1.80787	-1.10375	-1.52762	-1.63494	-1.13516	-1.74135	-1.9391	-1.21723	-0.16902	-0.66203	-0.794926	-0.203563	-0.468288	0.506195	0.902365	1.09487	0.585997	0.750269	1.16264	1.64729	0.916303	1.06054	3.25016	2.96983	1.05305	2.92737	4.61882	4.99655	2.15477
0.48	-2.27884	-1.8467	-2.07604	-1.78219	-1.06342	-1.48076	-1.5802	-1.08541	-1.76266	-1.9574	-1.25253	-0.36678	-0.684859	-0.850981	-0.303352	-0.604337	0.392129	0.837593	1.10477	0.530278	0.666526	1.09702	1.65066	0.922301	1.18646	3.33914	3.13648	1.12928	2.96549	4.68929	5.12437	2.29411
0.482	-2.23564	-1.82044	-2.00977	-1.76506	-1.03325	-1.43548	-1.52976	-1.04435	-1.74186	-1.94789	-1.26097	-0.546202	-0.699519	-0.883271	-0.381199	-0.711015	0.263694	0.765249	1.11144	0.464485	0.582985	1.03059	1.64616	0.906866	1.26324	3.38684	3.25513	1.17869	2.97613	4.71941	5.21091	2.3954
0.484	-2.18124	-1.78914	-1.94225	-1.75495	-1.01541	-1.3928	-1.48445	-1.01404	-1.68224	-1.91012	-1.24254	-0.698409	-0.706595	-0.890991	-0.434471	-0.78374	0.128702	0.690882	1.1159	0.395303	0.505312	0.968678	1.63618	0.872031	1.2884	3.39315	3.32329	1.20691	2.95908	4.70826	5.25445	2.45729
0.486	-2.11923	-1.75344	-1.87685	-1.74923	-1.01125	-1.35354	-1.44442	-0.995319	-1.58956	-1.8451	-1.19807	-0.816163	-0.706695	-0.874566	-0.461808	-0.819675	-0.00411679	0.620257	1.11941	0.329696	0.438636	0.916374	1.62366	0.821705	1.26295	3.35957	3.3403	1.2202	2.91471	4.65636	5.25425	2.47977
0.488	-2.05387	-1.71414	-1.81628	-1.7447	-1.02121	-1.31828	-1.40928	-0.98782	-1.47155	-1.75532	-1.12924	-0.894325	-0.700416	-0.835615	-0.463162	-0.817963	-0.125738	0.558855	1.1234	0.274225	0.387168	0.878085	1.61171	0.761316	1.19118	3.28924	3.30728	1.22479	2.844	4.56575	5.21066	2.46417
0.49	-1.98978	-1.67228	-1.76256	-1.73814	-1.04476	-1.28743	-1.3782	-0.990028	-1.33728	-1.64467	-1.03855	-0.930158	-0.688326	-0.776849	-0.43976	-0.779817	-0.227531	0.511407	1.12925	0.234427	0.353924	0.857177	1.60337	0.697307	1.08019	3.18666	3.22709	1.22623	2.74865	4.43998	5.12514	2.413
0.492	-1.93159	-1.62913	-1.71693	-1.72694	-1.08046	-1.26126	-1.35013	-0.999507	-1.19641	-1.51824	-0.92928	-0.923469	-0.67096	-0.701893	-0.393992	-0.708486	-0.301976	0.481486	1.13822	0.21432	0.340539	0.855684	1.60126	0.636542	0.939221	3.05753	3.10409	1.22876	2.63114	4.28399	5.00028	2.32973
0.494	-1.88363	-1.58622	-1.67993	-1.7096	-1.12614	-1.23996	-1.32402	-1.01319	-1.05834	-1.38202	-0.805371	-0.87656	-0.648839	-0.61505	-0.329222	-0.609064	-0.343331	0.471208	1.15131	0.216077	0.347202	0.874122	1.6073	0.585672	0.77872	2.90833	2.94386	1.23487	2.49472	4.10393	4.83973	2.21856
0.496	-1.84956	-1.54528	-1.6515	-1.68598	-1.17908	-1.22371	-1.29899	-1.02775	-0.931523	-1.24256	-0.671373	-0.794023	-0.622497	-0.521026	-0.249553	-0.488183	-0.348203	0.481049	1.16912	0.239882	0.372697	0.911423	1.62254	0.55052	0.609387	2.746	2.75293	1.24494	2.34338	3.90686	4.64815	2.08418
0.498	-1.83213	-1.50819	-1.6311	-1.65748	-1.23628	-1.21274	-1.27447	-1.03995	-0.822811	-1.10651	-0.532284	-0.682389	-0.592522	-0.424645	-0.159545	-0.353588	-0.315961	0.509799	1.19176	0.283974	0.414536	0.964991	1.64698	0.535544	0.441205	2.57747	2.53834	1.25718	2.18181	3.7004	4.43102	1.93147
0.5	-1.83292	-1.47687	-1.61784	-1.62683	-1.29477	-1.20733	-1.25037	-1.047	-0.737014	-0.980282	-0.39338	-0.549664	-0.559606	-0.33056	-0.0639255	-0.213636	-0.248942	0.554649	1.21882	0.344867	0.469171	1.03088	1.67956	0.543421	0.282585	2.40926	2.30737	1.26776	2.01515	3.49231	4.19457	1.7653
0.502	-1.85223	-1.45317	-1.61064	-1.59779	-1.35179	-1.20779	-1.22701	-1.04687	-0.676689	-0.869582	-0.26002	-0.4048	-0.524593	-0.243	0.0326946	-0.0767736	-0.152407	0.61141	1.24931	0.417703	0.532269	1.10405	1.71822	0.574795	0.139701	2.24718	2.06718	1.27114	1.84885	3.29007	3.9455	1.59036
0.504	-1.88901	-1.43861	-1.60831	-1.57454	-1.40504	-1.21443	-1.20517	-1.03848	-0.642168	-0.779122	-0.137413	-0.257137	-0.488511	-0.165559	0.126075	0.0489933	-0.0342634	0.67484	1.28172	0.496717	0.59902	1.17879	1.76001	0.628211	0.0160776	2.09599	1.82455	1.26073	1.68838	3.10055	3.69081	1.41099
0.506	-1.94089	-1.43426	-1.60964	-1.56106	-1.45275	-1.22745	-1.1859	-1.02182	-0.631817	-0.712345	-0.0303863	-0.115848	-0.452595	-0.101042	0.212555	0.15657	0.0954722	0.73906	1.31403	0.575752	0.664464	1.24906	1.80137	0.700235	-0.0875388	1.9592	1.5857	1.2295	1.53891	2.92955	3.43755	1.23114
0.508	-2.00433	-1.44052	-1.61344	-1.56042	-1.49372	-1.24683	-1.17041	-0.997867	-0.642489	-0.67127	0.0568567	0.01055	-0.418274	-0.051376	0.289199	0.240164	0.225411	0.798019	1.34387	0.648774	0.723815	1.30902	1.83837	0.785751	-0.173021	1.83896	1.3561	1.17091	1.40499	2.78161	3.19257	1.05432
0.51	-2.07481	-1.45693	-1.61853	-1.57416	-1.52725	-1.27217	-1.15984	-0.96851	-0.670106	-0.656437	0.120953	0.114618	-0.387132	-0.0175812	0.353884	0.295569	0.343689	0.845969	1.36865	0.710357	0.772763	1.35342	1.86708	0.878406	-0.24445	1.73609	1.14044	1.07963	1.29029	2.65974	2.96227	0.883644
0.512	-2.14709	-1.48208	-1.62374	-1.60185	-1.55301	-1.30262	-1.15506	-0.936269	-0.710301	-0.666952	0.159568	0.190312	-0.360826	0.000197086	0.405309	0.320322	0.438947	0.877932	1.38576	0.75608	0.807746	1.37805	1.88391	0.97116	-0.307503	1.65008	0.942526	0.952311	1.1973	2.56532	2.75234	0.721812
0.514	-2.21556	-1.51359	-1.62788	-1.64088	-1.57085	-1.33676	-1.15648	-0.904006	-0.759035	-0.700628	0.171529	0.233196	-0.340985	0.00261128	0.442957	0.313738	0.501313	0.890089	1.39279	0.782825	0.826163	1.38003	1.8859	1.05689	-0.368707	1.5793	0.765312	0.788126	1.12715	2.49808	2.56754	0.571174
0.516	-2.27456	-1.5481	-1.62972	-1.68649	-1.58062	-1.37257	-1.16392	-0.874594	-0.813114	-0.754199	0.156905	0.240538	-0.329074	-0.00900162	0.467004	0.276821	0.5233	0.880083	1.3877	0.788942	0.82653	1.35809	1.87102	1.12899	-0.43465	1.52118	0.610867	0.589107	1.07944	2.45618	2.41144	0.433731
0.518	-2.31874	-1.58153	-1.62799	-1.73213	-1.582	-1.40748	-1.17656	-0.850589	-0.870549	-0.823597	0.116999	0.211314	-0.326265	-0.0327567	0.478189	0.212078	0.500536	0.847209	1.36908	0.774291	0.808564	1.31265	1.83838	1.18191	-0.511217	1.47246	0.480395	0.360199	1.05229	2.43635	2.28628	0.311125
0.52	-2.34343	-1.60923	-1.62141	-1.7701	-1.5744	-1.43845	-1.19288	-0.833952	-0.930718	-0.904254	0.0542836	0.146126	-0.333305	-0.066369	0.477671	0.123249	0.432253	0.792458	1.33624	0.740157	0.773195	1.24583	1.78835	1.21162	-0.60293	1.42944	0.374237	0.109034	1.0423	2.43412	2.19277	0.2046
0.522	-2.34492	-1.62643	-1.60876	-1.79237	-1.55691	-1.4622	-1.21086	-0.825847	-0.994307	-0.99142	-0.0277555	0.0470524	-0.350419	-0.107303	0.466878	0.0149828	0.321481	0.718433	1.28937	0.689065	0.722496	1.16128	1.72256	1.2159	-0.712455	1.38822	0.29188	-0.154564	1.04484	2.44411	2.13011	0.114948
0.524	-2.32074	-1.62859	-1.58897	-1.79148	-1.52839	-1.47541	-1.22806	-0.826537	-1.06306	-1.08047	-0.12483	-0.0825386	-0.377253	-0.152913	0.447373	-0.107505	0.174927	0.629132	1.22957	0.624512	0.659554	1.06395	1.64383	1.19449	-0.840303	1.34498	0.231981	-0.4193	1.05423	2.46034	2.09594	0.0424359
0.526	-2.26985	-1.61182	-1.56121	-1.76154	-1.48758	-1.47503	-1.24184	-0.835368	-1.13937	-1.16716	-0.232113	-0.238198	-0.41287	-0.200573	0.420741	-0.238779	0.00252801	0.529624	1.15881	0.550647	0.588264	0.959699	1.55598	1.14907	-0.984749	1.29615	0.192403	-0.673281	1.06414	2.47662	2.08648	-0.0132605
0.528	-2.19273	-1.57333	-1.52503	-1.699	-1.43333	-1.45854	-1.24966	-0.850868	-1.22571	-1.24787	-0.34453	-0.414613	-0.455807	-0.247787	0.388502	-0.373496	-0.183289	0.425645	1.07985	0.471937	0.513084	0.854877	1.46357	1.08308	-1.14197	1.23865	0.170296	-0.904968	1.06801	2.48688	2.0967	-0.0531018
0.53	-2.0914	-1.51171	-1.48039	-1.60333	-1.36485	-1.42424	-1.24926	-0.870908	-1.32412	-1.31974	-0.457057	-0.605813	-0.504174	-0.292277	0.352074	-0.506668	-0.368575	0.323148	0.996038	0.392844	0.438751	0.755844	1.37157	1.00141	-1.30636	1.17005	0.162212	-1.10409	1.0595	2.4856	2.12066	-0.0786902
0.532	-1.96931	-1.42718	-1.42777	-1.47729	-1.28198	-1.37145	-1.23888	-0.89293	-1.4356	-1.38075	-0.564993	-0.805377	-0.555805	-0.332046	0.312767	-0.633865	-0.538986	0.22785	0.911116	0.317529	0.369982	0.668503	1.28499	0.909945	-1.47104	1.08871	0.164281	-1.26248	1.03293	2.46808	2.15185	-0.0922235
0.534	-1.83117	-1.32164	-1.36812	-1.3269	-1.18537	-1.30061	-1.21741	-0.914192	-1.55974	-1.42974	-0.664192	-1.00662	-0.608425	-0.36542	0.271809	-0.751344	-0.680971	0.144812	0.828931	0.249625	0.311173	0.597861	1.2085	0.815119	-1.6284	0.993916	0.172431	-1.37462	0.983798	2.4308	2.18366	-0.09639
0.536	-1.68266	-1.19861	-1.30285	-1.16103	-1.07665	-1.21333	-1.18452	-0.932021	-1.69436	-1.46636	-0.751232	-1.20278	-0.659823	-0.391066	0.230398	-0.856103	-0.782901	0.0780834	0.753163	0.192064	0.266122	0.547661	1.14607	0.723377	-1.77077	0.885974	0.182659	-1.43806	0.909103	2.37169	2.2098	-0.0942038
0.538	-1.53008	-1.06301	-1.23371	-0.990638	-0.958498	-1.1123	-1.14056	-0.944028	-1.83545	-1.49093	-0.823513	-1.38722	-0.708008	-0.407985	0.189777	-0.945871	-0.836054	0.0304395	0.687054	0.146982	0.237786	0.520109	1.10067	0.640697	-1.89101	0.766278	0.191319	-1.45346	0.807687	2.29026	2.22482	-0.0887898
0.54	-1.38	-0.920755	-1.16267	-0.827787	-0.834548	-1.00109	-1.08661	-0.948278	-1.97733	-1.50428	-0.879279	-1.55362	-0.751328	-0.415494	0.151299	-1.01905	-0.835364	0.00323575	0.633157	0.115691	0.228089	0.515724	1.07401	0.572166	-1.98312	0.63733	0.195414	-1.42432	0.680415	2.18775	2.22448	-0.0831359
0.542	-1.23883	-0.778305	-1.09173	-0.684434	-0.709238	-0.883903	-1.02428	-0.9434	-2.11291	-1.50756	-0.917567	-1.69622	-0.788542	-0.413189	0.116482	-1.07461	-0.779842	-0.00362428	0.593159	0.0987162	0.237791	0.53331	1.06644	0.521642	-2.04269	0.502711	0.192862	-1.35654	0.530232	2.06711	2.20617	-0.0798336
0.544	-1.11243	-0.642142	-1.02279	-0.571232	-0.587537	-0.765261	-0.955527	-0.92863	-2.23427	-1.50206	-0.938111	-1.81001	-0.818845	-0.400905	0.0870393	-1.11198	-0.672661	0.00839799	0.567757	0.0958799	0.266426	0.570061	1.07687	0.491538	-2.0672	0.366972	0.182692	-1.25773	0.362058	1.93285	2.16905	-0.0808355
0.546	-1.00579	-0.518239	-0.957472	-0.496404	-0.474605	-0.649654	-0.882531	-0.903796	-2.33329	-1.48898	-0.941198	-1.89097	-0.841829	-0.378677	0.0648735	-1.13092	-0.520869	0.0366657	0.556626	0.106423	0.312321	0.621789	1.10285	0.482731	-2.05629	0.23545	0.165156	-1.13636	0.182545	1.79085	2.1142	-0.0872564
0.548	-0.922688	-0.41158	-0.897013	-0.464841	-0.375414	-0.541219	-0.807435	-0.869247	-2.40233	-1.46935	-0.927521	-1.9363	-0.857418	-0.346695	0.0520234	-1.13147	-0.334778	0.0776381	0.558467	0.129147	0.372678	0.683253	1.14081	0.49459	-2.01169	0.113996	0.141729	-1.00103	-0.000332428	1.64798	2.04452	-0.0992437
0.55	-0.865553	-0.32579	-0.842171	-0.477532	-0.29437	-0.443454	-0.732206	-0.825759	-2.435	-1.44387	-0.898036	-1.94455	-0.865766	-0.305285	0.0505683	-1.11385	-0.12708	0.127196	0.571136	0.16256	0.44374	0.748562	1.18626	0.525123	-1.93717	0.00861921	0.114982	-0.859631	-0.177798	1.51162	1.9645	-0.115935
0.552	-0.835309	-0.262889	-0.793204	-0.531373	-0.234979	-0.358996	-0.658502	-0.774406	-2.42671	-1.4129	-0.853853	-1.91576	-0.86715	-0.254896	0.0624885	-1.07846	0.0882315	0.180991	0.591836	0.205011	0.52101	0.811629	1.2342	0.571208	-1.83821	-0.074936	0.0883395	-0.718821	-0.340892	1.3892	1.87987	-0.135514
0.554	-0.831393	-0.223204	-0.749899	-0.6194	-0.199575	-0.289497	-0.587585	-0.716453	-2.37526	-1.37645	-0.796171	-1.8515	-0.861869	-0.196103	0.0894915	-1.02593	0.297007	0.234785	0.617355	0.254805	0.599525	0.866626	1.27945	0.628898	-1.72165	-0.131657	0.0657374	-0.583638	-0.481135	1.28757	1.79706	-0.155367
0.556	-0.851843	-0.20545	-0.711634	-0.731418	-0.189159	-0.235581	-0.520298	-0.653238	-2.28106	-1.33433	-0.726276	-1.75485	-0.850171	-0.129631	0.132815	-0.957188	0.486073	0.284761	0.644329	0.310284	0.674174	0.908423	1.31712	0.693752	-1.5952	-0.157734	0.0512034	-0.457378	-0.591195	1.21242	1.72266	-0.172321
0.558	-0.893482	-0.206938	-0.677488	-0.854964	-0.203333	-0.196897	-0.457077	-0.586103	-2.14724	-1.28621	-0.645584	-1.63024	-0.832219	-0.056403	0.193023	-0.873571	0.644235	0.327767	0.669505	0.369875	0.74002	0.932955	1.34292	0.761188	-1.46693	-0.151004	0.0484101	-0.341721	-0.665486	1.16782	1.6628	-0.182962
0.56	-0.952165	-0.223914	-0.646357	-0.976499	-0.240359	-0.172245	-0.398013	-0.516336	-1.97951	-1.23182	-0.555745	-1.4833	-0.808099	0.0224117	0.269814	-0.776945	0.763055	0.36149	0.68998	0.432107	0.792635	0.937517	1.35352	0.8268	-1.34471	-0.111298	0.0602385	-0.237058	-0.700664	1.15574	1.62259	-0.183981
0.562	-1.02308	-0.251962	-0.617085	-1.08271	-0.29731	-0.159755	-0.342931	-0.445151	-1.78577	-1.17115	-0.458771	-1.32058	-0.777878	0.105332	0.361865	-0.669822	0.837367	0.384559	0.703407	0.495597	0.828406	0.920945	1.34681	0.886659	-1.23571	-0.0406779	0.0884006	-0.142965	-0.695961	1.1758	1.6056	-0.172535
0.564	-1.10104	-0.286439	-0.588567	-1.1618	-0.370303	-0.157101	-0.291483	-0.373689	-1.57561	-1.10461	-0.357171	-1.14926	-0.741688	0.190511	0.466717	-0.555456	0.86548	0.396554	0.708151	0.559016	0.844794	0.883684	1.32205	0.937545	-1.14595	0.0564944	0.13316	-0.0587414	-0.653326	1.22511	1.61353	-0.14658
0.566	-1.18086	-0.32289	-0.559831	-1.20455	-0.454788	-0.161719	-0.243234	-0.303041	-1.35961	-1.03319	-0.254068	-0.976807	-0.699836	0.27569	0.580748	-0.437878	0.849084	0.397958	0.703381	0.621058	0.840536	0.82774	1.27992	0.977129	-1.07995	0.173673	0.193181	0.0160909	-0.577354	1.29842	1.64596	-0.105142
0.568	-1.25758	-0.357395	-0.53009	-1.20522	-0.545861	-0.171009	-0.19773	-0.23427	-1.14861	-0.958539	-0.153271	-0.81067	-0.652916	0.358195	0.699218	-0.32187	0.792875	0.390048	0.689115	0.680401	0.815759	0.756521	1.22251	1.00408	-1.0405	0.30243	0.265531	0.081381	-0.475004	1.38832	1.70036	-0.0485042
0.57	-1.32671	-0.386834	-0.498753	-1.162	-0.638576	-0.182499	-0.15455	-0.168431	-0.953015	-0.883041	-0.0592652	-0.65796	-0.601897	0.434957	0.816416	-0.212855	0.703976	0.374733	0.666199	0.735694	0.77201	0.674582	1.15313	1.01814	-1.02856	0.432949	0.345829	0.136122	-0.355108	1.4858	1.77222	0.0217201
0.572	-1.38447	-0.409034	-0.465402	-1.07709	-0.728226	-0.193976	-0.113322	-0.106586	-0.782048	-0.809711	0.0228861	-0.525172	-0.548178	0.502599	0.925905	-0.116698	0.59121	0.354382	0.636239	0.785566	0.712173	0.587288	1.07613	1.02008	-1.04332	0.554656	0.428547	0.178427	-0.227735	1.58079	1.85541	0.102627
0.574	-1.42787	-0.42281	-0.429762	-0.956418	-0.810585	-0.203563	-0.0737283	-0.0497918	-0.643235	-0.742081	0.087738	-0.417937	-0.49358	0.557567	1.02085	-0.0394315	0.464304	0.331625	0.601488	0.828657	0.640294	0.500437	0.996593	1.01162	-1.08239	0.656971	0.507425	0.205714	-0.103427	1.66294	1.94269	0.190185
0.576	-1.45478	-0.427906	-0.391645	-0.808985	-0.882096	-0.209758	-0.0354897	0.000923964	-0.541971	-0.683983	0.129757	-0.340822	-0.440288	0.596315	1.09443	0.0130931	0.333112	0.309159	0.564689	0.863678	0.561308	0.41984	0.919971	0.995364	-1.14209	0.730103	0.575975	0.215075	0.00760221	1.72241	2.02626	0.279503
0.578	-1.46396	-0.424847	-0.350915	-0.645938	-0.939995	-0.211442	0.00165446	0.0446092	-0.481288	-0.639276	0.143689	-0.297172	-0.390724	0.615533	1.14029	0.0355875	0.206903	0.289554	0.528888	0.889487	0.480692	0.350921	0.851729	0.974529	-1.21784	0.765825	0.628033	0.203762	0.0962597	1.75063	2.09843	0.365188
0.58	-1.45504	-0.414751	-0.307456	-0.479494	-0.982384	-0.207863	0.0379622	0.080444	-0.461803	-0.611536	0.124966	-0.288997	-0.34738	0.612397	1.15298	0.0237217	0.0937891	0.275087	0.497224	0.905166	0.404061	0.298328	0.796965	0.952773	-1.30455	0.758167	0.658293	0.169727	0.155271	1.74103	2.15228	0.441756
0.582	-1.42839	-0.399113	-0.261171	-0.321801	-1.00825	-0.19861	0.0736959	0.107804	-0.48185	-0.603748	0.0701244	-0.316906	-0.312611	0.584816	1.12841	-0.0255112	0.000294753	0.267581	0.472705	0.910096	0.336743	0.265609	0.760054	0.933898	-1.39704	0.703952	0.6628	0.112116	0.179737	1.68959	2.18224	0.504065
0.584	-1.38514	-0.379593	-0.211997	-0.183875	-1.01745	-0.18358	0.109114	0.126324	-0.537766	-0.618014	-0.0228283	-0.380088	-0.28843	0.531663	1.0642	-0.113495	-0.0688946	0.268277	0.457979	0.90401	0.28336	0.254963	0.744329	0.92156	-1.49041	0.603136	0.639336	0.0316539	0.16749	1.59522	2.18453	0.547736
0.586	-1.327	-0.357834	-0.159943	-0.0746963	-1.01062	-0.162954	0.144452	0.135943	-0.624299	-0.655337	-0.154122	-0.476355	-0.276319	0.452939	0.95994	-0.239789	-0.111031	0.277741	0.455123	0.887013	0.247466	0.267074	0.751837	0.91896	-1.58031	0.458897	0.587672	-0.0691639	0.119224	1.45992	2.15752	0.569519
0.588	-1.25616	-0.33532	-0.105142	-0.000556374	-0.989119	-0.137166	0.179888	0.136944	-0.735096	-0.715479	-0.322062	-0.602234	-0.277073	0.349876	0.817304	-0.402055	-0.125262	0.2958	0.465452	0.859564	0.231249	0.301062	0.783171	0.928543	-1.66314	0.27747	0.509659	-0.186092	0.0383834	1.28865	2.10185	0.567571
0.59	-1.17523	-0.313287	-0.0478968	0.0353049	-0.9549	-0.106879	0.215508	0.129952	-0.863221	-0.796919	-0.523007	-0.753121	-0.290719	0.224942	0.640015	-0.596117	-0.112476	0.321528	0.489376	0.822428	0.235359	0.354538	0.837393	0.951741	-1.73611	0.0677354	0.409143	-0.31339	-0.0691771	1.08903	2.02032	0.541636
0.592	-1.08703	-0.292674	0.011282	0.032755	-0.910358	-0.0729553	0.251275	0.115921	-1.00166	-0.896932	-0.751512	-0.923498	-0.316495	0.0817459	0.433653	-0.816165	-0.0750714	0.35329	0.526323	0.776588	0.258851	0.423766	0.912073	0.988764	-1.79727	-0.159422	0.29172	-0.444274	-0.195725	0.870761	1.91771	0.493095
0.594	-0.994557	-0.274118	0.0716585	-0.00546715	-0.85819	-0.0364203	0.287009	0.0960823	-1.14378	-1.01176	-1.00062	-1.10721	-0.352908	-0.0751511	0.205314	-1.05509	-0.0166853	0.388825	0.574723	0.723149	0.299275	0.503933	1.00342	1.03849	-1.84539	-0.391907	0.164331	-0.571525	-0.332332	0.644905	1.80029	0.424894
0.596	-0.900784	-0.257984	0.132284	-0.0742309	-0.801229	0.00158671	0.322381	0.0718692	-1.28367	-1.13688	-1.2623	-1.29776	-0.397858	-0.240506	-0.036848	-1.30492	0.058107	0.425404	0.632081	0.66323	0.352889	0.589487	1.10653	1.09843	-1.87984	-0.617317	0.0347514	-0.688162	-0.469629	0.423076	1.67535	0.341358
0.598	-0.808561	-0.244403	0.192038	-0.166672	-0.742279	0.0398698	0.356928	0.0448277	-1.41644	-1.26731	-1.52793	-1.48868	-0.448817	-0.408731	-0.284172	-1.55733	0.144086	0.460029	0.695131	0.597884	0.414998	0.674553	1.21569	1.16487	-1.90041	-0.823855	-0.0889925	-0.788111	-0.598572	0.216571	1.55056	0.247902
0.6	-0.720482	-0.233329	0.249702	-0.274953	-0.683956	0.0772451	0.390093	0.0165112	-1.53835	-1.39802	-1.78892	-1.67386	-0.50304	-0.57426	-0.528071	-1.80416	0.235671	0.489677	0.760061	0.528047	0.480372	0.753361	1.3248	1.23305	-1.90725	-1.00118	-0.199233	-0.866775	-0.711142	0.0355659	1.43338	0.150666
0.602																	0.327197	0.511567	0.822806	0.454536	0.543716	0.820689	1.42775	1.29756	-1.9007	-1.14114	-0.289237	-0.921446	-0.800909	-0.111591	1.33045	0.0561076
0.604																	0.413158	0.523431	0.879373	0.3781	0.600146	0.87226	1.51892	1.35269	-1.88132	-1.23825	-0.353709	-0.951493	-0.863431	-0.218903	1.24716	-0.0294246
0.606																	0.488461	0.523753	0.926176	0.299514	0.645621	0.905073	1.59351	1.39298	-1.84992	-1.29003	-0.389174	-0.958332	-0.89643	-0.283044	1.18726	-0.100105
0.608																	0.548647	0.511963	0.96035	0.219712	0.677293	0.91764	1.64796	1.41369	-1.80762	-1.29699	-0.394216	-0.945156	-0.89977	-0.303449	1.15266	-0.150999
0.61																	0.590113	0.48855	0.980011	0.139925	0.69374	0.910098	1.68014	1.41127	-1.756	-1.26242	-0.369553	-0.916496	-0.875232	-0.282185	1.14342	-0.178373
0.612																	0.610312	0.455068	0.984431	0.0618037	0.695058	0.884194	1.68955	1.38378	-1.69718	-1.19196	-0.31794	-0.877632	-0.826139	-0.223611	1.15785	-0.179918
0.614																	0.607918	0.414051	0.974114	-0.0125054	0.682799	0.843132	1.67728	1.33109	-1.63391	-1.09299	-0.243922	-0.83396	-0.75687	-0.133897	1.19273	-0.15488
0.616																	0.582956	0.368811	0.950761	-0.0803556	0.659771	0.791297	1.64593	1.25507	-1.56954	-0.973946	-0.153445	-0.790374	-0.672347	-0.0204289	1.24371	-0.104094
0.618																	0.536865	0.323152	0.917124	-0.138684	0.629707	0.733879	1.59936	1.15946	-1.50792	-0.843536	-0.0533732	-0.750733	-0.577528	0.108827	1.30568	-0.0299187
0.62																	0.472483	0.281013	0.876763	-0.184187	0.596851	0.676427	1.54238	1.04967	-1.45318	-0.710086	0.0490581	-0.717482	-0.476991	0.245934	1.37324	0.063921
0.622																	0.393944	0.246096	0.833735	-0.213585	0.565499	0.624374	1.48029	0.932362	-1.40942	-0.580916	0.146793	-0.691457	-0.374628	0.383535	1.44109	0.172569
0.624																	0.306474	0.221493	0.792239	-0.223944	0.539544	0.582581	1.41851	0.814919	-1.3803	-0.461894	0.233475	-0.671899	-0.273483	0.515278	1.50447	0.290335
0.626																	0.216091	0.209374	0.756254	-0.213034	0.522074	0.554927	1.36213	0.704847	-1.36866	-0.357156	0.303883	-0.656659	-0.175729	0.636112	1.5594	0.411034
0.628																	0.129213	0.210758	0.729199	-0.179673	0.515061	0.544003	1.31549	0.609132	-1.37607	-0.269022	0.354257	-0.642573	-0.0827745	0.742428	1.60294	0.528349
0.63																	0.05221	0.225399	0.713654	-0.124026	0.519184	0.550916	1.2819	0.533642	-1.40257	-0.198081	0.38249	-0.625952	0.00454665	0.832061	1.63326	0.636196
0.632																	-0.00908851	0.251797	0.711148	-0.0478075	0.533789	0.575229	1.2634	0.482613	-1.44644	-0.143432	0.38817	-0.603123	0.0857333	0.904177	1.64972	0.729068
0.634																	-0.0498763	0.287332	0.722042	0.0456377	0.556993	0.615035	1.26065	0.458274	-1.5042	-0.103018	0.372494	-0.570964	0.160384	0.95907	1.65274	0.802351
0.636																	-0.0668075	0.328506	0.745503	0.151392	0.585921	0.667145	1.27293	0.460647	-1.5708	-0.0740342	0.338062	-0.52736	0.228007	0.997913	1.64371	0.852586
0.638																	-0.0583439	0.371265	0.779566	0.263177	0.617032	0.727385	1.29823	0.487534	-1.6399	-0.0533211	0.288585	-0.471536	0.287913	1.02251	1.62481	0.877682
0.64																	-0.0249721	0.411367	0.821276	0.373701	0.646511	0.790949	1.33345	0.534704	-1.70443	-0.0377327	0.228549	-0.404226	0.33921	1.03504	1.59881	0.877051
0.642																	0.0307357	0.444755	0.866896	0.475129	0.670663	0.85279	1.37467	0.596244	-1.75715	-0.0244195	0.162857	-0.327666	0.380888	1.03791	1.56887	0.851678
0.644																	0.104237	0.467898	0.912162	0.559626	0.686278	0.908002	1.41742	0.665067	-1.79129	-0.0110171	0.0964993	-0.245416	0.412003	1.0336	1.53835	0.804111
0.646																	0.189306	0.478064	0.952564	0.61994	0.690918	0.952168	1.45705	0.733506	-1.80118	0.00427109	0.0342665	-0.16203	0.431901	1.0246	1.51067	0.738358
0.648																	0.278476	0.473507	0.983642	0.649972	0.683097	0.981645	1.48902	0.79396	-1.78275	0.0226888	-0.0194734	-0.0826276	0.440467	1.01342	1.48913	0.659715
0.65																	0.363606	0.453548	1.00126	0.645273	0.662353	0.993763	1.50924	0.839515	-1.73393	0.0450195	-0.0609307	-0.0123951	0.438344	1.00257	1.47684	0.574493
0.652																	0.436512	0.418552	1.00189	0.603445	0.629183	0.986939	1.51429	0.864501	-1.65482	0.0717313	-0.0869846	0.0439124	0.427084	0.994635	1.47659	0.489687
0.654																	0.489619	0.369809	0.982808	0.524382	0.584897	0.960694	1.50164	0.864931	-1.54771	0.103141	-0.0952209	0.0824289	0.409205	0.992241	1.49077	0.412562
0.656																	0.516561	0.30934	0.942267	0.410351	0.531378	0.915588	1.4698	0.838776	-1.41689	0.139568	-0.0839352	0.10055	0.388133	0.998066	1.52135	0.350204
0.658																	0.512688	0.239655	0.879633	0.265887	0.470813	0.853089	1.41835	0.786073	-1.26826	0.181452	-0.0521174	0.0971891	0.368031	1.01477	1.56974	0.309041
0.66																	0.475414	0.163487	0.795413	0.0975227	0.405418	0.775388	1.34793	0.70885	-1.10886	0.229416	0.000564098	0.0728969	0.353515	1.0449	1.63679	0.294378
0.662																	0.404395	0.0835331	0.691248	-0.0866459	0.3372	0.685186	1.2602	0.61089	-0.946302	0.28426	0.0737674	0.029844	0.349302	1.09071	1.72267	0.30997
0.664																	0.301512	0.00223396	0.569831	-0.277506	0.267776	0.585477	1.15769	0.497345	-0.788178	0.346897	0.166468	-0.0283314	0.359804	1.15399	1.82687	0.357674
0.666																	0.170678	-0.0784005	0.434756	-0.465559	0.198281	0.479339	1.04358	0.374274	-0.641507	0.418226	0.276934	-0.0967905	0.388724	1.23591	1.94812	0.437221
0.668																	0.017478	-0.156901	0.290326	-0.641589	0.129348	0.369748	0.92156	0.248105	-0.512255	0.498975	0.40271	-0.169849	0.43869	1.33675	2.08442	0.546129
0.67																	-0.151303	-0.23238	0.141302	-0.797303	0.061179	0.259432	0.795499	0.125118	-0.404963	0.589527	0.540603	-0.241393	0.510969	1.45586	2.233	0.679774
0.672																	-0.32822	-0.30452	-0.00737502	-0.925923	-0.00633419	0.150761	0.669261	0.0109521	-0.322501	0.689757	0.686714	-0.305318	0.605279	1.59151	2.39044	0.831643
0.674																	-0.505732	-0.373499	-0.150888	-1.02266	-0.073449	0.0456774	0.546435	-0.0897926	-0.265957	0.798907	0.836521	-0.355963	0.719738	1.74092	2.55276	0.993742
0.676																	-0.676721	-0.439882	-0.284841	-1.08505	-0.140403	-0.054334	0.430116	-0.173852	-0.234651	0.915516	0.985018	-0.388508	0.850939	1.90033	2.71555	1.15715
0.678																	-0.834945	-0.504496	-0.405546	-1.11309	-0.207261	-0.148245	0.32272	-0.239466	-0.226266	1.03741	1.12694	-0.39931	0.994147	2.06516	2.87424	1.31265
0.68																	-0.97537	-0.568283	-0.510263	-1.10926	-0.2738	-0.235454	0.225847	-0.286408	-0.237075	1.16179	1.25702	-0.386159	1.14361	2.23031	3.02424	1.45144
0.682																	-1.09438	-0.63216	-0.597382	-1.07825	-0.339441	-0.315737	0.140198	-0.315902	-0.262244	1.28533	1.37032	-0.348435	1.29292	2.39041	3.16126	1.5658
0.684																	-1.18985	-0.696891	-0.666522	-1.0266	-0.403234	-0.389176	0.0655641	-0.330415	-0.29619	1.40439	1.46257	-0.28717	1.43545	2.54016	3.28149	1.64967
0.686																	-1.26109	-0.762975	-0.71854	-0.962104	-0.463899	-0.456084	0.000888127	-0.333372	-0.332978	1.51517	1.53044	-0.205004	1.56476	2.67466	3.38181	1.69911
0.688																	-1.30866	-0.830561	-0.755436	-0.893191	-0.519904	-0.516915	-0.0556102	-0.328809	-0.366735	1.61401	1.57186	-0.106039	1.67495	2.78969	3.45997	1.71259
0.69																	-1.33418	-0.899395	-0.780168	-0.828169	-0.569576	-0.572182	-0.106243	-0.320999	-0.392055	1.6975	1.5861	0.00439504	1.76102	2.88192	3.51461	1.69104
0.692																	-1.34002	-0.968791	-0.79638	-0.774515	-0.611232	-0.622375	-0.15362	-0.314079	-0.404394	1.7627	1.57392	0.120048	1.81906	2.94906	3.54534	1.63766
0.694																	-1.32898	-1.03766	-0.808066	-0.738227	-0.643317	-0.667896	-0.20038	-0.31171	-0.40041	1.80725	1.53742	0.23412	1.8464	2.98986	3.55261	1.55766
0.696																	-1.30409	-1.10454	-0.81921	-0.723303	-0.664531	-0.709014	-0.248926	-0.316793	-0.378252	1.82947	1.47991	0.339672	1.84166	3.00413	3.53762	1.45765
0.698																	-1.26834	-1.16773	-0.833424	-0.731417	-0.67396	-0.745845	-0.301178	-0.331261	-0.33775	1.82834	1.40562	0.430046	1.80471	2.99256	3.50217	1.34506
0.7																	-1.22451	-1.2254	-0.853621	-0.761817	-0.671175	-0.778354	-0.358361	-0.355961	-0.280516	1.80358	1.31932	0.499268	1.73664	2.95658	3.44841	1.22747
0.702																	-1.17513	-1.27574	-0.881762	-0.811451	-0.65632	-0.806391	-0.420873	-0.390629	-0.209914	1.75556	1.22591	0.542424	1.63956	2.89818	3.37867	1.11194
0.704																	-1.12238	-1.31711	-0.918687	-0.875341	-0.630157	-0.829742	-0.488216	-0.43396	-0.130907	1.68529	1.1301	0.55595	1.51653	2.81966	3.29528	1.00447
0.706																	-1.06813	-1.34826	-0.964057	-0.947132	-0.594091	-0.848197	-0.559026	-0.483763	-0.04977	1.59437	1.03598	0.53785	1.37141	2.72352	3.20044	0.909503
0.708																	-1.014	-1.3684	-1.01641	-1.01979	-0.550137	-0.861618	-0.631171	-0.537189	0.0263147	1.48497	0.946767	0.487796	1.2087	2.6123	3.09608	0.82969
0.71																	-0.961334	-1.37733	-1.07331	-1.08637	-0.500843	-0.869997	-0.701943	-0.59101	0.089774	1.35972	0.864673	0.407128	1.03347	2.48848	2.9839	0.765785
0.712																	-0.911278	-1.37543	-1.1316	-1.14073	-0.449159	-0.873498	-0.768288	-0.641931	0.133233	1.22176	0.790796	0.29874	0.851169	2.35449	2.86532	0.716733
0.714																	-0.864769	-1.36368	-1.18769	-1.17819	-0.398252	-0.872463	-0.827083	-0.686897	0.150145	1.07463	0.725203	0.166871	0.667553	2.21274	2.74157	0.679931
0.716																	-0.82251	-1.34351	-1.23791	-1.196	-0.351272	-0.867395	-0.875417	-0.723383	0.135409	0.922222	0.667081	0.0168217	0.488479	2.06561	2.61383	0.651614
0.718																	-0.784915	-1.31665	-1.27878	-1.19359	-0.311085	-0.858899	-0.910851	-0.74963	0.0859287	0.768695	0.614981	-0.145375	0.319734	1.91555	2.48325	0.627341
0.72																	-0.752048	-1.28494	-1.30739	-1.17253	-0.280003	-0.847601	-0.931638	-0.764809	0.00105505	0.618372	0.567094	-0.313313	0.16679	1.76513	2.35114	0.602505
0.722																	-0.723555	-1.25007	-1.32156	-1.13634	-0.259516	-0.834049	-0.936872	-0.769101	-0.117147	0.475576	0.521553	-0.480557	0.0345276	1.61704	2.21902	0.572842
0.724																	-0.69862	-1.21338	-1.32	-1.08994	-0.250085	-0.818615	-0.926561	-0.763663	-0.263841	0.344447	0.476688	-0.640967	-0.0730587	1.47407	2.08863	0.53487
0.726																	-0.675965	-1.17569	-1.30238	-1.03912	-0.251005	-0.801407	-0.901612	-0.75051	-0.431608	0.228722	0.431234	-0.788978	-0.153172	1.339	1.96196	0.486227
0.728																	-0.653892	-1.13716	-1.26929	-0.989734	-0.260372	-0.782218	-0.863735	-0.732289	-0.610883	0.131501	0.384444	-0.919827	-0.204489	1.21447	1.84111	0.425877
0.73																	-0.630397	-1.09729	-1.22215	-0.947029	-0.275179	-0.760511	-0.815284	-0.711997	-0.790634	0.0550051	0.336112	-1.02973	-0.227373	1.10281	1.72822	0.354168
0.732																	-0.603339	-1.05499	-1.163	-0.915019	-0.291535	-0.735474	-0.759035	-0.692639	-0.959229	0.000370252	0.286501	-1.116	-0.223994	1.00577	1.62523	0.272753
0.734																	-0.570663	-1.00876	-1.09434	-0.896011	-0.305009	-0.706115	-0.697958	-0.67689	-1.10543	-0.0325223	0.236192	-1.17713	-0.198302	0.924376	1.53372	0.184363
0.736																	-0.530653	-0.956921	-1.01893	-0.89036	-0.311069	-0.67142	-0.634975	-0.666779	-1.2194	-0.0451326	0.185887	-1.21285	-0.155864	0.858726	1.45467	0.0924951
0.738																	-0.482194	-0.897968	-0.939543	-0.896473	-0.305584	-0.63055	-0.572762	-0.663446	-1.29371	-0.0402566	0.136193	-1.22409	-0.103524	0.807887	1.38834	0.00101468
0.74																	-0.425009	-0.830898	-0.858885	-0.911048	-0.285339	-0.583052	-0.513587	-0.66699	-1.32409	-0.0219123	0.0874235	-1.21301	-0.0489296	0.769886	1.33413	-0.086258
0.742																	-0.359847	-0.755536	-0.779442	-0.929535	-0.248503	-0.529064	-0.459222	-0.67645	-1.31	0.00488441	0.0394535	-1.18288	6.65123e-05	0.741797	1.29051	-0.165954
0.744																	-0.288578	-0.6728	-0.70344	-0.946751	-0.194996	-0.46948	-0.410917	-0.689908	-1.25483	0.0344431	-0.00835186	-1.13805	0.0360662	0.719942	1.25515	-0.235506
0.746																	-0.214194	-0.584856	-0.63284	-0.957564	-0.126709	-0.406055	-0.369437	-0.704719	-1.16573	0.0608008	-0.057123	-1.08371	0.0527884	0.700174	1.22497	-0.293414
0.748																	-0.140681	-0.495143	-0.569359	-0.957583	-0.0475361	-0.34142	-0.335149	-0.717845	-1.05313	0.0781694	-0.108383	-1.02578	0.045666	0.678241	1.19644	-0.3394
0.75																	-0.0727866	-0.408239	-0.51451	-0.943745	0.0368105	-0.278992	-0.308147	-0.726251	-0.929857	0.0813903	-0.163872	-0.970579	0.0123098	0.650182	1.16583	-0.374442
0.752																	-0.0156748	-0.329581	-0.469637	-0.914744	0.119182	-0.222779	-0.288375	-0.727327	-0.810025	0.0663533	-0.225313	-0.924546	-0.0472167	0.612711	1.12957	-0.400679
0.754																	0.025497	-0.265039	-0.435935	-0.871247	0.191567	-0.177095	-0.275746	-0.719279	-0.707793	0.0303423	-0.294163	-0.893869	-0.130349	0.563563	1.08455	-0.421204
0.756																	0.0460368	-0.220395	-0.414432	-0.815868	0.245791	-0.14619	-0.270225	-0.701435	-0.636044	-0.0277301	-0.371367	-0.884093	-0.232215	0.501751	1.02847	-0.439759
0.758																	0.0421761	-0.200773	-0.405947	-0.75291	0.274301	-0.133847	-0.271864	-0.674441	-0.605173	-0.107218	-0.457158	-0.899722	-0.346053	0.427708	0.960029	-0.460366
0.76																	0.0114771	-0.210072	-0.411	-0.687911	0.27093	-0.142975	-0.28079	-0.640293	-0.622076	-0.205786	-0.550929	-0.943856	-0.463825	0.343296	0.87915	-0.486927
0.762																	-0.0468569	-0.250467	-0.429717	-0.627038	0.231587	-0.175244	-0.297141	-0.602221	-0.689447	-0.319588	-0.651192	-1.0179	-0.576955	0.251673	0.786978	-0.522831
0.764																	-0.131803	-0.322047	-0.461713	-0.576421	0.154782	-0.230801	-0.320967	-0.564409	-0.805443	-0.443583	-0.755646	-1.12134	-0.677118	0.157035	0.685821	-0.57061
0.766																	-0.240501	-0.422616	-0.506006	-0.541486	0.041931	-0.308122	-0.352109	-0.531592	-0.963771	-0.571937	-0.861334	-1.25175	-0.757009	0.0642449	0.578966	-0.631672
0.768																	-0.368396	-0.547709	-0.560959	-0.526377	-0.102603	-0.40399	-0.390086	-0.508567	-1.15417	-0.698498	-0.964895	-1.4048	-0.810994	-0.0216101	0.470389	-0.706142
0.77																	-0.509554	-0.690818	-0.624281	-0.53353	-0.271742	-0.513649	-0.433996	-0.499671	-1.36325	-0.817283	-1.06287	-1.57458	-0.83559	-0.095693	0.364396	-0.792823
0.772																	-0.657098	-0.843822	-0.693103	-0.563441	-0.456187	-0.631098	-0.482478	-0.508292	-1.57565	-0.922941	-1.15203	-1.75401	-0.829722	-0.153877	0.26523	-0.889275
0.774																	-0.803754	-0.997582	-0.764117	-0.61465	-0.645129	-0.749521	-0.533712	-0.536458	-1.77531	-1.01115	-1.22969	-1.93531	-0.79473	-0.193146	0.176688	-0.992012
0.776																	-0.942429	-1.14265	-0.83379	-0.683947	-0.827111	-0.861807	-0.585509	-0.584563	-1.94689	-1.07892	-1.294	-2.11067	-0.73414	-0.211892	0.101782	-1.09678
0.778																	-1.06678	-1.27004	-0.898628	-0.76675	-0.990963	-0.96112	-0.635437	-0.651253	-2.07705	-1.12474	-1.3441	-2.27283	-0.653228	-0.21008	0.0424953	-1.19892
0.78																	-1.17172	-1.37194	-0.955459	-0.857626	-1.12671	-1.04145	-0.681015	-0.733493	-2.15559	-1.14867	-1.38021	-2.4157	-0.55843	-0.189273	-0.000358202	-1.29372
0.782																	-1.25379	-1.44235	-1.00172	-0.950882	-1.22638	-1.09811	-0.719927	-0.826814	-2.1763	-1.15219	-1.40356	-2.53479	-0.456675	-0.152495	-0.0271401	-1.3768
0.784																	-1.31138	-1.47758	-1.03567	-1.04116	-1.28462	-1.12813	-0.75024	-0.925696	-2.13745	-1.13806	-1.41627	-2.62755	-0.354709	-0.103973	-0.0392757	-1.44445
0.786																	-1.34477	-1.47652	-1.05663	-1.12396	-1.29907	-1.13045	-0.770602	-1.02407	-2.04192	-1.10996	-1.42109	-2.69353	-0.258508	-0.0487649	-0.039035	-1.4939
0.788																	-1.35598	-1.44068	-1.06497	-1.19606	-1.27049	-1.10601	-0.780388	-1.1159	-1.89692	-1.07224	-1.42108	-2.73429	-0.17281	0.00767334	-0.0292418	-1.52352
0.79																	-1.34852	-1.37405	-1.06217	-1.25574	-1.20258	-1.05765	-0.779784	-1.19568	-1.71331	-1.02947	-1.41926	-2.75318	-0.100851	0.0599458	-0.0129488	-1.53289
0.792																	-1.32688	-1.28268	-1.05062	-1.30289	-1.10161	-0.989804	-0.769793	-1.25903	-1.50472	-0.986198	-1.41837	-2.75489	-0.0442868	0.103144	0.00687796	-1.52288
0.794																	-1.29613	-1.17422	-1.03348	-1.33888	-0.975787	-0.908089	-0.752161	-1.30303	-1.28637	-0.946584	-1.42053	-2.74494	-0.00332677	0.133213	0.0276239	-1.49554
0.796																	-1.26134	-1.0572	-1.01429	-1.36628	-0.834561	-0.818846	-0.729226	-1.32649	-1.07386	-0.914233	-1.42714	-2.72914	0.0229763	0.147208	0.0472091	-1.45395
0.798																	-1.22711	-0.940393	-0.996725	-1.38852	-0.687828	-0.728581	-0.70372	-1.33009	-0.881931	-0.892043	-1.43882	-2.71298	0.036313	0.143442	0.0641693	-1.40202
0.8																	-1.19719	-0.832134	-0.984204	-1.40937	-0.545169	-0.643452	-0.678518	-1.31622	-0.723334	-0.882152	-1.45543	-2.70113	0.0386532	0.121497	0.0776308	-1.34426
0.802																	-1.17419	-0.739696	-0.97958	-1.4325	-0.415161	-0.568798	-0.656388	-1.2888	-0.60794	-0.885964	-1.47628	-2.6971	0.0317965	0.0821196	0.0871882	-1.28547
0.804																	-1.15947	-0.668809	-0.98488	-1.461	-0.304831	-0.50877	-0.63974	-1.25284	-0.542104	-0.904225	-1.50037	-2.70299	0.0169987	0.0270091	0.0927108	-1.2305
0.806																	-1.15311	-0.623315	-1.00111	-1.49699	-0.219265	-0.466077	-0.630413	-1.21395	-0.52835	-0.93715	-1.52662	-2.71945	-0.00527485	-0.0414583	0.0941104	-1.18393
0.808																	-1.15407	-0.604984	-1.02818	-1.54137	-0.16141	-0.441879	-0.629518	-1.17779	-0.565395	-0.984552	-1.55424	-2.74579	-0.0354381	-0.120547	0.0911122	-1.14989
0.81																	-1.16043	-0.6135	-1.06489	-1.59368	-0.132048	-0.43581	-0.637351	-1.14953	-0.648486	-1.04598	-1.58291	-2.78026	-0.074707	-0.207477	0.0830682	-1.1318
0.812																	-1.16971	-0.646607	-1.10903	-1.65213	-0.12995	-0.446137	-0.653389	-1.13329	-0.770006	-1.12082	-1.613	-2.82039	-0.124869	-0.299695	0.0688478	-1.13224
0.814																	-1.1792	-0.700403	-1.15763	-1.71372	-0.152151	-0.470033	-0.676361	-1.13183	-0.920277	-1.20836	-1.6456	-2.86345	-0.187932	-0.395088	0.0468326	-1.15283
0.816																	-1.18633	-0.76974	-1.20718	-1.77461	-0.19435	-0.503928	-0.704411	-1.14623	-1.08849	-1.30781	-1.68252	-2.90685	-0.265708	-0.492093	0.015023	-1.19416
0.818																	-1.18893	-0.848719	-1.25402	-1.83049	-0.251359	-0.543921	-0.73532	-1.17587	-1.26363	-1.41826	-1.72605	-2.94847	-0.359378	-0.589719	-0.0287446	-1.25579
0.82																	-1.18554	-0.931215	-1.29468	-1.87706	-0.317595	-0.586201	-0.766778	-1.21856	-1.4354	-1.53858	-1.7787	-2.98701	-0.469108	-0.687465	-0.0864941	-1.33624
0.822																	-1.17554	-1.01143	-1.32626	-1.91059	-0.387552	-0.62745	-0.79668	-1.27079	-1.5949	-1.66739	-1.84282	-3.02203	-0.593762	-0.785155	-0.159752	-1.43307
0.824																	-1.15923	-1.08437	-1.34679	-1.92834	-0.456238	-0.665189	-0.823419	-1.32823	-1.73523	-1.80282	-1.92021	-3.054	-0.730754	-0.882721	-0.249182	-1.54298
0.826																	-1.13788	-1.1463	-1.35544	-1.92906	-0.519539	-0.698037	-0.84613	-1.38622	-1.85178	-1.94249	-2.01171	-3.08413	-0.876057	-0.979955	-0.354257	-1.6619
0.828																	-1.11361	-1.19507	-1.3528	-1.91322	-0.57449	-0.725857	-0.864883	-1.4404	-1.94227	-2.0834	-2.11684	-3.11411	-1.02438	-1.07627	-0.473024	-1.78519
0.83																	-1.08936	-1.23025	-1.34086	-1.88323	-0.619436	-0.749778	-0.880768	-1.48717	-2.00664	-2.22188	-2.23363	-3.14574	-1.16948	-1.17049	-0.601991	-1.90779
0.832																	-1.0686	-1.25321	-1.323	-1.8434	-0.654077	-0.772081	-0.895879	-1.52425	-2.04668	-2.35362	-2.35847	-3.18058	-1.30461	-1.26075	-0.73617	-2.02443
0.834																	-1.05524	-1.26695	-1.30375	-1.79968	-0.679401	-0.795968	-0.913175	-1.55088	-2.06559	-2.4738	-2.48625	-3.21957	-1.42298	-1.34442	-0.869278	-2.12989
0.836																	-1.05331	-1.27582	-1.28849	-1.75934	-0.697502	-0.825223	-0.936228	-1.56801	-2.06741	-2.57725	-2.61056	-3.26271	-1.51833	-1.41822	-0.994101	-2.21923
0.838																	-1.06674	-1.28512	-1.28296	-1.73036	-0.711312	-0.863793	-0.968875	-1.57817	-2.05652	-2.65868	-2.72412	-3.30891	-1.58537	-1.47832	-1.10298	-2.28805
0.84																	-1.0991	-1.3005	-1.29279	-1.72073	-0.724265	-0.915334	-1.0148	-1.58519	-2.03714	-2.71301	-2.81926	-3.3559	-1.62017	-1.52064	-1.1884	-2.33273
0.842																	-1.15329	-1.32747	-1.32287	-1.73775	-0.739919	-0.982758	-1.07707	-1.59378	-2.01294	-2.73569	-2.88856	-3.40034	-1.62052	-1.54116	-1.24356	-2.35067
0.844																	-1.23124	-1.37073	-1.37686	-1.78723	-0.761576	-1.06782	-1.15774	-1.60889	-1.98679	-2.72305	-2.92546	-3.43805	-1.58604	-1.53628	-1.26305	-2.34047
0.846																	-1.3337	-1.43367	-1.45666	-1.87282	-0.791928	-1.17081	-1.25743	-1.63517	-1.96063	-2.67266	-2.92483	-3.46438	-1.51822	-1.50315	-1.24327	-2.30207
0.848																	-1.45994	-1.51792	-1.56207	-1.99545	-0.832759	-1.29034	-1.37507	-1.67626	-1.93549	-2.58358	-2.88346	-3.47466	-1.42035	-1.44005	-1.18288	-2.2368
0.85																	-1.60762	-1.62308	-1.6906	-2.15301	-0.884743	-1.42331	-1.50781	-1.73438	-1.91156	-2.45661	-2.80045	-3.4647	-1.29721	-1.34667	-1.08302	-2.14738
0.852																	-1.77268	-1.74659	-1.83746	-2.34024	-0.947344	-1.565	-1.65102	-1.80988	-1.88838	-2.29437	-2.67736	-3.43126	-1.15483	-1.22421	-0.947325	-2.03781
0.854																	-1.94939	-1.88386	-1.9958	-2.54894	-1.01883	-1.70939	-1.79852	-1.90111	-1.8651	-2.10132	-2.51825	-3.37247	-1.00004	-1.07553	-0.781751	-1.91315
0.856																	-2.13055	-2.02856	-2.15713	-2.76847	-1.09642	-1.84953	-1.943	-2.00442	-1.84065	-1.88364	-2.32944	-3.28819	-0.840078	-0.905043	-0.594249	-1.77935
0.858																	-2.30781	-2.17311	-2.31194	-2.98649	-1.17652	-1.97808	-2.07652	-2.1145	-1.81397	-1.64894	-2.11914	-3.18016	-0.682106	-0.71854	-0.394246	-1.64283
0.86																	-2.4722	-2.30932	-2.45049	-3.18991	-1.25505	-2.08794	-2.19119	-2.22476	-1.7842	-1.40592	-1.89698	-3.05207	-0.532833	-0.522883	-0.192023	-1.51019
0.862																	-2.61476	-2.42911	-2.56359	-3.36599	-1.32783	-2.17281	-2.27981	-2.328	-1.75082	-1.16394	-1.67333	-2.90943	-0.398131	-0.325624	0.00196236	-1.38783
0.864																	-2.72726	-2.5252	-2.6435	-3.50344	-1.39096	-2.2278	-2.33654	-2.41704	-1.71372	-0.932454	-1.4587	-2.75931	-0.282743	-0.13456	0.177755	-1.28162
0.866																	-2.80299	-2.59187	-2.68458	-3.59345	-1.44124	-2.24987	-2.3575	-2.48543	-1.67329	-0.720564	-1.26305	-2.61001	-0.190081	0.0427294	0.326534	-1.19658
0.868																	-2.83742	-2.62543	-2.68394	-3.63058	-1.47645	-2.23816	-2.34118	-2.52811	-1.63042	-0.536484	-1.09523	-2.47055	-0.122124	0.199325	0.441134	-1.13665
0.87																	-2.82886	-2.62468	-2.64176	-3.61332	-1.49559	-2.19416	-2.28866	-2.54189	-1.5865	-0.387125	-0.962499	-2.35016	-0.0794157	0.329355	0.516427	-1.10454
0.872																	-2.77879	-2.59105	-2.56138	-3.54438	-1.49901	-2.1216	-2.20364	-2.52574	-1.5434	-0.277752	-0.870138	-2.25774	-0.0611655	0.428307	0.54955	-1.10163
0.874																	-2.69199	-2.52853	-2.44908	-3.43053	-1.48841	-2.02628	-2.09219	-2.48098	-1.50334	-0.211752	-0.821275	-2.20125	-0.0654257	0.493227	0.53996	-1.12803
0.876																	-2.57643	-2.44339	-2.31363	-3.28217	-1.46669	-1.91558	-1.96232	-2.41105	-1.46885	-0.190513	-0.816797	-2.18721	-0.0893351	0.522831	0.489328	-1.18257
0.878																	-2.44268	-2.34364	-2.16555	-3.11248	-1.43776	-1.79793	-1.82335	-2.3213	-1.44256	-0.213413	-0.855419	-2.22016	-0.129397	0.517492	0.401313	-1.26299
0.88																	-2.30325	-2.23841	-2.01627	-2.93636	-1.40615	-1.68214	-1.68514	-2.21843	-1.42699	-0.277918	-0.933855	-2.30226	-0.181768	0.479146	0.281223	-1.36607
0.882																	-2.17149	-2.13716	-1.87716	-2.76917	-1.37667	-1.57672	-1.55731	-2.10986	-1.42433	-0.379755	-1.04708	-2.43293	-0.242528	0.411114	0.135616	-1.48781
0.884																	-2.06053	-2.04887	-1.75852	-2.62546	-1.35394	-1.48919	-1.4484	-2.00312	-1.43617	-0.513158	-1.18864	-2.6087	-0.307912	0.317867	-0.0281312	-1.62364
0.886																	-1.98206	-1.9813	-1.66877	-2.51769	-1.34199	-1.42555	-1.36518	-1.90514	-1.46321	-0.671158	-1.35104	-2.82315	-0.37449	0.204749	-0.202252	-1.76856
0.888																	-1.94523	-1.94034	-1.61373	-2.4552	-1.34386	-1.38975	-1.31213	-1.82169	-1.50512	-0.845914	-1.52609	-3.0671	-0.439282	0.0776799	-0.378989	-1.91734
0.89																	-1.9558	-1.92952	-1.59614	-2.44341	-1.36132	-1.38347	-1.29105	-1.75692	-1.56031	-1.02907	-1.70533	-3.32895	-0.499813	-0.0571442	-0.550947	-2.06468
0.892																	-2.0155	-1.94975	-1.61552	-2.48336	-1.39462	-1.40603	-1.301	-1.7131	-1.62597	-1.21211	-1.88039	-3.59531	-0.554124	-0.193551	-0.711394	-2.20538
0.894																	-2.1218	-1.99927	-1.66826	-2.57166	-1.44247	-1.45449	-1.33845	-1.69054	-1.69814	-1.38675	-2.04338	-3.85179	-0.600739	-0.325671	-0.854505	-2.33454
0.896																	-2.26804	-2.07387	-1.74804	-2.70081	-1.50206	-1.52394	-1.39768	-1.68769	-1.77196	-1.54533	-2.18723	-4.0839	-0.638616	-0.448192	-0.975535	-2.44768
0.898																	-2.44403	-2.16727	-1.84648	-2.85989	-1.56928	-1.60803	-1.47134	-1.70149	-1.842	-1.68111	-2.30602	-4.27813	-0.6671	-0.556589	-1.07096	-2.54099
0.9																	-2.63691	-2.27175	-1.95393	-3.03557	-1.63907	-1.69948	-1.55124	-1.72778	-1.90277	-1.78872	-2.39524	-4.42302	-0.685892	-0.647312	-1.13853	-2.61145
0.902																	-2.83233	-2.37884	-2.06047	-3.21327	-1.70584	-1.7908	-1.62913	-1.76183	-1.9492	-1.86436	-2.45202	-4.51007	-0.695033	-0.717935	-1.17735	-2.65703
0.904																	-3.01572	-2.48008	-2.15678	-3.37852	-1.76399	-1.87494	-1.69752	-1.79891	-1.97721	-1.90608	-2.47525	-4.53461	-0.694919	-0.767259	-1.18782	-2.67681
0.906																	-3.17364	-2.56782	-2.23502	-3.51822	-1.80844	-1.94591	-1.75041	-1.83486	-1.98411	-1.91394	-2.46569	-4.49629	-0.686338	-0.795351	-1.1716	-2.67108
0.908																	-3.295	-2.63588	-2.28956	-3.62183	-1.83519	-1.99928	-1.78384	-1.86645	-1.96898	-1.88999	-2.42585	-4.39928	-0.670505	-0.80353	-1.13154	-2.64136
0.91																	-3.37204	-2.68008	-2.31743	-3.68227	-1.8417	-2.03262	-1.79631	-1.89179	-1.93285	-1.83824	-2.35991	-4.25212	-0.649091	-0.794281	-1.07147	-2.59034
0.912																	-3.40102	-2.69862	-2.31854	-3.69659	-1.82726	-2.04562	-1.78889	-1.91039	-1.87862	-1.76439	-2.27337	-4.06709	-0.624225	-0.771096	-0.996065	-2.52177
0.914																	-3.38248	-2.6922	-2.29563	-3.66614	-1.79317	-2.04016	-1.76511	-1.92322	-1.8109	-1.6755	-2.17276	-3.85937	-0.598447	-0.73825	-0.91057	-2.44025
0.916																	-3.32113	-2.66398	-2.25396	-3.5965	-1.74266	-2.02008	-1.7306	-1.93248	-1.73553	-1.57949	-2.06516	-3.64577	-0.574602	-0.700524	-0.820517	-2.35093
0.918																	-3.22538	-2.61925	-2.20075	-3.49689	-1.68077	-1.99086	-1.69259	-1.94131	-1.65907	-1.48461	-1.95768	-3.4434	-0.555681	-0.66287	-0.731416	-2.25918
0.92																	-3.10647	-2.56496	-2.14447	-3.37933	-1.61389	-1.95913	-1.65916	-1.9534	-1.58812	-1.3988	-1.857	-3.26828	-0.544601	-0.630071	-0.648435	-2.17023
0.922																	-2.97741	-2.50912	-2.09405	-3.25751	-1.54929	-1.93205	-1.63856	-1.9725	-1.52872	-1.32914	-1.76883	-3.13393	-0.543963	-0.606399	-0.576086	-2.08881
0.924																	-2.85182	-2.46007	-2.05806	-3.14556	-1.49443	-1.91673	-1.63837	-2.00204	-1.48575	-1.28132	-1.69757	-3.05032	-0.555788	-0.595317	-0.517971	-2.01886
0.926																	-2.74263	-2.42582	-2.04392	-3.05673	-1.45631	-1.91959	-1.66485	-2.04466	-1.46249	-1.25922	-1.646	-3.02303	-0.58128	-0.599247	-0.476585	-1.96324
0.928																	-2.66106	-2.41328	-2.05732	-3.00223	-1.44083	-1.94582	-1.72232	-2.10198	-1.46042	-1.26471	-1.6152	-3.05291	-0.620651	-0.619438	-0.453219	-1.92361
0.93																	-2.6156	-2.42779	-2.10173	-2.9902	-1.45217	-1.99897	-1.81285	-2.1744	-1.47919	-1.29756	-1.60457	-3.1361	-0.673011	-0.65594	-0.447972	-1.90043
0.932																	-2.61144	-2.47261	-2.1782	-3.02506	-1.49239	-2.08062	-1.93603	-2.26105	-1.51684	-1.35562	-1.61208	-3.26449	-0.736383	-0.707703	-0.459874	-1.89299
0.934																	-2.65009	-2.54871	-2.28535	-3.10713	-1.56123	-2.19032	-2.08901	-2.35989	-1.57022	-1.43511	-1.63467	-3.42661	-0.807821	-0.772781	-0.487116	-1.8997
0.936																	-2.72942	-2.65472	-2.41958	-3.23273	-1.65605	-2.32558	-2.26681	-2.46791	-1.63548	-1.53113	-1.66871	-3.60875	-0.883642	-0.848623	-0.527357	-1.91832
0.938																	-2.84401	-2.78709	-2.57548	-3.39459	-1.77207	-2.48215	-2.46272	-2.58148	-1.70872	-1.63822	-1.71054	-3.79628	-0.959763	-0.932425	-0.578088	-1.94637
0.94																	-2.9857	-2.94045	-2.74637	-3.5826	-1.9028	-2.65434	-2.66892	-2.69665	-1.78651	-1.75097	-1.75706	-3.97495	-1.0321	-1.0215	-0.637	-1.98146
0.942																	-3.1445	-3.10805	-2.9249	-3.78479	-2.04064	-2.83549	-2.87708	-2.80955	-1.86638	-1.86456	-1.8061	-4.13219	-1.097	-1.11362	-0.702324	-2.02171
0.944																	-3.30945	-3.28239	-3.10377	-3.98852	-2.17761	-3.01852	-3.07911	-2.91678	-1.94708	-1.97528	-1.85686	-4.2581	-1.15167	-1.20729	-0.773093	-2.06595
0.946																	-3.46967	-3.45585	-3.27622	-4.18159	-2.30604	-3.19646	-3.26774	-3.01562	-2.02866	-2.08086	-1.90997	-4.34624	-1.19456	-1.30196	-0.849302	-2.114
0.948																	-3.61522	-3.6213	-3.43665	-4.35334	-2.41939	-3.36296	-3.43707	-3.10433	-2.11236	-2.18067	-1.96756	-4.39404	-1.22561	-1.39805	-0.931941	-2.16663
0.95																	-3.73798	-3.77265	-3.58089	-4.49552	-2.51276	-3.51275	-3.58297	-3.18215	-2.2002	-2.27566	-2.03295	-4.4028	-1.24639	-1.49695	-1.02288	-2.22555
0.952																	-3.83218	-3.90532	-3.70647	-4.60294	-2.58342	-3.64194	-3.70324	-3.24935	-2.2946	-2.36821	-2.11031	-4.37743	-1.26011	-1.6008	-1.12467	-2.29318
0.954																	-3.89481	-4.0165	-3.81263	-4.67373	-2.63097	-3.74824	-3.79769	-3.30705	-2.39773	-2.46179	-2.20412	-4.32583	-1.27143	-1.71222	-1.24014	-2.37233
0.956																	-3.92568	-4.10524	-3.90017	-4.70933	-2.65738	-3.831	-3.86794	-3.35704	-2.51104	-2.56047	-2.3186	-4.25807	-1.28609	-1.83399	-1.37207	-2.46581
0.958																	-3.9273	-4.17245	-3.97119	-4.71414	-2.66668	-3.89112	-3.91711	-3.40145	-2.6348	-2.66842	-2.45707	-4.18544	-1.31043	-1.96862	-1.5227	-2.57598
0.96																	-3.90445	-4.22058	-4.0287	-4.69486	-2.66453	-3.93086	-3.94939	-3.44246	-2.76783	-2.78935	-2.62146	-4.11943	-1.35084	-2.118	-1.69335	-2.70439
0.962																	-3.86365	-4.25333	-4.07615	-4.65974	-2.65759	-3.95346	-3.96949	-3.48196	-2.9074	-2.92603	-2.81185	-4.07073	-1.41308	-2.28305	-1.88407	-2.85135
0.964																	-3.81238	-4.2751	-4.11698	-4.61762	-2.65273	-3.96282	-3.9821	-3.52128	-3.04945	-3.07989	-3.02627	-4.04845	-1.50165	-2.46345	-2.0934	-3.01578
0.966																	-3.75839	-4.29053	-4.15418	-4.57702	-2.65634	-3.963	-3.99139	-3.56097	-3.18892	-3.25067	-3.26066	-4.05936	-1.61924	-2.65751	-2.31831	-3.19501
0.968																	-3.70886	-4.30395	-4.18995	-4.54525	-2.67358	-3.95788	-4.00055	-3.60069	-3.32028	-3.43638	-3.50899	-4.10749	-1.76631	-2.86214	-2.55424	-3.38489
0.97																	-3.66982	-4.31894	-4.22542	-4.5278	-2.70782	-3.95075	-4.0115	-3.63919	-3.43816	-3.63328	-3.76369	-4.19391	-1.94081	-3.07298	-2.79535	-3.57998
0.972																	-3.64554	-4.33798	-4.26059	-4.52782	-2.76025	-3.94406	-4.02469	-3.67441	-3.53802	-3.83609	-4.01619	-4.31675	-2.13815	-3.28461	-3.03489	-3.77389
0.974																	-3.6383	-4.3622	-4.29432	-4.54598	-2.82971	-3.93922	-4.03911	-3.70368	-3.61667	-4.03832	-4.25752	-4.47147	-2.3514	-3.49091	-3.26567	-3.95974
0.976																	-3.64823	-4.39139	-4.32452	-4.58048	-2.91283	-3.93662	-4.05248	-3.72402	-3.6727	-4.23278	-4.47912	-4.65137	-2.57173	-3.68547	-3.48063	-4.13072
0.978																	-3.67348	-4.42402	-4.34847	-4.62748	-3.00429	-3.93564	-4.06153	-3.73248	-3.70673	-4.41203	-4.67348	-4.84818	-2.78899	-3.86207	-3.67339	-4.28064
0.98																	-3.71054	-4.45757	-4.36311	-4.68155	-3.0974	-3.93487	-4.0624	-3.72647	-3.72131	-4.56903	-4.83481	-5.05278	-2.99252	-4.01508	-3.83876	-4.4045
0.982																	-3.75479	-4.48881	-4.36555	-4.73639	-3.18472	-3.93242	-4.05115	-3.70413	-3.72074	-4.69767	-4.95955	-5.25602	-3.17199	-4.13995	-3.9732	-4.49887
0.984																	-3.80107	-4.51425	-4.3534	-4.78555	-3.25888	-3.92615	-4.02422	-3.66463	-3.71062	-4.79327	-5.04668	-5.44942	-3.31824	-4.23354	-4.07514	-4.56232
0.986																	-3.84439	-4.53061	-4.32514	-4.82315	-3.31328	-3.91409	-3.97891	-3.60827	-3.69721	-4.85301	-5.09786	-5.62588	-3.42413	-4.29435	-4.14512	-4.59554
0.988																	-3.88052	-4.53521	-4.28037	-4.84453	-3.3428	-3.89472	-3.91371	-3.53666	-3.6868	-4.8762	-5.1173	-5.78015	-3.48513	-4.32272	-4.18573	-4.60135
0.99																	-3.9065	-4.52631	-4.21993	-4.84667	-3.34433	-3.86717	-3.82855	-3.4526	-3.68506	-4.8644	-5.11142	-5.90922	-3.49979	-4.32076	-4.20147	-4.58452
0.992																	-3.92095	-4.50333	-4.14592	-4.82847	-3.31709	-3.83142	-3.72489	-3.35992	-3.69644	-4.8214	-5.08837	-6.01245	-3.46992	-4.29233	-4.19832	-4.55143
0.994																	-3.92425	-4.46695	-4.0615	-4.7908	-3.26277	-3.78833	-3.60567	-3.26319	-3.72372	-4.75296	-5.05728	-6.09139	-3.40052	-4.24268	-4.18325	-4.50952
0.996																	-3.91841	-4.41908	-3.97067	-4.73631	-3.1854	-3.73956	-3.47507	-3.16737	-3.76779	-4.66644	-5.02748	-6.14953	-3.29939	-4.17818	-4.16364	-4.46672
0.998																	-3.90676	-4.36262	-3.87787	-4.66907	-3.091	-3.68745	-3.33821	-3.07739	-3.82753	-4.57022	-5.00768	-6.19174	-3.17651	-4.10579	-4.14655	-4.43071
1																	-3.89353	-4.30122	-3.7876	-4.59409	-2.98707	-3.63472	-3.20074	-2.99771	-3.89998	-4.47312	-5.00512	-6.2236	-3.04324	-4.03259	-4.1381	-4.40831
1.002																	-3.88321	-4.2389	-3.70401	-4.51672	-2.88194	-3.58428	-3.06838	-2.932	-3.98058	-4.38361	-5.02484	-6.25066	-2.91137	-3.96519	-4.14288	-4.40474
1.004																	-3.87997	-4.17964	-3.63051	-4.44211	-2.78401	-3.53883	-2.94648	-2.88277	-4.06364	-4.30915	-5.06915	-6.27774	-2.79212	-3.90923	-4.16341	-4.4232
1.006																	-3.88704	-4.12695	-3.56947	-4.37464	-2.70106	-3.50066	-2.83967	-2.85122	-4.14276	-4.25554	-5.13726	-6.30819	-2.69518	-3.86886	-4.19986	-4.46444
1.008																	-3.90629	-4.08361	-3.52204	-4.31753	-2.63958	-3.4714	-2.75146	-2.83714	-4.2114	-4.22636	-5.22519	-6.34349	-2.6279	-3.84643	-4.24991	-4.5266
1.01																	-3.93784	-4.05132	-3.4881	-4.27257	-2.60428	-3.45189	-2.68416	-2.83895	-4.26331	-4.2226	-5.32599	-6.38288	-2.59468	-3.84221	-4.30879	-4.60531
1.012																	-3.98004	-4.03063	-3.46629	-4.23999	-2.59771	-3.44208	-2.63871	-2.8539	-4.29299	-4.24258	-5.4302	-6.42335	-2.59659	-3.85432	-4.36968	-4.69396
1.014																	-4.02952	-4.02084	-3.45425	-4.21861	-2.62011	-3.44114	-2.6148	-2.87834	-4.29604	-4.28197	-5.52656	-6.4599	-2.63136	-3.87888	-4.42416	-4.78418
1.016																	-4.0816	-4.02018	-3.44887	-4.20602	-2.66951	-3.44755	-2.61097	-2.9081	-4.26932	-4.33417	-5.60295	-6.48594	-2.69355	-3.91028	-4.46292	-4.86653
1.018																	-4.1307	-4.02599	-3.44668	-4.19898	-2.74192	-3.45933	-2.62492	-2.93887	-4.21119	-4.39082	-5.64736	-6.49402	-2.77516	-3.94166	-4.47654	-4.93127
1.02																	-4.17108	-4.03501	-3.4442	-4.19386	-2.83183	-3.47426	-2.65376	-2.96666	-4.12145	-4.44253	-5.64899	-6.47657	-2.86631	-3.96545	-4.45639	-4.96916
1.022																	-4.1974	-4.04377	-3.43836	-4.18711	-2.93266	-3.4902	-2.69436	-2.98811	-4.00137	-4.4797	-5.59926	-6.42678	-2.95618	-3.97408	-4.39539	-4.97232
1.024																	-4.20545	-4.04894	-3.42677	-4.17574	-3.03741	-3.50529	-2.74361	-3.00088	-3.85355	-4.49339	-5.4926	-6.33941	-3.03399	-3.96064	-4.28875	-4.93486
1.026																	-4.19263	-4.04769	-3.408	-4.15762	-3.13921	-3.51821	-2.79875	-3.00379	-3.6818	-4.47609	-5.32713	-6.2115	-3.08994	-3.91954	-4.13456	-4.85349
1.028																	-4.15829	-4.03797	-3.3817	-4.1318	-3.23191	-3.52826	-2.85746	-2.99695	-3.49097	-4.42247	-5.10493	-6.04283	-3.11608	-3.84699	-3.93404	-4.72778
1.03																	-4.10391	-4.01871	-3.34858	-4.09857	-3.31045	-3.53547	-2.91806	-2.9817	-3.28673	-4.32986	-4.83209	-5.83621	-3.10696	-3.74147	-3.69166	-4.5603
1.032																	-4.03296	-3.98993	-3.31035	-4.05942	-3.37122	-3.54053	-2.97943	-2.96049	-3.07541	-4.19852	-4.51833	-5.59745	-3.06005	-3.60387	-3.41494	-4.35644
1.034																	-3.9506	-3.95267	-3.26951	-4.0169	-3.41219	-3.54469	-3.04102	-2.93655	-2.86371	-4.03164	-4.17639	-5.33506	-2.9759	-3.43745	-3.11392	-4.124
1.036																	-3.86312	-3.90894	-3.22905	-3.97425	-3.43288	-3.54958	-3.10266	-2.91361	-2.65849	-3.8351	-3.82111	-5.05967	-2.85796	-3.24765	-2.80052	-3.87264
1.038																	-3.7773	-3.86141	-3.19214	-3.93509	-3.43424	-3.55697	-3.16444	-2.89549	-2.46651	-3.61695	-3.46834	-4.78325	-2.71226	-3.04162	-2.48766	-3.61313
1.04																	-3.69968	-3.81321	-3.16184	-3.90298	-3.41838	-3.56857	-3.22651	-2.88573	-2.29409	-3.38676	-3.13379	-4.51821	-2.54669	-2.82766	-2.18829	-3.35655
1.042																	-3.63591	-3.76759	-3.14075	-3.88103	-3.38825	-3.58576	-3.28889	-2.88721	-2.14685	-3.1548	-2.83181	-4.2764	-2.37034	-2.61452	-1.91446	-3.11353
1.044																	-3.59007	-3.72759	-3.13081	-3.87161	-3.34727	-3.60943	-3.35135	-2.90187	-2.02939	-2.93116	-2.57439	-4.06819	-2.19257	-2.41071	-1.67643	-2.89348
1.046																	-3.56429	-3.6958	-3.1331	-3.8761	-3.29897	-3.63983	-3.41332	-2.93054	-1.94502	-2.72501	-2.3703	-3.90163	-2.02228	-2.22383	-1.48193	-2.70403
1.048																	-3.55856	-3.67415	-3.14784	-3.8948	-3.24674	-3.67657	-3.47385	-2.97281	-1.8955	-2.54386	-2.22455	-3.78186	-1.86711	-2.06003	-1.33572	-2.5506
1.05																	-3.57071	-3.66377	-3.17433	-3.92696	-3.19353	-3.71855	-3.53167	-3.02712	-1.88092	-2.39309	-2.13813	-3.71077	-1.73293	-1.92361	-1.23934	-2.43619
1.052																	-3.59672	-3.66493	-3.21113	-3.9709	-3.14179	-3.76415	-3.58527	-3.09089	-1.89962	-2.27569	-2.10818	-3.68696	-1.62346	-1.81682	-1.19119	-2.36142
1.054																	-3.63119	-3.67715	-3.25621	-4.02432	-3.09339	-3.81135	-3.63301	-3.16071	-1.94824	-2.19219	-2.12841	-3.706	-1.5402	-1.73992	-1.18684	-2.32467
1.056																	-3.668	-3.69928	-3.30717	-4.08456	-3.04966	-3.85793	-3.67334	-3.23272	-2.02189	-2.14094	-2.18981	-3.76094	-1.48251	-1.69131	-1.21965	-2.32247
1.058																	-3.70102	-3.7297	-3.36148	-4.14898	-3.01152	-3.90168	-3.70494	-3.30291	-2.11449	-2.11844	-2.28162	-3.84312	-1.44799	-1.66802	-1.28145	-2.34994
1.06																	-3.72484	-3.76652	-3.41675	-4.21526	-2.9796	-3.94066	-3.72686	-3.36745	-2.21914	-2.11998	-2.39233	-3.94301	-1.43297	-1.66611	-1.36343	-2.40137
1.062																	-3.73544	-3.80784	-3.47087	-4.28163	-2.95439	-3.97335	-3.73867	-3.42306	-2.32861	-2.14021	-2.51073	-4.05111	-1.4331	-1.68126	-1.45691	-2.4707
1.064																	-3.73069	-3.85189	-3.52217	-4.34707	-2.93638	-3.99879	-3.7405	-3.46716	-2.43589	-2.17382	-2.62684	-4.15889	-1.444	-1.70935	-1.55418	-2.55203
1.066																	-3.71056	-3.89716	-3.5695	-4.41128	-2.92608	-4.01664	-3.73308	-3.49813	-2.53467	-2.21609	-2.73268	-4.25946	-1.46182	-1.74686	-1.64907	-2.64005
1.068																	-3.67721	-3.94251	-3.6122	-4.47465	-2.92408	-4.02716	-3.71763	-3.51532	-2.61986	-2.26336	-2.82281	-4.34809	-1.48375	-1.79125	-1.73738	-2.7303
1.07																	-3.63474	-3.98713	-3.65004	-4.53797	-2.93096	-4.03116	-3.69577	-3.51903	-2.68795	-2.3133	-2.89455	-4.42249	-1.50831	-1.84118	-1.8171	-2.81938
1.072																	-3.5887	-4.03045	-3.68311	-4.60221	-2.94715	-4.02979	-3.66935	-3.51041	-2.73723	-2.36498	-2.94795	-4.48276	-1.53544	-1.89647	-1.88832	-2.90501
1.074																	-3.54546	-4.07205	-3.71163	-4.66816	-2.97285	-4.0244	-3.64025	-3.49128	-2.76795	-2.41878	-2.98551	-4.53112	-1.56646	-1.95799	-1.95305	-2.98597
1.076																	-3.51146	-4.11148	-3.73582	-4.73606	-3.00777	-4.01632	-3.6102	-3.46388	-2.78218	-2.47614	-3.01159	-4.57144	-1.60376	-2.02738	-2.01469	-3.06198
1.078																	-3.49239	-4.14808	-3.75576	-4.80537	-3.05104	-4.00665	-3.58059	-3.43067	-2.78364	-2.53911	-3.03183	-4.60859	-1.65036	-2.10661	-2.07756	-3.13354
1.08																	-3.49257	-4.18087	-3.77125	-4.87458	-3.10106	-3.99607	-3.55231	-3.39407	-2.77729	-2.60997	-3.05234	-4.64773	-1.70941	-2.19757	-2.1462	-3.20168
1.082																	-3.51431	-4.20845	-3.78177	-4.9411	-3.15551	-3.98476	-3.52569	-3.35627	-2.7689	-2.69067	-3.079	-4.69364	-1.78361	-2.30163	-2.22483	-3.26779
1.084																	-3.55758	-4.22898	-3.7865	-5.00139	-3.21134	-3.97235	-3.50049	-3.31905	-2.76449	-2.78253	-3.11684	-4.75014	-1.87473	-2.41927	-2.31675	-3.33336
1.086																	-3.61995	-4.24025	-3.78432	-5.05114	-3.26497	-3.95788	-3.47588	-3.28374	-2.76987	-2.88585	-3.1695	-4.81963	-1.98315	-2.54982	-2.42397	-3.39987
1.088																	-3.69671	-4.23979	-3.774	-5.08562	-3.31249	-3.93997	-3.4506	-3.25109	-2.79012	-2.99984	-3.23896	-4.90286	-2.10766	-2.69135	-2.54693	-3.46859
1.09																	-3.78132	-4.22508	-3.75424	-5.10009	-3.34995	-3.9169	-3.42307	-3.22138	-2.82922	-3.12254	-3.32544	-4.99892	-2.24539	-2.84074	-2.68444	-3.54054
1.092																	-3.86596	-4.19381	-3.72391	-5.09028	-3.37367	-3.88683	-3.39158	-3.19438	-2.88982	-3.2511	-3.42748	-5.10544	-2.39193	-2.99385	-2.83377	-3.61637
1.094																	-3.94227	-4.1441	-3.68216	-5.05282	-3.38061	-3.84798	-3.35448	-3.16951	-2.97312	-3.38196	-3.54221	-5.21887	-2.54173	-3.14585	-2.99087	-3.69633
1.096																	-4.00213	-4.07477	-3.62858	-4.98564	-3.3686	-3.79888	-3.31037	-3.14591	-3.07882	-3.51133	-3.66576	-5.335	-2.6885	-3.29168	-3.15079	-3.78027
1.098																	-4.03836	-3.98553	-3.56327	-4.88832	-3.33657	-3.73847	-3.25823	-3.12259	-3.20532	-3.6355	-3.79369	-5.44946	-2.82583	-3.42647	-3.30809	-3.8676
1.1																	-4.04536	-3.87708	-3.48693	-4.76221	-3.28468	-3.66629	-3.19761	-3.09849	-3.34984	-3.7513	-3.92146	-5.55822	-2.94773	-3.54595	-3.45726	-3.9573
1.102																	-4.01957	-3.7512	-3.40084	-4.61049	-3.21431	-3.58254	-3.12862	-3.07263	-3.50873	-3.85637	-4.04482	-5.658	-3.04922	-3.64688	-3.5932	-4.04793
1.104																	-3.95969	-3.61066	-3.30685	-4.43806	-3.12793	-3.48809	-3.05204	-3.04416	-3.67766	-3.94929	-4.16014	-5.7466	-3.12671	-3.72719	-3.71155	-4.13765
1.106																	-3.86673	-3.45905	-3.20723	-4.25125	-3.02885	-3.38442	-2.96921	-3.01247	-3.85189	-4.02968	-4.26459	-5.82302	-3.17829	-3.78619	-3.80894	-4.22428
1.108																	-3.74381	-3.30059	-3.10457	-4.05743	-2.92093	-3.27355	-2.88202	-2.97719	-4.0264	-4.09802	-4.35618	-5.88744	-3.2038	-3.8244	-3.88311	-4.30528
1.11																	-3.59584	-3.13983	-3.00165	-3.86457	-2.80823	-3.15786	-2.79276	-2.93825	-4.19604	-4.15546	-4.43372	-5.94107	-3.20474	-3.84347	-3.93294	-4.37795
1.112																	-3.42899	-2.9813	-2.90123	-3.68068	-2.6946	-3.03998	-2.70398	-2.89592	-4.35559	-4.20344	-4.49663	-5.98576	-3.18402	-3.84579	-3.95836	-4.43943
1.114																	-3.2502	-2.82925	-2.80592	-3.51334	-2.58334	-2.92255	-2.61836	-2.85075	-4.49983	-4.24333	-4.54471	-6.02365	-3.14551	-3.83414	-3.96011	-4.4869
1.116																	-3.06662	-2.68733	-2.71806	-3.36923	-2.47699	-2.80814	-2.53855	-2.80366	-4.62354	-4.27607	-4.57787	-6.05669	-3.09364	-3.81125	-3.93955	-4.51772
1.118																	-2.8851	-2.55843	-2.63957	-3.25371	-2.3771	-2.69907	-2.46703	-2.75581	-4.7216	-4.30188	-4.59591	-6.08622	-3.03289	-3.77948	-3.89835	-4.52959
1.12																	-2.71177	-2.44451	-2.57196	-3.17055	-2.28424	-2.59737	-2.40599	-2.70869	-4.7891	-4.32004	-4.59832	-6.1126	-2.96734	-3.74043	-3.83827	-4.52074
1.122																	-2.55178	-2.34659	-2.51621	-3.1218	-2.19803	-2.50469	-2.35725	-2.66398	-4.82149	-4.32888	-4.58419	-6.13504	-2.90032	-3.69479	-3.7609	-4.49007
1.124																	-2.40906	-2.26479	-2.47286	-3.10772	-2.11734	-2.42229	-2.32216	-2.6235	-4.81485	-4.3259	-4.55226	-6.1515	-2.8342	-3.64229	-3.66757	-4.43732
1.126																	-2.2863	-2.19848	-2.44199	-3.12688	-2.04056	-2.35108	-2.30157	-2.58916	-4.76619	-4.30803	-4.50104	-6.15886	-2.77028	-3.58175	-3.55926	-4.36313
1.128																	-2.18494	-2.14641	-2.4233	-3.17634	-1.9659	-2.29165	-2.29581	-2.5628	-4.6738	-4.272	-4.42901	-6.15322	-2.70887	-3.51133	-3.4367	-4.26913
1.13																	-2.1053	-2.10697	-2.41614	-3.25193	-1.8917	-2.24429	-2.30464	-2.54611	-4.53759	-4.21484	-4.335	-6.13039	-2.64939	-3.42887	-3.30041	-4.15792
1.132																	-2.04666	-2.07837	-2.41962	-3.34851	-1.81676	-2.20906	-2.32732	-2.54045	-4.35936	-4.13432	-4.21849	-6.08646	-2.59074	-3.33231	-3.151	-4.03301
1.134																	-2.00749	-2.05889	-2.43264	-3.46037	-1.74055	-2.18583	-2.36259	-2.54676	-4.14304	-4.02944	-4.07994	-6.01843	-2.53149	-3.22011	-2.98934	-3.8987
1.136																	-1.98556	-2.047	-2.45397	-3.58155	-1.66333	-2.17426	-2.40872	-2.56544	-3.89473	-3.90072	-3.92108	-5.92475	-2.47029	-3.09167	-2.81684	-3.7599
1.138																	-1.97812	-2.04152	-2.48227	-3.70614	-1.58625	-2.17387	-2.46359	-2.59629	-3.62259	-3.75047	-3.74508	-5.80585	-2.40611	-2.94763	-2.63567	-3.62189
1.14																	-1.98205	-2.04167	-2.51617	-3.8286	-1.51124	-2.18398	-2.52475	-2.63845	-3.33662	-3.58276	-3.55659	-5.66435	-2.33848	-2.79009	-2.44887	-3.49007
1.142																	-1.99402	-2.04708	-2.55428	-3.94398	-1.44085	-2.20373	-2.58955	-2.69043	-3.04813	-3.40329	-3.3616	-5.50517	-2.2676	-2.62267	-2.26047	-3.36966
1.144																	-2.01061	-2.05776	-2.59524	-4.04813	-1.37805	-2.2321	-2.65523	-2.75016	-2.76916	-3.21904	-3.16722	-5.33528	-2.19442	-2.45033	-2.07539	-3.26543
1.146																	-2.02846	-2.07405	-2.63772	-4.13785	-1.32588	-2.26784	-2.71908	-2.81516	-2.5118	-3.03781	-2.98119	-5.16331	-2.12053	-2.27914	-1.89928	-3.18144
1.148																	-2.04449	-2.09645	-2.68048	-4.21094	-1.28717	-2.30952	-2.77853	-2.88263	-2.28735	-2.86759	-2.81148	-4.99882	-2.04807	-2.11582	-1.73827	-3.12079
1.15																	-2.05599	-2.12554	-2.72239	-4.2663	-1.26423	-2.35555	-2.83131	-2.94968	-2.10562	-2.716	-2.66562	-4.85154	-1.97951	-1.96726	-1.59854	-3.08547
1.152																	-2.06084	-2.16183	-2.76242	-4.30385	-1.25854	-2.40421	-2.87556	-3.01352	-1.97424	-2.58963	-2.55017	-4.73045	-1.91744	-1.83994	-1.48596	-3.07624
1.154																	-2.05765	-2.20565	-2.79972	-4.32453	-1.27061	-2.4537	-2.90992	-3.07165	-1.89808	-2.49352	-2.47019	-4.64293	-1.86431	-1.73937	-1.40556	-3.09258
1.156																	-2.04588	-2.25706	-2.83362	-4.33016	-1.29982	-2.50225	-2.93361	-3.12201	-1.87895	-2.43076	-2.42881	-4.59402	-1.8222	-1.66959	-1.36118	-3.13275
1.158																	-2.02596	-2.31576	-2.86366	-4.32334	-1.34448	-2.54822	-2.94645	-3.16315	-1.9154	-2.40225	-2.42689	-4.58584	-1.79262	-1.63279	-1.35501	-3.19386
1.16																	-1.9993	-2.38111	-2.88964	-4.30721	-1.4019	-2.59016	-2.94887	-3.1943	-2.00286	-2.40654	-2.46296	-4.61732	-1.77638	-1.62907	-1.38738	-3.27204
1.162																	-1.96826	-2.45212	-2.91161	-4.28529	-1.46863	-2.62702	-2.9419	-3.21535	-2.13388	-2.44003	-2.53318	-4.68414	-1.77342	-1.65637	-1.45655	-3.3626
1.164																	-1.93604	-2.52751	-2.92991	-4.26122	-1.54072	-2.65815	-2.92708	-3.22689	-2.29864	-2.49716	-2.63161	-4.77903	-1.78284	-1.71056	-1.55874	-3.46034
1.166																	-1.90654	-2.60585	-2.94516	-4.23851	-1.61413	-2.68347	-2.90637	-3.23007	-2.48559	-2.5708	-2.75054	-4.89235	-1.80284	-1.78568	-1.68824	-3.55971
1.168																	-1.88409	-2.68561	-2.95826	-4.22028	-1.68503	-2.70348	-2.88204	-3.22649	-2.68217	-2.65279	-2.88101	-5.01277	-1.83081	-1.87438	-1.83772	-3.6551
1.17																	-1.87321	-2.76533	-2.97032	-4.20903	-1.75022	-2.71928	-2.85652	-3.21802	-2.87558	-2.73447	-3.01332	-5.12825	-1.86346	-1.96841	-1.99859	-3.74107
1.172																	-1.87825	-2.84371	-2.98264	-4.20645	-1.80735	-2.73254	-2.83226	-3.20663	-3.05355	-2.80721	-3.13771	-5.22692	-1.89697	-2.05918	-2.16154	-3.81259
1.174																	-1.90316	-2.91975	-2.99659	-4.21324	-1.85521	-2.74542	-2.8116	-3.19423	-3.20497	-2.86303	-3.24491	-5.29803	-1.92716	-2.13837	-2.31708	-3.86521
1.176																	-1.95114	-2.99277	-3.01355	-4.22914	-1.89376	-2.76041	-2.79662	-3.18249	-3.32055	-2.89502	-3.3267	-5.33272	-1.94981	-2.19843	-2.45612	-3.89525
1.178																	-2.02445	-3.06248	-3.03479	-4.25288	-1.92409	-2.78015	-2.78901	-3.17277	-3.39318	-2.89774	-3.37643	-5.32461	-1.96082	-2.23313	-2.57053	-3.89996
1.18																	-2.12421	-3.12894	-3.06141	-4.28237	-1.94833	-2.80724	-2.79001	-3.16595	-3.41825	-2.86752	-3.38928	-5.27022	-1.95656	-2.23786	-2.65362	-3.87759
1.182																	-2.25031	-3.19251	-3.09419	-4.31488	-1.96933	-2.84401	-2.80034	-3.16252	-3.39376	-2.80257	-3.36258	-5.16901	-1.93409	-2.2099	-2.70054	-3.82746
1.184																	-2.40138	-3.25378	-3.13358	-4.34732	-1.99031	-2.89228	-2.82017	-3.16251	-3.32031	-2.70308	-3.29583	-5.02332	-1.89136	-2.14855	-2.70852	-3.75007
1.186																	-2.57487	-3.31344	-3.17963	-4.37658	-2.01453	-2.9532	-2.84915	-3.16559	-3.2009	-2.57104	-3.19068	-4.83802	-1.82744	-2.05501	-2.67705	-3.64697
1.188																	-2.76717	-3.37216	-3.23194	-4.39986	-2.04486	-3.0271	-2.88643	-3.17116	-3.04064	-2.41016	-3.05076	-4.61998	-1.7426	-1.9323	-2.60777	-3.52082
1.19																	-2.97379	-3.43046	-3.28974	-4.4149	-2.08346	-3.11342	-2.93072	-3.17845	-2.84638	-2.2255	-2.88133	-4.37752	-1.63835	-1.78495	-2.50435	-3.37522
1.192																	-3.18962	-3.48863	-3.35185	-4.42027	-2.13155	-3.2107	-2.98043	-3.18663	-2.62623	-2.02317	-2.68899	-4.11972	-1.51736	-1.6186	-2.37218	-3.21458
1.194																	-3.4092	-3.54669	-3.41683	-4.41545	-2.18923	-3.31665	-3.03375	-3.19493	-2.38909	-1.80993	-2.48118	-3.85576	-1.38332	-1.43967	-2.21794	-3.04389
1.196																	-3.627	-3.60431	-3.483	-4.40084	-2.25555	-3.42833	-3.08877	-3.20268	-2.14406	-1.59278	-2.26569	-3.59443	-1.24069	-1.25486	-2.04911	-2.8685
1.198																	-3.83773	-3.66085	-3.5486	-4.37772	-2.32856	-3.54234	-3.14359	-3.2094	-1.89998	-1.37855	-2.05026	-3.34353	-1.0944	-1.07072	-1.87344	-2.69382
1.2																	-4.0366	-3.71548	-3.6119	-4.34801	-2.40561	-3.65511	-3.19647	-3.2148	-1.66494	-1.1735	-1.84204	-3.10961	-0.949464	-0.893317	-1.69844	-2.525

## Sheet: P2_M
	CORRECT_3RD								DISSONANT_3RD								CORRECT_5TH								DISSONANT_5TH
Time_point	F7	F3	F4	F8	FC5	FC1	FC2	FC6	F7	F3	F4	F8	FC5	FC1	FC2	FC6	F7	F3	F4	F8	FC5	FC1	FC2	FC6	F7	F3	F4	F8	FC5	FC1	FC2	FC6
-0.2	-0.642416	-0.668326	-0.400054	-0.227663	-0.245923	-0.395163	-0.303311	0.0268137	0.0505763	-0.315429	-0.399583	-0.277028	0.200065	-0.396321	-0.543973	-0.290442	0.707804	0.343549	-0.175818	-0.0551751	0.822471	0.111793	-0.312471	-0.208005	0.38307	1.1886	1.13848	0.7967	0.879587	1.37971	1.44299	0.994243
-0.198	-0.597648	-0.646213	-0.401155	-0.234272	-0.234838	-0.376603	-0.303638	-0.00577326	0.0367666	-0.253326	-0.411754	-0.291791	0.207599	-0.37152	-0.554573	-0.337916	0.638474	0.264357	-0.222864	-0.116103	0.701584	0.0238566	-0.387574	-0.299734	0.397482	1.12277	1.13952	0.839958	0.811705	1.23249	1.42018	1.03465
-0.196	-0.554558	-0.624242	-0.40088	-0.238847	-0.224424	-0.357933	-0.303051	-0.0361757	0.0232986	-0.191619	-0.420446	-0.305424	0.214352	-0.345914	-0.562653	-0.382268	0.570022	0.185078	-0.273267	-0.178023	0.581774	-0.0662899	-0.465373	-0.39282	0.413022	1.05683	1.13519	0.876702	0.74613	1.08692	1.39354	1.07158
-0.194	-0.514273	-0.602034	-0.398587	-0.240294	-0.214809	-0.338944	-0.300625	-0.0628013	0.0103871	-0.13161	-0.423505	-0.316663	0.219357	-0.318808	-0.566014	-0.420728	0.503781	0.106552	-0.327419	-0.239371	0.464471	-0.159236	-0.545935	-0.485453	0.430381	0.990896	1.12029	0.900222	0.685835	0.946038	1.35928	1.10042
-0.192	-0.4777	-0.579242	-0.393838	-0.237765	-0.206019	-0.319434	-0.295531	-0.0843216	-0.00192924	-0.0748186	-0.419387	-0.324517	0.221549	-0.289833	-0.562958	-0.451056	0.441043	0.0297798	-0.385265	-0.298526	0.351102	-0.255069	-0.628868	-0.575643	0.450142	0.925298	1.0904	0.9048	0.633602	0.812844	1.31426	1.11696
-0.19	-0.445446	-0.555572	-0.38643	-0.230711	-0.197949	-0.299219	-0.287081	-0.099747	-0.0138056	-0.0229457	-0.40729	-0.328332	0.219807	-0.258995	-0.552406	-0.471682	0.383015	-0.0440558	-0.4462	-0.353848	0.243066	-0.353245	-0.713228	-0.661252	0.472695	0.860579	1.04223	0.886141	0.591867	0.690249	1.25621	1.11766
-0.188	-0.417755	-0.530801	-0.376398	-0.218921	-0.190359	-0.278132	-0.274763	-0.108478	-0.0255742	0.0222061	-0.387207	-0.327804	0.213028	-0.226665	-0.533961	-0.48177	0.330771	-0.113605	-0.509003	-0.403711	0.141707	-0.452525	-0.797479	-0.74005	0.498148	0.79749	0.97385	0.841688	0.56257	0.580921	1.18394	1.09983
-0.186	-0.394488	-0.504786	-0.363996	-0.202537	-0.182873	-0.256036	-0.25827	-0.110325	-0.0376941	0.0588642	-0.359892	-0.32296	0.200231	-0.193512	-0.507881	-0.481219	0.285219	-0.177391	-0.57183	-0.446541	0.0482827	-0.550996	-0.879517	-0.809774	0.526268	0.736939	0.88486	0.770798	0.54702	0.48715	1.09739	1.06187
-0.184	-0.375139	-0.477474	-0.349651	-0.182035	-0.175015	-0.232837	-0.237518	-0.105505	-0.0506728	0.085452	-0.326744	-0.314092	0.180687	-0.160392	-0.475001	-0.470587	0.247057	-0.233888	-0.632268	-0.480846	-0.0360814	-0.646169	-0.956761	-0.868216	0.556435	0.679909	0.776391	0.674764	0.545796	0.410697	0.997595	1.00329
-0.182	-0.358875	-0.448898	-0.333907	-0.158185	-0.166241	-0.208493	-0.212656	-0.0946042	-0.0649702	0.100775	-0.28962	-0.301672	0.154042	-0.1282	-0.436583	-0.450958	0.216744	-0.281613	-0.687459	-0.505262	-0.110432	-0.735156	-1.02631	-0.913328	0.587639	0.627353	0.651022	0.556687	0.558684	0.352659	0.886618	0.924813
-0.18	-0.344621	-0.419178	-0.317345	-0.131981	-0.156004	-0.18304	-0.184065	-0.0785171	-0.0808963	0.104203	-0.250606	-0.286243	0.120437	-0.0977118	-0.394135	-0.423768	0.194473	-0.319243	-0.734274	-0.518606	-0.174034	-0.814891	-1.08513	-0.94334	0.618498	0.580079	0.512589	0.421213	0.584652	0.313352	0.767329	0.828304
-0.178	-0.331159	-0.388518	-0.300514	-0.104557	-0.143812	-0.156604	-0.152346	-0.0583671	-0.098519	0.0958207	-0.211762	-0.268318	0.0805927	-0.0694387	-0.349213	-0.390616	0.180162	-0.345723	-0.76954	-0.519932	-0.226407	-0.882394	-1.13033	-0.956887	0.647321	0.53864	0.365901	0.274169	0.621884	0.292233	0.643175	0.716705
-0.176	-0.317241	-0.357201	-0.283855	-0.0770819	-0.1293	-0.129419	-0.118295	-0.0354148	-0.117595	0.0765292	-0.174873	-0.248282	0.03584	-0.0435099	-0.30323	-0.353069	0.173443	-0.360376	-0.790297	-0.508608	-0.267359	-0.935032	-1.15936	-0.953136	0.672203	0.503247	0.21639	0.122115	0.667856	0.287862	0.517898	0.593855
-0.174	-0.301712	-0.325589	-0.267641	-0.0506605	-0.112285	-0.101836	-0.0828744	-0.0109629	-0.137538	0.0480725	-0.141246	-0.226339	-0.0119063	-0.0196118	-0.257302	-0.312506	0.173682	-0.362974	-0.794056	-0.48439	-0.296997	-0.970757	-1.1703	-0.931899	0.69115	0.473703	0.0697378	-0.0281225	0.719466	0.297931	0.395253	0.46428
-0.172	-0.283612	-0.294116	-0.251944	-0.026232	-0.0928195	-0.0743352	-0.0471692	0.0137321	-0.157427	0.0129807	-0.11156	-0.202481	-0.0602441	0.00301064	-0.21214	-0.269997	0.179999	-0.353793	-0.779047	-0.447498	-0.315731	-0.988296	-1.16203	-0.893719	0.702226	0.449398	-0.0685082	-0.169929	0.773207	0.319352	0.278738	0.332927
-0.17	-0.262273	-0.263287	-0.236619	-0.00449044	-0.0712241	-0.0475208	-0.0123417	0.0375346	-0.17607	-0.0255741	-0.0858035	-0.176512	-0.106445	0.025483	-0.168013	-0.226253	0.19131	-0.33361	-0.744423	-0.398672	-0.324257	-0.987273	-1.13434	-0.839917	0.70371	0.429331	-0.193291	-0.297326	0.82537	0.348402	0.171368	0.204881
-0.168	-0.23738	-0.233668	-0.221325	0.0141722	-0.0480999	-0.0221151	0.0204189	0.0594825	-0.192095	-0.0640012	-0.0632985	-0.14811	-0.147668	0.0491669	-0.124775	-0.181634	0.206375	-0.303671	-0.690397	-0.339215	-0.323519	-0.968243	-1.08805	-0.772578	0.694261	0.412191	-0.300352	-0.405339	0.872274	0.380933	0.0754935	0.0850567
-0.166	-0.209002	-0.205874	-0.205571	0.0296895	-0.0243183	0.00105827	0.0499469	0.078815	-0.204096	-0.098577	-0.0428099	-0.116924	-0.181211	0.0754745	-0.0819523	-0.136225	0.223858	-0.26561	-0.618301	-0.270991	-0.314661	-0.932651	-1.02495	-0.694489	0.673058	0.396465	-0.386464	-0.49026	0.910497	0.412609	-0.00730971	-0.0220932
-0.164	-0.177594	-0.180549	-0.188783	0.0423098	-0.000986478	0.0211	0.0751503	0.0949747	-0.210775	-0.125766	-0.0227301	-0.0826944	-0.204773	0.105654	-0.0388881	-0.089952	0.242397	-0.221343	-0.53056	-0.196383	-0.298965	-0.882704	-0.947684	-0.609	0.639916	0.38058	-0.44959	-0.549826	0.937096	0.439183	-0.0762881	-0.112854
-0.162	-0.143956	-0.158335	-0.170393	0.0525502	0.0206089	0.0370701	0.0950567	0.107587	-0.211107	-0.142545	-0.00131334	-0.0453769	-0.216697	0.140573	0.00509024	-0.0427347	0.260666	-0.172931	-0.43056	-0.118207	-0.277778	-0.821181	-0.859585	-0.519833	0.595365	0.363046	-0.488948	-0.583274	0.949794	0.456765	-0.131497	-0.18448
-0.16	-0.10917	-0.139841	-0.149929	0.0611213	0.0390777	0.048032	0.108855	0.11642	-0.204475	-0.146701	0.0230673	-0.0052524	-0.216178	0.180521	0.0504927	0.00535818	0.277444	-0.122447	-0.322451	-0.0395672	-0.252445	-0.751201	-0.764408	-0.430846	0.540664	0.3426	-0.505005	-0.591314	0.947122	0.462073	-0.173734	-0.235372
-0.158	-0.074511	-0.125589	-0.127103	0.06883	0.053018	0.0531054	0.115933	0.121342	-0.190778	-0.13707	0.0516718	0.0369947	-0.203396	0.225075	0.0975072	0.0539745	0.291668	-0.0718355	-0.210868	0.036316	-0.224242	-0.67597	-0.666061	-0.34576	0.477764	0.318318	-0.499382	-0.576006	0.928505	0.452651	-0.204428	-0.265191
-0.156	-0.0413347	-0.115971	-0.101882	0.0764717	0.0611165	0.0515278	0.115908	0.122272	-0.170493	-0.113679	0.0851856	0.0802441	-0.179572	0.27302	0.14588	0.102386	0.30248	-0.0228067	-0.10062	0.106317	-0.194315	-0.598545	-0.568314	-0.267895	0.409208	0.289692	-0.474712	-0.540568	0.894269	0.427013	-0.225507	-0.274893
-0.154	-0.010965	-0.111188	-0.07453	0.0847238	0.0622534	0.0427212	0.108656	0.119143	-0.144678	-0.0778002	0.123577	0.122963	-0.14693	0.322368	0.194854	0.149455	0.309252	0.0232485	0.0036443	0.167622	-0.163648	-0.521616	-0.474527	-0.199913	0.33797	0.256662	-0.434449	-0.489134	0.845593	0.384721	-0.239251	-0.266691
-0.152	0.0154209	-0.111201	-0.0456186	0.0940546	0.0556018	0.0263626	0.0943326	0.111885	-0.114923	-0.0318821	0.166036	0.163286	-0.108567	0.370458	0.243167	0.193671	0.311599	0.0652996	0.0977472	0.217933	-0.133031	-0.447357	-0.387435	-0.143621	0.267248	0.219593	-0.382647	-0.426477	0.784376	0.326388	-0.248144	-0.243935
-0.15	0.0368953	-0.115689	-0.0160002	0.104656	0.0407167	0.00245235	0.0733878	0.100423	-0.0832504	0.0206194	0.211009	0.199147	-0.0682358	0.414143	0.289126	0.233248	0.309375	0.102678	0.178257	0.25565	-0.103064	-0.377333	-0.308993	-0.099843	0.200228	0.179205	-0.32373	-0.357722	0.713068	0.253591	-0.254738	-0.210922
-0.148	0.0528633	-0.124017	0.0132558	0.11641	0.0176045	-0.0286251	0.0465766	0.0847018	-0.0519653	0.0755017	0.25631	0.228453	-0.0300718	0.450035	0.33073	0.266288	0.302641	0.135038	0.24269	0.279988	-0.0741698	-0.312477	-0.240305	-0.0683707	0.139834	0.136467	-0.262268	-0.288047	0.634443	0.16872	-0.261529	-0.17264
-0.146	0.0631184	-0.135236	0.0409551	0.128891	-0.0132325	-0.0660556	0.0149545	0.064726	-0.0234883	0.128143	0.299312	0.249275	0.00173074	0.474797	0.365848	0.290971	0.291636	0.162294	0.289635	0.291038	-0.0466267	-0.25314	-0.181632	-0.0480194	0.0884896	0.0924638	-0.202751	-0.222415	0.551366	0.0747752	-0.270857	-0.134463
-0.144	0.0678654	-0.148096	0.0658912	0.141407	-0.0507832	-0.108573	-0.0201392	0.0406128	-0.000171143	0.173865	0.337188	0.260042	0.0232509	0.485444	0.392411	0.305766	0.276721	0.184525	0.318784	0.289753	-0.0206166	-0.199191	-0.132487	-0.0367681	0.04792	0.0482503	-0.149397	-0.16531	0.466561	-0.0248771	-0.284811	-0.101809
-0.142	0.0677077	-0.161096	0.0869643	0.153067	-0.0935491	-0.154466	-0.0571165	0.0126459	0.0158787	0.208302	0.367175	0.259721	0.0311588	0.479624	0.408613	0.309628	0.258335	0.201887	0.330874	0.27785	0.00372534	-0.150161	-0.0917838	-0.0319798	0.0190021	0.00472315	-0.10597	-0.120524	0.382404	-0.126752	-0.305163	-0.079781
-0.14	0.0635998	-0.172568	0.103293	0.162882	-0.139602	-0.201624	-0.0941977	-0.0186786	0.0229516	0.22774	0.386829	0.247944	0.0229903	0.455855	0.41309	0.30215	0.236939	0.214519	0.327555	0.257659	0.026259	-0.105405	-0.0580366	-0.0306766	0.00169074	-0.037488	-0.0756252	-0.090971	0.300761	-0.227485	-0.333293	-0.0728232
-0.138	0.0567667	-0.180774	0.114308	0.169867	-0.186678	-0.24762	-0.129489	-0.0526242	0.0198551	0.2294	0.394254	0.22509	-0.00264466	0.413687	0.40506	0.283668	0.212974	0.222482	0.311193	0.231905	0.0467945	-0.0642584	-0.0295744	-0.0298424	-0.00497577	-0.0780872	-0.060781	-0.0785547	0.222893	-0.324032	-0.370134	-0.0843933
-0.136	0.0485981	-0.184042	0.119807	0.173151	-0.2323	-0.289834	-0.161085	-0.0882131	0.00598929	0.211648	0.388276	0.192292	-0.0459363	0.353785	0.384416	0.255281	0.186828	0.225718	0.284639	0.203472	0.0650619	-0.0261796	-0.00475013	-0.026719	-0.00278826	-0.117131	-0.0630162	-0.0840836	0.149425	-0.413824	-0.416117	-0.116696
-0.134	0.0405268	-0.180895	0.119982	0.172076	-0.273927	-0.32561	-0.187183	-0.124253	-0.0186232	0.174108	0.368548	0.151382	-0.105842	0.27791	0.351755	0.218805	0.158824	0.224053	0.250989	0.175152	0.080698	0.00915562	0.0178811	-0.0190667	0.00579583	-0.154998	-0.0829966	-0.107245	0.0803885	-0.494858	-0.471113	-0.170483
-0.132	0.0339002	-0.170195	0.115394	0.166267	-0.309116	-0.352441	-0.206211	-0.159399	-0.0533518	0.117689	0.335582	0.104764	-0.180147	0.188819	0.308352	0.176649	0.129211	0.217229	0.213351	0.149422	0.0932555	0.0418017	0.0394325	-0.00535899	0.0178757	-0.192307	-0.120434	-0.146633	0.0153288	-0.565722	-0.5344	-0.24495
-0.13	0.0298591	-0.151264	0.10692	0.155684	-0.335686	-0.368159	-0.216958	-0.192232	-0.0970129	0.0445149	0.290711	0.0552352	-0.265611	0.0900865	0.256084	0.131631	0.0981921	0.204978	0.174649	0.128249	0.102233	0.0715476	0.0606177	0.0151057	0.0303703	-0.229805	-0.174083	-0.199841	-0.0465408	-0.625568	-0.604632	-0.337722
-0.128	0.0292353	-0.123978	0.0956604	0.140634	-0.351875	-0.371128	-0.218681	-0.221365	-0.147953	-0.0422193	0.235986	0.00577243	-0.358186	-0.0141268	0.197306	0.086763	0.065944	0.187112	0.137472	0.112973	0.107126	0.0979701	0.0817469	0.0421871	0.0402964	-0.268221	-0.241778	-0.263599	-0.106152	-0.674036	-0.679838	-0.444966
-0.126	0.032476	-0.0888286	0.082831	0.121754	-0.356467	-0.360405	-0.211197	-0.245551	-0.204155	-0.138461	0.174028	-0.0407063	-0.45329	-0.119346	0.134711	0.0450052	0.0326634	0.163633	0.103983	0.104243	0.10749	0.120529	0.102785	0.0749782	0.0450346	-0.308122	-0.320517	-0.333969	-0.164383	-0.711145	-0.757457	-0.561585
-0.124	0.0396054	-0.0469281	0.0696509	0.0999652	-0.348892	-0.335863	-0.194933	-0.26378	-0.263349	-0.239555	0.107842	-0.0815684	-0.546102	-0.221058	0.0711639	0.0090416	-0.00139296	0.134832	0.0758778	0.102031	0.103017	0.138692	0.123457	0.111961	0.0425591	-0.349774	-0.40659	-0.406577	-0.221881	-0.737171	-0.834404	-0.681528
-0.122	0.050225	3.38096e-05	0.0572326	0.0764039	-0.329278	-0.298259	-0.170926	-0.275361	-0.323126	-0.340518	0.0406249	-0.11467	-0.631871	-0.314966	0.00954836	-0.0189223	-0.0358679	0.101375	0.0543943	0.105716	0.0936056	0.15206	0.143387	0.151224	0.0316066	-0.393037	-0.495758	-0.476864	-0.278913	-0.752537	-0.907193	-0.798164
-0.12	0.0635545	0.0498869	0.0464935	0.0523372	-0.298454	-0.249228	-0.140774	-0.279978	-0.381042	-0.436328	-0.0244287	-0.138513	-0.706195	-0.397226	-0.0473854	-0.0373096	-0.0702742	0.0643499	0.0403615	0.114215	0.0794198	0.160495	0.162244	0.190704	0.0117715	-0.437297	-0.58346	-0.540358	-0.335274	-0.757719	-0.972097	-0.90471
-0.118	0.0785072	0.100124	0.0380936	0.0290728	-0.257903	-0.191213	-0.106532	-0.277705	-0.43471	-0.522192	-0.0843033	-0.152338	-0.765269	-0.464615	-0.0971471	-0.0452627	-0.103981	0.0252701	0.0342645	0.126151	0.0609349	0.164212	0.179878	0.228441	-0.0164852	-0.481465	-0.665068	-0.592929	-0.390258	-0.753187	-1.02535	-0.994686
-0.116	0.0937937	0.148081	0.0324058	0.00786979	-0.209668	-0.127314	-0.0705683	-0.268984	-0.481877	-0.593791	-0.136315	-0.156152	-0.806066	-0.514663	-0.137613	-0.0426658	-0.136216	-0.0139686	0.036318	0.140038	0.0389497	0.163826	0.196419	0.262793	-0.0519095	-0.524025	-0.736142	-0.631035	-0.442702	-0.73939	-1.0634	-1.06235
-0.114	0.108043	0.191132	0.0295175	-0.0101433	-0.156218	-0.0610872	-0.0353811	-0.254567	-0.520484	-0.647495	-0.17823	-0.150687	-0.826468	-0.545716	-0.167108	-0.0301043	-0.166093	-0.0511875	0.0465297	0.154453	0.0145691	0.160361	0.212336	0.292605	-0.0926062	-0.563147	-0.792702	-0.651919	-0.491092	-0.716784	-1.08313	-1.1031
-0.112	0.119927	0.226892	0.0292608	-0.0240373	-0.100286	0.00370385	-0.00340034	-0.235438	-0.548727	-0.68052	-0.208358	-0.137289	-0.825319	-0.556959	-0.184463	-0.00876701	-0.192655	-0.0840665	0.064746	0.168196	-0.0108467	0.155191	0.228436	0.317307	-0.136251	-0.59685	-0.831474	-0.65376	-0.533729	-0.685892	-1.08216	-1.11377
-0.11	0.128282	0.253401	0.0312622	-0.0331353	-0.0446896	0.0633601	0.0232052	-0.212706	-0.565094	-0.691054	-0.225599	-0.117763	-0.802422	-0.548391	-0.189059	0.0196944	-0.214932	-0.110319	0.0906737	0.180396	-0.0357639	0.149941	0.2458	0.336936	-0.18034	-0.623207	-0.850108	-0.635777	-0.568933	-0.647392	-1.05903	-1.09293
-0.108	0.132208	0.269266	0.0350054	-0.037048	0.00784229	0.114513	0.0426994	-0.187503	-0.568421	-0.678327	-0.229479	-0.0941823	-0.758486	-0.520769	-0.180842	0.0533308	-0.232006	-0.127881	0.123879	0.190581	-0.0585809	0.146348	0.265679	0.352082	-0.222458	-0.640558	-0.847345	-0.598254	-0.595263	-0.602219	-1.01344	-1.04089
-0.106	0.131143	0.273765	0.0398957	-0.0356911	0.0548351	0.154365	0.0539085	-0.16089	-0.557934	-0.64263	-0.220143	-0.0686915	-0.695024	-0.475539	-0.160333	0.0900685	-0.243085	-0.135096	0.163772	0.198697	-0.077749	0.146101	0.289352	0.363771	-0.260527	-0.647735	-0.823123	-0.542526	-0.61173	-0.551658	-0.946348	-0.959775
-0.104	0.124905	0.266884	0.0453178	-0.0292849	0.0942031	0.180877	0.0562947	-0.133782	-0.533295	-0.585297	-0.198336	-0.043318	-0.614237	-0.414745	-0.128613	0.127871	-0.247556	-0.130873	0.20958	0.205077	-0.091895	0.150677	0.317957	0.373307	-0.293019	-0.644246	-0.778604	-0.470894	-0.61798	-0.497411	-0.860021	-0.853372
-0.102	0.1137	0.2493	0.0506823	-0.018338	0.12435	0.192895	0.0499674	-0.106904	-0.494655	-0.508634	-0.165363	-0.0198172	-0.518879	-0.340941	-0.0872965	0.164873	-0.24504	-0.114802	0.260329	0.210373	-0.0999334	0.161197	0.352343	0.382089	-0.319108	-0.630414	-0.716136	-0.386496	-0.614415	-0.441626	-0.758005	-0.726875
-0.1	0.0980957	0.222301	0.0554576	-0.00361491	0.144228	0.190196	0.0356316	-0.0807812	-0.442693	-0.415811	-0.123025	0.000437387	-0.412122	-0.257092	-0.0384796	0.199481	-0.235413	-0.0872047	0.31484	0.215464	-0.101157	0.178312	0.392935	0.391434	-0.338749	-0.60745	-0.639127	-0.293145	-0.602245	-0.386873	-0.644978	-0.586572
-0.098	0.0789681	0.187665	0.0591869	0.0139098	0.153359	0.173456	0.0144803	-0.0557609	-0.378639	-0.310715	-0.0735483	0.0165103	-0.297427	-0.166477	0.015334	0.230426	-0.218819	-0.049127	0.371744	0.221344	-0.0952962	0.202146	0.439645	0.40242	-0.352664	-0.577429	-0.55186	-0.195134	-0.583451	-0.336053	-0.526516	-0.439447
-0.096	0.0574286	0.147502	0.0614937	0.0331097	0.151813	0.144149	-0.0119535	-0.0320575	-0.304284	-0.197769	-0.0194813	0.027909	-0.178425	-0.0725727	0.0713342	0.256779	-0.195649	-0.00225595	0.429529	0.229008	-0.0825375	0.232285	0.491839	0.41577	-0.362259	-0.543194	-0.459244	-0.0970217	-0.560666	-0.292257	-0.40878	-0.292746
-0.094	0.0347376	0.104092	0.0620826	0.0527753	0.140165	0.104392	-0.041967	-0.00981632	-0.221948	-0.0817135	0.0364148	0.0345433	-0.0587964	0.0210576	0.126535	0.277926	-0.166516	0.0512188	0.486609	0.23934	-0.0635065	0.267827	0.54836	0.431789	-0.369453	-0.508157	-0.366527	-0.00341516	-0.536964	-0.25856	-0.298132	-0.153541
-0.092	0.0122162	0.0597132	0.0607381	0.0716899	0.119422	0.0567463	-0.0738582	0.010821	-0.134414	0.032619	0.0913015	0.0366561	0.0578343	0.110907	0.17793	0.293521	-0.132201	0.108789	0.54141	0.253028	-0.0392119	0.30748	0.607608	0.450348	-0.376458	-0.476038	-0.278979	0.0812497	-0.515601	-0.237782	-0.200721	-0.0283163
-0.09	-0.00883692	0.0165049	0.0573299	0.0887094	0.0909445	0.00400756	-0.106075	0.0296623	-0.0448158	0.140561	0.142414	0.0347403	0.168014	0.193673	0.222675	0.30343	-0.0936149	0.167836	0.592469	0.270487	-0.0109592	0.349693	0.667667	0.470921	-0.38553	-0.450548	-0.20158	0.152919	-0.499701	-0.232227	-0.12206	0.0774022
-0.088	-0.027215	-0.0236434	0.0518257	0.102841	0.0563667	-0.0509951	-0.137326	0.0464313	0.0435161	0.237858	0.187227	0.0294622	0.268578	0.266424	0.258278	0.307667	-0.0517466	0.225842	0.638523	0.291813	0.0197542	0.392806	0.726452	0.492657	-0.398698	-0.435044	-0.138706	0.20812	-0.491946	-0.243435	-0.0666233	0.159339
-0.086	-0.0418571	-0.0591584	0.0443137	0.113317	0.0175148	-0.105577	-0.166642	0.0607651	0.127245	0.320916	0.223621	0.0216032	0.356775	0.326769	0.282799	0.306363	-0.00762954	0.280579	0.678581	0.316764	0.0513534	0.435204	0.781881	0.514481	-0.417529	-0.432201	-0.093871	0.24413	-0.494281	-0.271962	-0.0375158	0.214678
-0.084	-0.0518828	-0.0888071	0.0350326	0.119655	-0.0236595	-0.157333	-0.193381	0.0722439	0.203248	0.387017	0.250051	0.0120302	0.430398	0.373021	0.295024	0.299745	0.0376797	0.330251	0.711974	0.344759	0.0822974	0.475444	0.832023	0.535204	-0.442929	-0.443724	-0.0694952	0.259132	-0.507685	-0.317226	-0.0362214	0.242179
-0.082	-0.0566085	-0.111682	0.0244031	0.1217	-0.0651397	-0.204225	-0.21718	0.0804508	0.268842	0.4345	0.26569	0.00169572	0.487907	0.404345	0.294616	0.288153	0.0831069	0.37359	0.738361	0.374909	0.111176	0.512356	0.875231	0.553631	-0.475013	-0.470128	-0.0667552	0.252322	-0.532018	-0.377436	-0.0624696	0.242191
-0.08	-0.0555493	-0.127159	0.013056	0.119649	-0.104896	-0.24462	-0.237874	0.085054	0.322002	0.462881	0.270537	-0.00834046	0.528545	0.420858	0.282211	0.272084	0.127553	0.409877	0.757705	0.406064	0.136789	0.545098	0.91023	0.568658	-0.513059	-0.510628	-0.0854981	0.223988	-0.56598	-0.449624	-0.114227	0.216576
-0.078	-0.0484092	-0.134835	0.00184619	0.114041	-0.140932	-0.27728	-0.255375	0.0858986	0.361549	0.47291	0.265474	-0.0168799	0.552418	0.423681	0.259447	0.252251	0.169876	0.438909	0.770215	0.436874	0.158192	0.573165	0.936166	0.579347	-0.555544	-0.563135	-0.124237	0.175528	-0.607183	-0.529774	-0.187819	0.168544
-0.076	-0.0350662	-0.134467	-0.00815271	0.105729	-0.171334	-0.301326	-0.269563	0.0830921	0.387282	0.466543	0.252259	-0.0225626	0.560544	0.414917	0.228916	0.229642	0.208878	0.460903	0.77626	0.465875	0.174729	0.596358	0.952605	0.584982	-0.600268	-0.624371	-0.180229	0.109431	-0.65233	-0.613056	-0.278175	0.102422
-0.074	-0.015556	-0.125921	-0.0156803	0.0958169	-0.19432	-0.316178	-0.280181	0.0770684	0.400038	0.446825	0.233437	-0.0238705	0.554834	0.39755	0.194028	0.205571	0.243289	0.476369	0.776281	0.49157	0.186023	0.614713	0.959497	0.585096	-0.644541	-0.690098	-0.249622	0.0291836	-0.697499	-0.694139	-0.379169	0.0233658
-0.072	0.0099405	-0.109136	-0.0193513	0.0855758	-0.2083	-0.321484	-0.286761	0.0686164	0.401675	0.417698	0.212176	-0.0191715	0.538011	0.375258	0.158789	0.181696	0.271779	0.485953	0.770696	0.512528	0.191964	0.628412	0.957109	0.579487	-0.685426	-0.755432	-0.327684	-0.0608656	-0.738488	-0.767563	-0.484046	-0.0629657
-0.07	0.0411041	-0.0841256	-0.0177459	0.0763416	-0.21194	-0.31707	-0.288603	0.0588631	0.394956	0.383724	0.192028	-0.00681316	0.513463	0.352154	0.127518	0.15998	0.292984	0.490295	0.759829	0.527468	0.192671	0.637691	0.945939	0.568206	-0.720006	-0.815222	-0.409071	-0.155709	-0.771198	-0.828131	-0.58588	-0.150746
-0.068	0.0774766	-0.0509937	-0.00952569	0.0694001	-0.204233	-0.302898	-0.284803	0.0492066	0.383352	0.34975	0.176631	0.0147366	0.485026	0.332462	0.104497	0.142611	0.305558	0.489891	0.743858	0.535344	0.188451	0.642745	0.926635	0.551546	-0.745646	-0.864453	-0.488147	-0.249928	-0.792015	-0.871291	-0.678029	-0.234317
-0.066	0.118454	-0.00998672	0.00643514	0.06587	-0.184576	-0.279049	-0.274325	0.0412035	0.370771	0.320536	0.169375	0.0467105	0.456712	0.320153	0.0936024	0.131852	0.308255	0.485006	0.722807	0.53541	0.179756	0.643665	0.899919	0.530016	-0.760224	-0.898634	-0.559318	-0.337975	-0.798144	-0.893461	-0.754567	-0.308501
-0.064	0.163275	0.038446	0.030913	0.0665932	-0.152828	-0.245736	-0.256128	0.0364184	0.361229	0.300375	0.173065	0.0898466	0.432406	0.318587	0.0979468	0.129852	0.300023	0.475629	0.696556	0.527269	0.167144	0.6404	0.866525	0.504308	-0.762313	-0.914142	-0.617368	-0.414484	-0.787868	-0.892286	-0.810632	-0.368879
-0.062	0.211008	0.0935831	0.064207	0.0720415	-0.109374	-0.203336	-0.229311	0.0362516	0.358497	0.292733	0.18961	0.144201	0.415552	0.330169	0.119554	0.138417	0.28012	0.461481	0.664896	0.510893	0.151243	0.632759	0.82717	0.475266	-0.751281	-0.908483	-0.657765	-0.474585	-0.760697	-0.866779	-0.842687	-0.412008
-0.06	0.260543	0.154371	0.106034	0.0822499	-0.0551514	-0.152439	-0.193275	0.0417656	0.365752	0.299953	0.219781	0.208999	0.408856	0.356082	0.159117	0.158786	0.248222	0.442077	0.627597	0.486616	0.132729	0.62044	0.78254	0.443838	-0.727323	-0.88045	-0.676931	-0.514195	-0.717402	-0.817354	-0.848668	-0.435586
-0.058	0.310592	0.219382	0.155461	0.0967816	0.00833621	-0.093893	-0.147875	0.05353	0.385262	0.323029	0.263059	0.282551	0.414047	0.396104	0.215855	0.191416	0.204517	0.416828	0.584485	0.455097	0.112303	0.603101	0.733303	0.411034	-0.691404	-0.830179	-0.67245	-0.530286	-0.659926	-0.745746	-0.828014	-0.438541
-0.056	0.359695	0.286805	0.210882	0.114732	0.0790492	-0.0288507	-0.0935357	0.0715078	0.418141	0.361501	0.317598	0.362253	0.431697	0.44855	0.287494	0.235831	0.149781	0.385168	0.535524	0.417263	0.0906879	0.580445	0.680131	0.377874	-0.645134	-0.759083	-0.643199	-0.521081	-0.591181	-0.654828	-0.781588	-0.421051
-0.054	0.40625	0.354473	0.270053	0.134769	0.15447	0.041206	-0.031327	0.0949973	0.464197	0.41346	0.380319	0.444686	0.461145	0.510336	0.370383	0.290535	0.0854063	0.346695	0.480873	0.374228	0.0686153	0.552318	0.623732	0.345326	-0.590594	-0.669699	-0.589396	-0.486195	-0.514769	-0.548351	-0.711508	-0.38449
-0.052	0.448554	0.419932	0.330181	0.155218	0.231703	0.114471	0.0370266	0.122644	0.521888	0.475676	0.447119	0.525805	0.50052	0.57718	0.459723	0.353023	0.0133836	0.301303	0.420929	0.327196	0.046822	0.518798	0.564874	0.314251	-0.530121	-0.565457	-0.512574	-0.42668	-0.434644	-0.430629	-0.620902	-0.331305
-0.05	0.484861	0.480549	0.388072	0.174172	0.307601	0.188848	0.1092	0.15252	0.588391	0.543839	0.51319	0.601215	0.546865	0.643905	0.549917	0.419891	-0.0637651	0.249289	0.356331	0.277365	0.0260396	0.480273	0.504401	0.285339	-0.466104	-0.4504	-0.415462	-0.344989	-0.35476	-0.306221	-0.513625	-0.264837
-0.048	0.513464	0.533663	0.440324	0.189629	0.378925	0.26203	0.18239	0.18228	0.659786	0.612886	0.573409	0.666497	0.596353	0.704833	0.634981	0.487031	-0.143111	0.191412	0.287938	0.225834	0.00697969	0.437484	0.443234	0.25906	-0.400781	-0.32889	-0.301803	-0.244843	-0.278745	-0.179619	-0.393958	-0.189089
-0.046	0.532783	0.576749	0.48355	0.199652	0.442522	0.331598	0.25349	0.209357	0.731331	0.677395	0.622761	0.717563	0.644581	0.754233	0.709003	0.549911	-0.221489	0.128906	0.216781	0.173526	-0.00969119	0.391527	0.382349	0.23562	-0.336092	-0.205323	-0.176114	-0.131025	-0.209634	-0.0549835	-0.26632	-0.108459
-0.044	0.541461	0.607601	0.514629	0.202517	0.495511	0.395161	0.319318	0.231205	0.797815	0.731991	0.656759	0.750982	0.6869	0.786763	0.766586	0.603891	-0.295704	0.0634387	0.143991	0.121128	-0.0233849	0.343812	0.322735	0.214942	-0.273575	-0.0838789	-0.0434068	-0.00909068	-0.149678	0.0640604	-0.135014	-0.0274539
-0.042	0.538471	0.62451	0.530944	0.196866	0.535463	0.450502	0.376854	0.245546	0.853936	0.771749	0.671805	0.764268	0.71877	0.797891	0.803245	0.644567	-0.362755	-0.00299248	0.0707162	0.0690687	-0.0336345	0.29598	0.265344	0.196664	-0.214327	0.031683	0.0911166	0.114964	-0.100253	0.174549	-0.00401402	0.0495997
-0.04	0.523203	0.626417	0.530608	0.181827	0.560566	0.495734	0.42349	0.250604	0.894698	0.792544	0.665468	0.756071	0.736096	0.784235	0.815718	0.668084	-0.420064	-0.068204	-0.00195536	0.0175147	-0.0401425	0.249781	0.211022	0.180164	-0.159025	0.138165	0.222366	0.235078	-0.0618634	0.274242	0.123189	0.118833
-0.038	0.495548	0.613032	0.512642	0.157107	0.569756	0.529438	0.45725	0.245298	0.915767	0.791315	0.636636	0.72627	0.735523	0.743802	0.802152	0.671408	-0.465682	-0.130004	-0.0730615	-0.0335922	-0.0428289	0.206921	0.160449	0.164611	-0.107989	0.233025	0.345651	0.345503	-0.0342294	0.361609	0.243687	0.177083
-0.036	0.455955	0.5849	0.477099	0.123037	0.562808	0.550781	0.476967	0.229369	0.913775	0.766247	0.585554	0.675945	0.714667	0.67611	0.762171	0.652511	-0.498445	-0.186381	-0.14181	-0.0844764	-0.0418742	0.168898	0.114083	0.149045	-0.061283	0.314412	0.456941	0.441171	-0.0164393	0.435787	0.355214	0.222093
-0.034	0.40545	0.543406	0.425112	0.0805814	0.540369	0.559587	0.482395	0.203444	0.88654	0.716825	0.513722	0.607239	0.672264	0.582176	0.696801	0.610479	-0.51808	-0.23569	-0.207595	-0.135446	-0.0377467	0.136853	0.0721175	0.132472	-0.0188216	0.381178	0.553074	0.51802	-0.00713782	0.496487	0.456148	0.25266
-0.032	0.345624	0.490718	0.35887	0.0312915	0.503932	0.556368	0.474249	0.169001	0.833184	0.643806	0.423687	0.523125	0.608232	0.464396	0.608283	0.545515	-0.525229	-0.276803	-0.269978	-0.186799	-0.0312095	0.111428	0.0344744	0.113968	0.0195303	0.432859	0.63191	0.57326	-0.00472139	0.543914	0.545503	0.268711
-0.03	0.278579	0.429659	0.281511	-0.0227796	0.45575	0.542286	0.454158	0.128262	0.754162	0.549079	0.318762	0.427106	0.523657	0.326325	0.4998	0.458862	-0.521389	-0.309217	-0.32865	-0.238721	-0.0232991	0.092681	0.000813337	0.0927945	0.0538848	0.469646	0.692427	0.605553	-0.00751237	0.578674	0.622885	0.27131
-0.028	0.206826	0.363529	0.196938	-0.0792023	0.398687	0.519076	0.424547	0.0840211	0.651192	0.43547	0.20269	0.322882	0.420691	0.172387	0.375138	0.352658	-0.508781	-0.333106	-0.383364	-0.291203	-0.0152746	0.0800433	-0.029425	0.0684918	0.0842989	0.492362	0.734736	0.6151	-0.0138908	0.601715	0.688435	0.262584
-0.026	0.133157	0.295877	0.109575	-0.135323	0.336027	0.488904	0.388447	0.039404	0.527109	0.306494	0.0793129	0.21402	0.302398	0.00754959	0.238344	0.229737	-0.49014	-0.3493	-0.433872	-0.343963	-0.00853669	0.0723403	-0.0569533	0.0409607	0.110787	0.50243	0.760041	0.603619	-0.0223702	0.614282	0.742779	0.24558
-0.024	0.0604783	0.230253	0.0240793	-0.188437	0.271235	0.454193	0.349252	-0.00239053	0.385655	0.166089	-0.0477309	0.103675	0.172552	-0.162998	0.0934049	0.093419	-0.468464	-0.359208	-0.479855	-0.396407	-0.00452194	0.0678724	-0.0825559	0.0105056	0.133377	0.501847	0.770516	0.574223	-0.0316147	0.617896	0.786946	0.224053
-0.022	-0.00837271	0.169949	-0.0549754	-0.235963	0.207717	0.417426	0.310451	-0.0383627	0.231234	0.0183655	-0.175244	-0.00563809	0.0354146	-0.334146	-0.0560222	-0.0527037	-0.44673	-0.364679	-0.520882	-0.447624	-0.00458218	0.0645494	-0.107001	-0.0221603	0.152194	0.493147	0.76914	0.531184	-0.0404044	0.614343	0.822308	0.202199
-0.02	-0.0708077	0.117756	-0.123415	-0.275618	0.148564	0.380938	0.275347	-0.0659643	0.0686541	-0.132626	-0.300626	-0.112164	-0.104508	-0.50112	-0.206788	-0.204962	-0.427618	-0.367831	-0.556392	-0.496422	-0.00986025	0.0600648	-0.130959	-0.0559574	0.167569	0.479341	0.759458	0.479616	-0.0475654	0.605664	0.850486	0.184346
-0.018	-0.12466	0.075765	-0.177754	-0.305572	0.0963398	0.346726	0.246798	-0.0833103	-0.0971307	-0.283085	-0.421943	-0.214942	-0.242688	-0.65966	-0.356342	-0.359768	-0.413267	-0.37085	-0.585728	-0.541401	-0.0211768	0.0520945	-0.15494	-0.0895279	0.180128	0.463832	0.745329	0.425091	-0.0518859	0.594132	0.873266	0.174634
-0.016	-0.168326	0.0452169	-0.215444	-0.324571	0.0528978	0.316291	0.227001	-0.0893328	-0.261262	-0.429598	-0.53791	-0.313744	-0.374794	-0.806154	-0.502733	-0.513741	-0.40509	-0.375798	-0.608193	-0.581076	-0.0389417	0.0384977	-0.179253	-0.121365	0.190871	0.450277	0.730634	0.373211	-0.0520435	0.582202	0.892496	0.176683
-0.014	-0.200865	0.0264276	-0.235047	-0.332023	0.0192682	0.290529	0.217333	-0.0838625	-0.419184	-0.569241	-0.64781	-0.408934	-0.49688	-0.937697	-0.644528	-0.6638	-0.403667	-0.384443	-0.623164	-0.614015	-0.063102	0.0175014	-0.204005	-0.149974	0.201191	0.442414	0.718991	0.329173	-0.0465652	0.572423	0.909971	0.193301
-0.012	-0.222045	0.0187869	-0.236334	-0.32805	-0.00438642	0.269682	0.218264	-0.0676339	-0.566823	-0.699634	-0.751374	-0.501277	-0.605544	-1.05211	-0.780676	-0.807225	-0.408732	-0.398123	-0.630218	-0.639005	-0.0931341	-0.0121513	-0.229131	-0.174052	0.212843	0.443836	0.713486	0.29736	-0.03384	0.567319	0.92732	0.226235
-0.01	-0.232334	0.0208359	-0.220287	-0.313474	-0.0187389	0.253356	0.229355	-0.0422143	-0.70073	-0.818964	-0.848631	-0.591718	-0.698068	-1.14791	-0.910354	-0.941701	-0.419249	-0.417673	-0.629276	-0.655214	-0.128083	-0.0511003	-0.254448	-0.192662	0.227846	0.457732	0.716441	0.280994	-0.0121911	0.569225	0.945891	0.27599
-0.008	-0.232828	0.0304151	-0.189012	-0.289766	-0.0251918	0.240605	0.249332	-0.00986399	-0.818182	-0.925996	-0.939781	-0.681166	-0.772511	-1.22429	-1.03281	-1.06536	-0.433571	-0.443397	-0.620736	-0.662336	-0.166644	-0.0993262	-0.279741	-0.205387	0.248324	0.486611	0.729238	0.281881	0.0199914	0.58011	0.966642	0.341734
-0.006	-0.225137	0.0448693	-0.145564	-0.258946	-0.025709	0.230074	0.276227	0.0266592	-0.917271	-1.02006	-1.02508	-0.770305	-0.827783	-1.28107	-1.14722	-1.17679	-0.449665	-0.47511	-0.605579	-0.660709	-0.207284	-0.156164	-0.304845	-0.212448	0.276296	0.532031	0.75221	0.300259	0.0640691	0.601385	0.990057	0.421305
-0.004	-0.211223	0.0612921	-0.0937001	-0.223434	-0.022601	0.220177	0.307583	0.064333	-0.996944	-1.10102	-1.10478	-0.859458	-0.863681	-1.31864	-1.25267	-1.27509	-0.465374	-0.512211	-0.585414	-0.651372	-0.248376	-0.220371	-0.329728	-0.214757	0.313441	0.594374	0.784614	0.33479	0.120946	0.633732	1.01608	0.511309
-0.002	-0.193229	0.0767863	-0.0375823	-0.185876	-0.0182842	0.209311	0.34069	0.100122	-1.05703	-1.16928	-1.17908	-0.9485	-0.880892	-1.33795	-1.34805	-1.35985	-0.478688	-0.553809	-0.562473	-0.636071	-0.288349	-0.290237	-0.35455	-0.213904	0.360861	0.67268	0.824687	0.382666	0.190861	0.676968	1.04412	0.607316
0	-0.173287	0.0887201	0.0185546	-0.148951	-0.0150389	0.196064	0.372846	0.131227	-1.09823	-1.22571	-1.24813	-1.03684	-0.880956	-1.34047	-1.43218	-1.43118	-0.487991	-0.598845	-0.539516	-0.617189	-0.325819	-0.363723	-0.379686	-0.21207	0.418872	0.764584	0.86978	0.439848	0.273208	0.729974	1.07302	0.704142
0.002	-0.153353	0.0949536	0.0707312	-0.11517	-0.0147867	0.179409	0.401599	0.155308	-1.12209	-1.27163	-1.31207	-1.12348	-0.866189	-1.32812	-1.50389	-1.48967	-0.492262	-0.646225	-0.519672	-0.597614	-0.359698	-0.438611	-0.405713	-0.21186	0.486857	0.86637	0.916563	0.501403	0.366423	0.790697	1.10119	0.796188
0.004	-0.135065	0.0940195	0.11553	-0.0866897	-0.0189106	0.158856	0.424976	0.170666	-1.13091	-1.30871	-1.37105	-1.20704	-0.839571	-1.30327	-1.56211	-1.53632	-0.491196	-0.69493	-0.506201	-0.580535	-0.389261	-0.512649	-0.433345	-0.216082	0.563198	0.973156	0.961287	0.561908	0.467956	0.85625	1.1267	0.877821
0.006	-0.119645	0.0852415	0.150349	-0.0651513	-0.0281319	0.13455	0.441649	0.176375	-1.12769	-1.33889	-1.42524	-1.28595	-0.804586	-1.26863	-1.60606	-1.57248	-0.485247	-0.744084	-0.502217	-0.5692	-0.414169	-0.583683	-0.463335	-0.227478	0.645304	1.07919	1.00009	0.615907	0.574345	0.92309	1.14742	0.943772
0.008	-0.107848	0.0687823	0.173591	-0.0515624	-0.0424547	0.10731	0.451057	0.172342	-1.11592	-1.36427	-1.47486	-1.35851	-0.765026	-1.22713	-1.63534	-1.59967	-0.475572	-0.792995	-0.510378	-0.566638	-0.434436	-0.649753	-0.496341	-0.248427	0.729751	1.17829	1.02928	0.658348	0.681398	0.98729	1.16124	0.989508
0.01	-0.0999585	0.0456192	0.184761	-0.0462286	-0.0611816	0.0785871	0.453447	0.159303	-1.09945	-1.38697	-1.52012	-1.42301	-0.724775	-1.18184	-1.65004	-1.6195	-0.463898	-0.841136	-0.532586	-0.57538	-0.450364	-0.709163	-0.532781	-0.280662	0.812512	1.2643	1.04569	0.685002	0.784473	1.04486	1.16622	1.01157
0.012	-0.0958385	0.0174501	0.184478	-0.0487413	-0.0829956	0.050364	0.449846	0.138753	-1.08227	-1.40897	-1.56117	-1.47789	-0.687563	-1.13574	-1.65076	-1.63343	-0.452308	-0.888092	-0.569718	-0.597191	-0.462429	-0.760511	-0.572685	-0.325017	0.889268	1.33161	1.04688	0.692795	0.878826	1.09209	1.16086	1.00782
0.014	-0.0950046	-0.0134614	0.174395	-0.0580229	-0.1061	0.0249933	0.441969	0.11282	-1.06828	-1.43193	-1.59805	-1.52177	-0.656733	-1.0916	-1.63859	-1.64264	-0.442995	-0.933479	-0.621427	-0.632854	-0.471155	-0.802687	-0.615575	-0.381229	0.955765	1.37571	1.0314	0.680052	0.960007	1.12591	1.14418	0.977641
0.016	-0.0967337	-0.0444857	0.157035	-0.0724231	-0.128402	0.00499083	0.43206	0.0840901	-1.06103	-1.45708	-1.63061	-1.55351	-0.63501	-1.05176	-1.61506	-1.64787	-0.437983	-0.976838	-0.686031	-0.682019	-0.476982	-0.834852	-0.660378	-0.447837	1.00819	1.39355	0.998896	0.646621	1.02425	1.14421	1.11594	0.922006
0.018	-0.100178	-0.072857	0.135566	-0.089857	-0.147716	-0.00719737	0.422695	0.0554055	-1.06352	-1.48509	-1.6584	-1.57228	-0.624311	-1.01796	-1.58197	-1.64935	-0.438865	-1.01753	-0.760513	-0.74313	-0.48014	-0.856393	-0.705402	-0.522162	1.04352	1.38389	0.950184	0.593877	1.0688	1.14603	1.07664	0.843432
0.02	-0.104476	-0.0959121	0.113524	-0.107971	-0.161978	-0.00943463	0.416551	0.0296502	-1.07793	-1.51597	-1.68067	-1.57752	-0.625608	-0.991257	-1.54122	-1.64671	-0.446582	-1.05466	-0.840639	-0.813449	-0.480558	-0.866884	-0.748362	-0.600399	1.05981	1.34747	0.887209	0.524607	1.09221	1.13169	1.02758	0.745862
0.022	-0.108847	-0.111318	0.0945194	-0.124321	-0.16944	-0.00011768	0.416162	0.00954134	-1.1055	-1.54905	-1.69634	-1.56895	-0.638841	-0.971887	-1.49466	-1.63905	-0.46126	-1.087	-0.921181	-0.889179	-0.477811	-0.86604	-0.786488	-0.677819	1.05635	1.28697	0.812934	0.442793	1.09445	1.10281	0.97079	0.63443
0.024	-0.112664	-0.117272	0.0819493	-0.136541	-0.168833	0.0216352	0.423698	-0.00255452	-1.14638	-1.583	-1.70401	-1.54656	-0.662922	-0.959277	-1.44387	-1.62499	-0.482129	-1.11302	-0.996246	-0.965667	-0.471122	-0.853692	-0.816677	-0.749047	1.03379	1.2068	0.73115	0.353314	1.07693	1.06216	0.908874	0.51516
0.026	-0.115487	-0.112645	0.0787392	-0.142496	-0.159486	0.0558506	0.440766	-0.00476705	-1.1996	-1.61593	-1.70205	-1.51056	-0.695801	-0.952074	-1.39004	-1.60283	-0.507539	-1.13087	-1.05967	-1.03769	-0.459406	-0.829774	-0.835704	-0.808421	0.994073	1.11281	0.646237	0.26159	1.04238	1.01341	0.844872	0.3946
0.028	-0.117071	-0.0970761	0.0871406	-0.140394	-0.141384	0.101637	0.468261	0.00418389	-1.26307	-1.6455	-1.68872	-1.46135	-0.734607	-0.94826	-1.33379	-1.57072	-0.535052	-1.13852	-1.10545	-1.09979	-0.441373	-0.794323	-0.840456	-0.850387	0.940258	1.01172	0.562877	0.173208	0.994589	0.960812	0.782023	0.279429
0.03	-0.117337	-0.0709833	0.108601	-0.128851	-0.115169	0.157203	0.506291	0.0249521	-1.33367	-1.66908	-1.66224	-1.39948	-0.775856	-0.945305	-1.27519	-1.52687	-0.561622	-1.13384	-1.1282	-1.14665	-0.41566	-0.747496	-0.828175	-0.869908	0.876282	0.910655	0.48577	0.0935543	0.938049	0.908787	0.723543	0.176068
0.032	-0.116311	-0.0355025	0.143719	-0.106912	-0.0820747	0.219958	0.554174	0.0575895	-1.40749	-1.68397	-1.62099	-1.32556	-0.815703	-0.940369	-1.21367	-1.46976	-0.583833	-1.1148	-1.12352	-1.17342	-0.380997	-0.689592	-0.796682	-0.862841	0.806622	0.816493	0.419356	0.0274867	0.877561	0.861525	0.672394	0.0903047
0.034	-0.114056	0.00764734	0.19229	-0.0740154	-0.0438131	0.286696	0.61051	0.101627	-1.48	-1.68754	-1.56355	-1.2403	-0.850218	-0.930517	-1.14811	-1.39826	-0.59817	-1.07958	-1.0883	-1.17608	-0.336364	-0.621063	-0.744556	-0.82626	0.735935	0.735381	0.367571	-0.0209317	0.817801	0.822604	0.631099	0.0269738
0.036	-0.110577	0.0563646	0.253431	-0.0299207	-0.00240824	0.353853	0.673338	0.156203	-1.54636	-1.67745	-1.48887	-1.14438	-0.875675	-0.912937	-1.07693	-1.3118	-0.601297	-1.02679	-1.02101	-1.15169	-0.281145	-0.542528	-0.671255	-0.758691	0.668705	0.672278	0.333665	-0.0486213	0.762931	0.79468	0.601589	-0.010291
0.038	-0.105742	0.108414	0.325786	0.0253976	0.0399947	0.41782	0.740354	0.220228	-1.60174	-1.65177	-1.39629	-1.03845	-0.888826	-0.885138	-0.998215	-1.21042	-0.590327	-0.955515	-0.921656	-1.09856	-0.215237	-0.454754	-0.577149	-0.660227	0.608922	0.630651	0.320079	-0.0535881	0.716269	0.779277	0.585128	-0.0192209
0.04	-0.0992063	0.161703	0.407771	0.0918706	0.0813366	0.475277	0.80918	0.292563	-1.64166	-1.60908	-1.28555	-0.92311	-0.887127	-0.845114	-0.909918	-1.09474	-0.563031	-0.865445	-0.791842	-1.01636	-0.139118	-0.358621	-0.463485	-0.532536	0.55983	0.612328	0.328395	-0.0349389	0.680068	0.776701	0.582287	0.00101697
0.042	-0.0903606	0.214559	0.49785	0.169451	0.119845	0.52354	0.877653	0.372198	-1.66222	-1.5485	-1.15682	-0.798865	-0.868929	-0.791463	-0.810016	-0.965939	-0.518001	-0.756876	-0.634507	-0.906052	-0.0538472	-0.255065	-0.332257	-0.378725	0.52376	0.617513	0.359348	0.00717914	0.655412	0.786075	0.592992	0.0498432
0.044	-0.0783089	0.265983	0.594799	0.25821	0.154213	0.56087	0.944107	0.458401	-1.66045	-1.46976	-1.01059	-0.666138	-0.833585	-0.723453	-0.696718	-0.82562	-0.454731	-0.630678	-0.453656	-0.769823	0.0389918	-0.145003	-0.18602	-0.20311	0.502053	0.644951	0.412896	0.0717022	0.642225	0.80549	0.616617	0.125374
0.046	-0.0618813	0.315845	0.697936	0.358397	0.183737	0.586717	1.00762	0.55083	-1.63443	-1.3731	-0.847688	-0.525291	-0.781492	-0.641043	-0.568632	-0.675694	-0.373627	-0.488207	-0.253977	-0.610849	0.137408	-0.029249	-0.0276545	-0.0108789	0.495069	0.692202	0.488325	0.156815	0.63939	0.832256	0.652111	0.224597
0.048	-0.0396812	0.365007	0.80728	0.470447	0.208403	0.60188	1.0682	0.649586	-1.58346	-1.25922	-0.669137	-0.376649	-0.714054	-0.544847	-0.424923	-0.518214	-0.275937	-0.331173	-0.0404267	-0.433034	0.239165	0.0915651	0.139882	0.192298	0.50227	0.755994	0.584364	0.260134	0.64496	0.8632	0.698139	0.343607
0.05	-0.0101674	0.415353	0.923628	0.594945	0.228918	0.608549	1.12686	0.755201	-1.50807	-1.12921	-0.476137	-0.220557	-0.633563	-0.436058	-0.265425	-0.355241	-0.163635	-0.161492	0.182184	-0.240711	0.341971	0.217044	0.313797	0.400686	0.522359	0.832608	0.699313	0.378894	0.65641	0.895	0.753212	0.477856
0.052	0.0282376	0.469714	1.04852	0.732523	0.246666	0.610227	1.18564	0.868559	-1.40997	-0.984455	-0.270004	-0.0574297	-0.543018	-0.316347	-0.0907111	-0.188716	-0.039256	0.0188711	0.409546	-0.0383356	0.443675	0.347057	0.491655	0.608881	0.55345	0.918227	0.831129	0.510112	0.67092	0.924493	0.815783	0.622423
0.054	0.07702	0.531694	1.18412	0.883729	0.263621	0.611527	1.24741	0.99075	-1.2919	-0.826479	-0.0521428	0.112183	-0.445887	-0.187726	0.09789	-0.0203737	0.0942959	0.20803	0.638123	0.169796	0.542448	0.481715	0.671507	0.81216	0.593241	1.00925	0.977504	0.650724	0.685642	0.948947	0.884314	0.772269
0.056	0.13744	0.605408	1.33297	1.04886	0.282196	0.617856	1.31575	1.12289	-1.15745	-0.656912	0.175955	0.287548	-0.345832	-0.0524002	0.298331	0.148308	0.233931	0.404279	0.865301	0.379768	0.636916	0.621303	0.851935	1.00673	0.639196	1.10248	1.13589	0.797678	0.697928	0.966244	0.957281	0.922454
0.058	0.210398	0.695142	1.4977	1.22777	0.305054	0.635007	1.39451	1.2659	-1.01075	-0.477384	0.412698	0.467698	-0.246412	0.0873755	0.507936	0.316124	0.376548	0.606127	1.08941	0.588203	0.726257	0.766162	1.032	1.18989	0.688685	1.19529	1.30349	0.948003	0.705505	0.974991	1.03314	1.06833
0.06	0.296326	0.804974	1.68067	1.41973	0.334896	0.668697	1.48755	1.42027	-0.856188	-0.289466	0.656375	0.651411	-0.150793	0.229449	0.723541	0.482114	0.519179	0.812289	1.3096	0.792324	0.810206	0.916527	1.21113	1.36002	0.739115	1.2856	1.47724	1.09883	0.706589	0.974529	1.11028	1.20568
0.062	0.395087	0.93838	1.8836	1.62328	0.374242	0.724081	1.59822	1.58588	-0.698128	-0.0946359	0.905113	0.837196	-0.0614884	0.371901	0.941669	0.645519	0.659086	1.0216	1.52559	0.98994	0.88901	1.07234	1.38888	1.51652	0.788028	1.37182	1.65379	1.24741	0.699935	0.964863	1.1869	1.33081
0.064	0.505927	1.09785	2.10723	1.83616	0.425206	0.80528	1.72906	1.7618	-0.540604	0.105739	1.15686	1.02331	0.0198507	0.513153	1.15872	0.805716	0.793823	1.23288	1.73738	1.17934	0.963303	1.23305	1.56472	1.65954	0.83317	1.45274	1.82943	1.3911	0.684837	0.946531	1.26094	1.44064
0.066	0.627447	1.28457	2.35097	2.05526	0.489305	0.914972	1.88137	1.94621	-0.387105	0.310392	1.40937	1.20778	0.0925753	0.652044	1.3712	0.962143	0.921246	1.44479	1.9448	1.35914	1.03393	1.39743	1.73777	1.78972	0.87255	1.5274	2.00015	1.52734	0.661087	0.920416	1.33003	1.53268
0.068	0.757624	1.49814	2.61277	2.27672	0.567292	1.05407	2.05498	2.13637	-0.240406	0.51813	1.66017	1.38845	0.157089	0.787873	1.57588	1.11424	1.03949	1.65561	2.14719	1.52806	1.10173	1.56342	1.9065	1.90784	0.904486	1.59488	2.16161	1.65371	0.62891	0.887547	1.39146	1.60508
0.07	0.893863	1.73647	2.88893	2.496	0.659035	1.22153	2.24805	2.32862	-0.102483	0.727776	1.90661	1.56305	0.214802	0.920386	1.76997	1.26138	1.14693	1.86311	2.343	1.68471	1.16732	1.72804	2.06863	2.01443	0.927636	1.65419	2.30923	1.76785	0.588896	0.848903	1.44214	1.6566
0.072	1.03308	1.99566	3.17417	2.70808	0.763449	1.41425	2.45702	2.51856	0.0254855	0.938103	2.1459	1.72924	0.26799	1.04973	1.95125	1.40283	1.24208	2.06434	2.52952	1.82742	1.23085	1.88735	2.22092	2.10942	0.941031	1.70416	2.43834	1.86757	0.54192	0.805234	1.47878	1.68653
0.074	1.17181	2.27012	3.46172	2.90767	0.878474	1.62719	2.67671	2.70119	0.143051	1.14775	2.3751	1.88472	0.319565	1.17635	2.11809	1.53773	1.32357	2.25562	2.70279	1.95403	1.29187	2.03656	2.35921	2.19195	0.944092	1.7434	2.54427	1.95078	0.489075	0.756929	1.4979	1.6947
0.076	1.30633	2.55275	3.74359	3.08945	1.00113	1.85356	2.90046	2.87116	0.250351	1.35513	2.59125	2.02722	0.372773	1.30086	2.26951	1.66509	1.39003	2.43248	2.85756	2.06183	1.34918	2.17014	2.4785	2.26015	0.936634	1.77024	2.62256	2.01562	0.431613	0.703929	1.49607	1.68136
0.078	1.43282	2.83522	4.01092	3.24833	1.1276	2.08515	3.12052	3.02305	0.347935	1.55837	2.79141	2.15466	0.43085	1.42387	2.40503	1.78377	1.44013	2.58974	2.98747	2.14753	1.40078	2.28209	2.57316	2.31111	0.918854	1.78285	2.66915	2.06039	0.370881	0.645699	1.47006	1.64711
0.08	1.54747	3.10833	4.25439	3.37967	1.2534	2.31278	3.32836	3.15165	0.436558	1.75522	2.9727	2.26516	0.496664	1.54581	2.52464	1.89255	1.47248	2.72174	3.08535	2.2074	1.444	2.36625	2.63719	2.34104	0.891289	1.77923	2.68052	2.08365	0.308262	0.581254	1.41708	1.5928
0.082	1.64664	3.36252	4.46474	3.47951	1.3736	2.5268	3.51523	3.25222	0.516996	1.94302	3.13246	2.35709	0.572376	1.66676	2.6286	1.99011	1.48575	2.82252	3.14371	2.23741	1.47555	2.4167	2.66467	2.34547	0.854751	1.75733	2.6539	2.08417	0.245116	0.509235	1.33491	1.51941
0.084	1.727	3.5883	4.63321	3.54468	1.48305	2.71765	3.67259	3.32073	0.589874	2.11875	3.26823	2.42915	0.659165	1.78631	2.71727	2.0751	1.47866	2.88626	3.15522	2.2335	1.49183	2.42812	2.65012	2.31963	0.81024	1.71522	2.58738	2.06101	0.182701	0.428034	1.22211	1.42798
0.086	1.78562	3.77678	4.75208	3.57295	1.57665	2.87643	3.79261	3.35407	0.655556	2.27902	3.3779	2.48042	0.757026	1.90342	2.79099	2.14618	1.45013	2.90758	3.11336	2.19191	1.48919	2.39627	2.58895	2.25888	0.758835	1.65112	2.48	2.01348	0.122102	0.335952	1.07815	1.31945
0.088	1.82013	3.92015	4.81504	3.56305	1.64968	2.99536	3.86867	3.35018	0.714074	2.42024	3.4597	2.51033	0.864691	2.01643	2.84987	2.20209	1.39932	2.88205	3.01299	2.10956	1.46429	2.31825	2.4779	2.15921	0.701584	1.56363	2.33184	1.94115	0.0641541	0.231377	0.903447	1.19465
0.09	1.82878	4.01211	4.81762	3.51467	1.69807	3.06832	3.89569	3.30813	0.765137	2.53877	3.51233	2.51876	0.979658	2.12303	2.89375	2.24167	1.32583	2.80648	2.85087	1.9844	1.41441	2.19292	2.31535	2.01772	0.639396	1.45179	2.14401	1.84393	0.00937226	0.112983	0.699456	1.0542
0.092	1.81052	4.04822	4.75737	3.42847	1.71866	3.09111	3.87047	3.22812	0.808176	2.63112	3.53494	2.50595	1.09834	2.22038	2.92214	2.26395	1.22977	2.67937	2.62614	1.81572	1.33782	2.02102	2.1016	1.83306	0.572954	1.31521	1.91865	1.72205	-0.042099	-0.0200862	0.468597	0.898557
0.094	1.76504	4.02618	4.6341	3.30589	1.70942	3.06178	3.79186	3.11143	0.842435	2.69419	3.52721	2.47259	1.21633	2.30528	2.9342	2.26817	1.11185	2.50109	2.34054	1.60441	1.234	1.80526	1.83898	1.60575	0.502667	1.1542	1.65888	1.57615	-0.0905087	-0.168037	0.214211	0.728054
0.096	1.69282	3.94593	4.44983	3.14917	1.66961	2.98067	3.66084	2.96033	0.867095	2.72554	3.48935	2.4197	1.32871	2.37438	2.92886	2.25387	0.973485	2.27404	1.99853	1.35313	1.10384	1.55035	1.53192	1.3384	0.428655	0.969876	1.36874	1.4073	-0.136486	-0.33029	-0.0595469	0.543008
0.098	1.59513	3.80965	4.20877	2.96116	1.59988	2.85039	3.48046	2.77799	0.881391	2.72364	3.42213	2.34862	1.43048	2.42445	2.90493	2.22091	0.81677	2.00269	1.60724	1.06632	0.949676	1.26274	1.18675	1.03574	0.350789	0.764189	1.0531	1.21711	-0.180989	-0.50538	-0.347852	0.343866
0.1	1.47397	3.6217	3.91707	2.74524	1.50223	2.67569	3.2557	2.56825	0.884723	2.68803	3.32684	2.26097	1.51692	2.45263	2.86125	2.16951	0.644502	1.69342	1.17614	0.750103	0.77529	0.950396	0.811535	0.704536	0.268764	0.540002	0.717501	1.00776	-0.225208	-0.690921	-0.645362	0.131384
0.102	1.33208	3.38831	3.58256	2.50523	1.37994	2.46314	2.99314	2.33553	0.876737	2.61949	3.20533	2.15851	1.58394	2.45673	2.79691	2.10025	0.460098	1.35427	0.716647	0.412102	0.585704	0.62237	0.415679	0.353279	0.182219	0.301067	0.36808	0.782035	-0.270444	-0.883632	-0.9464	-0.0932015
0.104	1.17277	3.1173	3.21436	2.24533	1.2374	2.22076	2.70069	2.08462	0.85737	2.52006	3.05988	2.04314	1.62843	2.43543	2.71142	2.0141	0.267503	0.994585	0.241538	0.0610673	0.386946	0.288387	0.00953283	-0.0081925	0.0908649	0.0519755	0.0113661	0.543326	-0.317952	-1.07943	-1.24513	-0.328015
0.106	0.999872	2.81761	2.82249	1.97001	1.07985	1.95757	2.38715	1.8206	0.826854	2.39304	2.89323	1.91673	1.64844	2.38844	2.60486	1.91236	0.0710548	0.624583	-0.235705	-0.293519	0.185715	-0.0416524	-0.396075	-0.369213	-0.0053779	-0.201959	-0.34588	0.295585	-0.36879	-1.2736	-1.53573	-0.570441
0.108	0.817599	2.49891	2.4174	1.68401	0.913121	1.68309	2.06182	1.54865	0.785682	2.24279	2.70849	1.78112	1.64329	2.31658	2.47801	1.79666	-0.12467	0.254862	-0.701562	-0.641916	-0.010997	-0.358135	-0.790309	-0.718853	-0.106254	-0.454878	-0.696871	0.0432195	-0.423661	-1.46102	-1.8126	-0.817083
0.11	0.630392	2.17111	2.00959	1.39231	0.743274	1.4069	1.73405	1.274	0.73455	2.07457	2.50903	1.638	1.61357	2.22179	2.33246	1.66887	-0.315015	-0.10408	-1.14314	-0.97461	-0.196284	-0.652162	-1.16277	-1.0465	-0.211083	-0.700607	-1.03501	-0.209068	-0.482796	-1.63641	-2.0705	-1.06383
0.112	0.442786	1.84394	1.60917	1.10008	0.576322	1.13816	1.41293	1.00185	0.67428	1.89415	2.29841	1.48888	1.56106	2.107	2.17058	1.53102	-0.495402	-0.442296	-1.54877	-1.28277	-0.363695	-0.915902	-1.5039	-1.34239	-0.318707	-0.932933	-1.35411	-0.456488	-0.545858	-1.79468	-2.3047	-1.30599
0.114	0.259266	1.52653	1.22558	0.812639	0.417932	0.885217	1.10689	0.73729	0.605755	1.70755	2.08034	1.33507	1.4885	1.97598	1.99548	1.38526	-0.661482	-0.750777	-1.90847	-1.55867	-0.50754	-1.14286	-1.8053	-1.5981	-0.42749	-1.1459	-1.64859	-0.694402	-0.611917	-1.93117	-2.51116	-1.53854
0.116	0.0841404	1.22716	0.867282	0.535447	0.273184	0.655343	0.823517	0.485296	0.529855	1.52059	1.85853	1.17772	1.39938	1.83309	1.81091	1.23374	-0.809266	-1.02176	-2.21429	-1.79599	-0.623138	-1.32801	-2.05999	-1.8069	-0.535366	-1.33412	-1.91372	-0.918583	-0.679456	-2.04198	-2.6866	-1.75643
0.118	-0.0785675	0.953021	0.541585	0.273993	0.146404	0.454513	0.569364	0.250665	0.447438	1.33864	1.63666	1.01779	1.29763	1.683	1.62111	1.07857	-0.935227	-1.24893	-2.4605	-1.99003	-0.706971	-1.4679	-2.26255	-1.96396	-0.639932	-1.49304	-2.14571	-1.12545	-0.746455	-2.1242	-2.82861	-1.95488
0.12	-0.225202	0.710095	0.254561	0.0337133	0.0410576	0.287329	0.349855	0.0379856	0.359341	1.16625	1.4183	0.856196	1.18735	1.53041	1.4306	0.921769	-1.03639	-1.42752	-2.64366	-2.13785	-0.756758	-1.56057	-2.40919	-2.06652	-0.738573	-1.6192	-2.34189	-1.31229	-0.810503	-2.17609	-2.93569	-2.12981
0.122	-0.352535	0.503131	0.0109979	-0.180141	-0.0402764	0.157024	0.169277	-0.148412	0.26643	1.007	1.20688	0.693848	1.07258	1.37975	1.24399	0.765244	-1.1104	-1.55437	-2.76244	-2.23822	-0.771446	-1.60544	-2.49775	-2.11377	-0.828615	-1.71034	-2.50069	-1.47737	-0.868957	-2.19714	-3.00732	-2.27805
0.124	-0.457799	0.335691	-0.185561	-0.362661	-0.0958687	0.0655583	0.0308208	-0.304525	0.169665	0.863369	1.00564	0.531769	0.95707	1.23496	1.06576	0.610779	-1.15554	-1.62778	-2.81752	-2.29154	-0.751129	-1.60318	-2.5276	-2.10679	-0.907472	-1.76555	-2.62167	-1.62001	-0.919122	-2.18814	-3.04386	-2.39765
0.126	-0.538705	0.210251	-0.332743	-0.509457	-0.124751	0.0137829	-0.0633427	-0.42676	0.0701877	0.736732	0.817577	0.371186	0.844166	1.09933	0.900056	0.460066	-1.17078	-1.64748	-2.81119	-2.29962	-0.696919	-1.55544	-2.49956	-2.04823	-0.972796	-1.78517	-2.70539	-1.74053	-0.95843	-2.15104	-3.04657	-2.48797
0.128	-0.593449	0.128334	-0.429242	-0.616848	-0.126592	0.00163329	-0.111958	-0.512033	-0.0305912	0.62746	0.645472	0.213616	0.736705	0.975386	0.750532	0.314737	-1.15575	-1.61443	-2.74706	-2.26548	-0.610772	-1.46471	-2.41565	-1.94203	-1.0226	-1.77074	-2.75327	-1.84015	-0.984618	-2.08882	-3.01749	-2.5497
0.13	-0.62071	0.0906516	-0.474708	-0.682054	-0.101567	0.0283407	-0.114583	-0.557886	-0.13093	0.535106	0.491837	0.0609173	0.637021	0.864865	0.620221	0.176417	-1.11076	-1.53062	-2.62964	-2.19299	-0.495302	-1.33401	-2.27899	-1.79307	-1.05537	-1.72481	-2.76741	-1.9207	-0.995869	-2.00522	-2.95931	-2.58474
0.132	-0.619656	0.0972327	-0.469645	-0.703356	-0.0502202	0.0926278	-0.0715036	-0.562599	-0.228725	0.45865	0.3589	-0.0846991	0.546976	0.768791	0.511446	0.04676	-1.03675	-1.39892	-2.46408	-2.08662	-0.353596	-1.16681	-2.09353	-1.60681	-1.07009	-1.65066	-2.75035	-1.98443	-0.990929	-1.9045	-2.87524	-2.59596
0.134	-0.589957	0.14752	-0.415321	-0.680235	0.0266383	0.192871	0.0163344	-0.525298	-0.32154	0.396779	0.248587	-0.220699	0.468033	0.687583	0.425782	-0.072512	-0.935241	-1.22288	-2.25574	-1.95113	-0.189031	-0.966768	-1.86386	-1.38892	-1.06633	-1.55204	-2.70487	-2.03363	-0.969172	-1.79108	-2.76884	-2.58693
0.136	-0.531796	0.240433	-0.313704	-0.613455	0.128012	0.327213	0.14736	-0.446047	-0.406681	0.348164	0.162483	-0.344308	0.401347	0.621214	0.36406	-0.1796	-0.808291	-1.0066	-2.01004	-1.79133	-0.00511198	-0.737661	-1.59504	-1.14502	-1.04421	-1.43292	-2.63373	-2.07037	-0.93062	-1.66926	-2.64385	-2.5615
0.138	-0.445901	0.374386	-0.167421	-0.505082	0.252756	0.493627	0.319388	-0.3259	-0.481338	0.31171	0.101798	-0.452636	0.347849	0.569392	0.326412	-0.272643	-0.658411	-0.754548	-1.73221	-1.61184	0.19466	-0.483272	-1.29237	-0.880412	-1.00441	-1.29721	-2.53962	-2.09624	-0.875922	-1.54296	-2.50402	-2.52343
0.14	-0.333565	0.547278	0.0202744	-0.358428	0.399583	0.689922	0.529612	-0.166916	-0.542768	0.286742	0.0673265	-0.542839	0.30832	0.531738	0.312347	-0.349758	-0.488483	-0.47148	-1.4272	-1.41693	0.406902	-0.207326	-0.961269	-0.599914	-0.948109	-1.14853	-2.42494	-2.11215	-0.806286	-1.41546	-2.35294	-2.47606
0.142	-0.196659	0.75646	0.245528	-0.177934	0.567039	0.913714	0.774591	0.0278772	-0.58851	0.273122	0.0594099	-0.612305	0.283436	0.507937	0.320847	-0.409117	-0.301663	-0.162313	-1.09958	-1.21047	0.628438	0.0865525	-0.607104	-0.307745	-0.876954	-0.990116	-2.29186	-2.11826	-0.723386	-1.28923	-2.19394	-2.42202
0.144	-0.0376336	0.998694	0.503916	0.031032	0.753463	1.16236	1.05025	0.254567	-0.616601	0.271271	0.0778999	-0.658845	0.273778	0.497839	0.350475	-0.449038	-0.101285	0.167946	-0.753631	-0.995791	0.856358	0.394862	-0.235085	-0.00748231	-0.792988	-0.824691	-2.14227	-2.11396	-0.629233	-1.1659	-2.02992	-2.36302
0.146	0.140518	1.27014	0.790499	0.262424	0.956941	1.43289	1.35187	0.5085	-0.625782	0.282115	0.122135	-0.680871	0.279814	0.501516	0.399493	-0.468106	0.109236	0.514282	-0.393274	-0.775729	1.08807	0.714234	0.149836	0.297921	-0.698586	-0.654471	-1.97789	-2.09803	-0.526048	-1.04618	-1.8633	-2.29976
0.148	0.334328	1.56634	1.0999	0.509821	1.17527	1.72195	1.6742	0.784459	-0.615646	0.306945	0.19093	-0.677553	0.301848	0.519251	0.465962	-0.465282	0.326501	0.871741	-0.0221984	-0.552631	1.3213	1.04144	0.543035	0.606078	-0.596373	-0.481205	-1.80036	-2.06879	-0.416115	-0.929947	-1.69591	-2.23201
0.15	0.539955	1.8823	1.42644	0.766746	1.40596	2.02577	2.01149	1.07689	-0.586731	0.347221	0.282583	-0.648931	0.339955	0.551476	0.547844	-0.440027	0.547202	1.2355	0.356104	-0.328403	1.55416	1.37341	0.940266	0.91508	-0.489134	-0.306258	-1.61134	-2.02441	-0.301651	-0.816393	-1.52904	-2.15871
0.152	0.753333	2.21257	1.76425	1.02699	1.64622	2.34016	2.35765	1.3801	-0.540525	0.404347	0.394897	-0.595973	0.393907	0.598661	0.64308	-0.392396	0.768202	1.60091	0.738283	-0.104564	1.78508	1.70722	1.33769	1.22339	-0.379709	-0.130716	-1.41262	-1.96314	-0.184685	-0.704147	-1.36337	-2.07815
0.154	0.970338	2.55141	2.10751	1.28491	1.89302	2.66057	2.70646	1.68857	-0.479386	0.479426	0.525227	-0.520584	0.463106	0.661179	0.749647	-0.323111	0.986582	1.96361	1.1211	0.117692	2.01284	2.04011	1.73188	1.52972	-0.270881	0.0444974	-1.20618	-1.88367	-0.0669569	-0.591489	-1.19904	-1.98833
0.156	1.18697	2.89298	2.4506	1.53569	2.1432	2.98223	3.05177	1.99707	-0.406385	0.573037	0.670539	-0.425542	0.546534	0.739157	0.865603	-0.233598	1.1997	2.31956	1.50143	0.33744	2.2365	2.36954	2.11985	1.83296	-0.16525	0.218522	-0.994228	-1.78529	0.0501564	-0.476555	-1.03573	-1.88718
0.158	1.39957	3.23156	2.78834	1.77554	2.39353	3.30027	3.38775	2.30097	-0.325076	0.685058	0.827485	-0.314393	0.642732	0.832335	0.989104	-0.12598	1.4052	2.66511	1.87629	0.553988	2.45542	2.69316	2.499	2.13207	-0.0651073	0.390481	-0.779195	-1.66812	0.165683	-0.357529	-0.872716	-1.77285
0.16	1.60494	3.56184	3.11621	2.00183	2.64084	3.6099	3.70913	2.5963	-0.239219	0.81454	0.992493	-0.191279	0.749808	0.939961	1.11842	-0.0030305	1.60107	2.99711	2.24286	0.766832	2.66919	3.00887	2.86715	2.42603	0.0276863	0.559439	-0.563651	-1.53321	0.279068	-0.232829	-0.70905	-1.64404
0.162	1.80054	3.87908	3.43048	2.21313	2.88216	3.90669	4.01146	2.87991	-0.152491	0.959664	1.16187	-0.0607406	0.865488	1.06072	1.25191	0.13193	1.78566	3.31294	2.59862	0.975642	2.87756	3.31485	3.22248	2.71382	0.111803	0.724383	-0.350219	-1.3825	0.390154	-0.10125	-0.543662	-1.50008
0.164	1.98456	4.17941	3.72839	2.40913	3.11482	4.18669	4.2913	3.1495	-0.0681968	1.11777	1.33192	0.0725199	0.987194	1.19273	1.38806	0.275166	1.95768	3.61056	2.94136	1.18024	3.08045	3.60954	3.56354	2.99439	0.186527	0.884242	-0.141453	-1.21877	0.499128	0.0379157	-0.375538	-1.34118
0.166	2.15594	4.4599	4.00821	2.59062	3.33655	4.44673	4.54639	3.40364	0.0109728	1.28546	1.49906	0.203889	1.11216	1.33357	1.5254	0.422708	2.11626	3.88863	3.26927	1.38057	3.27782	3.89173	3.8892	3.26669	0.251792	1.03793	0.0602925	-1.04544	0.606445	0.184805	-0.203865	-1.16836
0.168	2.31436	4.71872	4.26925	2.75921	3.54555	4.6845	4.77573	3.64171	0.083129	1.4588	1.65993	0.329094	1.23755	1.48041	1.66259	0.570548	2.26093	4.14646	3.58105	1.57671	3.4697	4.16053	4.19862	3.52971	0.308178	1.18438	0.252982	-0.866384	0.712728	0.338953	-0.0281834	-0.983493
0.17	2.46017	4.95512	4.51183	2.91717	3.74048	4.89869	4.9796	3.86378	0.147287	1.63351	1.81156	0.444441	1.36061	1.63016	1.79836	0.714855	2.39166	4.38403	3.87586	1.7688	3.65611	4.41535	4.49127	3.78248	0.356854	1.32265	0.434995	-0.685621	0.818664	0.499294	0.1515	-0.789165
0.172	2.59421	5.1694	4.73714	3.06715	3.92052	5.08906	5.15953	4.07054	0.203381	1.80525	1.95148	0.547029	1.47881	1.77963	1.93153	0.85219	2.50883	4.60203	4.15339	1.95704	3.83705	4.65595	4.76684	4.02417	0.399478	1.45193	0.605184	-0.507072	0.924885	0.664209	0.334631	-0.588511
0.174	2.71769	5.36276	4.9471	3.21187	4.08528	5.25637	5.3181	4.2631	0.252191	1.96987	2.07785	0.634915	1.58996	1.92577	2.06108	0.979699	2.61329	4.80171	4.41377	2.14161	4.01248	4.8824	5.02529	4.25409	0.438051	1.57161	0.7629	-0.334294	1.03187	0.83161	0.520077	-0.385006
0.176	2.83195	5.53712	5.14406	3.35389	4.23475	5.40229	5.45879	4.44288	0.295184	2.12369	2.18953	0.707233	1.69232	2.06587	2.18615	1.09527	2.70622	4.98489	4.65755	2.32268	4.18228	5.09504	5.26676	4.47174	0.474747	1.68135	0.907968	-0.170266	1.13985	0.999048	0.706158	-0.182233
0.178	2.9383	5.69485	5.33066	3.49536	4.36921	5.52925	5.58563	4.61139	0.3343	2.26367	2.2862	0.764233	1.78467	2.1977	2.30609	1.19767	2.7892	5.15376	4.88563	2.50028	4.34632	5.29444	5.49162	4.67682	0.511723	1.78103	1.04063	-0.0172363	1.24878	1.16385	0.890723	0.0163502
0.18	3.03782	5.83857	5.50944	3.63779	4.48913	5.64024	5.70298	4.77014	0.371685	2.38761	2.36838	0.807258	1.86634	2.31974	2.42051	1.28655	2.86404	5.31081	5.0991	2.67431	4.5044	5.48141	5.70041	4.8693	0.550932	1.87081	1.16147	0.123366	1.35827	1.3233	1.07129	0.207631
0.182	3.13123	5.97083	5.68271	3.78196	4.59508	5.73851	5.81511	4.92047	0.409419	2.49422	2.43743	0.838635	1.93722	2.43117	2.5293	1.3625	2.93272	5.45865	5.29921	2.84454	4.65635	5.6569	5.89386	5.04938	0.593959	1.9511	1.27131	0.25094	1.46762	1.47477	1.24523	0.389025
0.184	3.2188	6.09389	5.85222	3.9278	4.68766	5.82733	5.92591	5.06345	0.449257	2.58315	2.49544	0.861493	1.9977	2.53198	2.63264	1.42693	2.99733	5.59986	5.48721	3.01052	4.80196	5.82201	6.07289	5.2175	0.641883	2.02254	1.37108	0.365658	1.57587	1.61592	1.40995	0.558608
0.186	3.30036	6.20953	6.01908	4.07443	4.76738	5.90972	6.03858	5.19985	0.492403	2.65493	2.54517	0.87952	2.04863	2.62289	2.73101	1.48192	3.05986	5.73682	5.66437	3.1717	4.9411	5.97789	6.23859	5.37437	0.695193	2.08595	1.46178	0.468342	1.68185	1.74485	1.56311	0.715195
0.188	3.37525	6.31892	6.18357	4.22019	4.8347	5.98823	6.15541	5.33005	0.539352	2.71088	2.58982	0.896665	2.09117	2.70521	2.82516	1.53007	3.1222	5.87161	5.83183	3.32739	5.07365	6.12576	6.39223	5.52091	0.75375	2.14228	1.54433	0.560305	1.78429	1.86021	1.70281	0.858363
0.19	3.44249	6.42249	6.34516	4.36281	4.88993	6.06475	6.27755	5.45405	0.589811	2.75289	2.63285	0.91682	2.1267	2.78076	2.91602	1.57423	3.18593	6.00589	5.99068	3.47691	5.19959	6.26684	6.53523	5.65826	0.816805	2.19256	1.61954	0.643169	1.88189	1.9613	1.82774	0.988403
0.192	3.50087	6.52003	6.50252	4.49958	4.93331	6.14039	6.405	5.57156	0.642696	2.78326	2.67766	0.943493	2.15669	2.85156	3.00464	1.61728	3.25235	6.14085	6.14186	3.61959	5.31898	6.40231	6.66915	5.78771	0.883068	2.23785	1.68811	0.718679	1.97346	2.04809	1.93727	1.10624
0.194	3.54911	6.61066	6.65365	4.62759	4.96503	6.21543	6.53658	5.68199	0.696222	2.80447	2.72737	0.979511	2.18256	2.91969	3.09208	1.66184	3.32231	6.27716	6.28625	3.75493	5.43195	6.53329	6.79561	5.91068	0.950817	2.27916	1.75056	0.788535	2.05794	2.12121	2.03146	1.21329
0.196	3.58607	6.69302	6.79601	4.74396	4.98524	6.28936	6.67004	5.78456	0.748061	2.81894	2.78452	1.02678	2.20553	2.98696	3.17929	1.71012	3.39627	6.41498	6.42463	3.88262	5.5387	6.66079	6.91625	6.02866	1.01804	2.31736	1.80732	0.854266	2.13449	2.18186	2.11107	1.31134
0.198	3.61087	6.76543	6.92681	4.8461	4.99417	6.36094	6.80225	5.87844	0.795558	2.82888	2.85086	1.0861	2.22658	3.0548	3.26697	1.76367	3.47428	6.554	6.55774	4.00262	5.63947	6.78567	7.03265	6.14309	1.08259	2.35318	1.85872	0.917145	2.2025	2.23168	2.17742	1.40232
0.2	3.62306	6.82607	7.04317	4.93189	4.99215	6.42836	6.92946	5.9628	0.835984	2.8361	2.92717	1.15712	2.24631	3.12399	3.3555	1.82333	3.55594	6.69353	6.68626	4.1152	5.73454	6.90858	7.1462	6.2553	1.14237	2.38713	1.90508	0.978163	2.2616	2.27262	2.23227	1.48824
0.202	3.62271	6.87319	7.14244	4.9999	4.9797	6.48947	7.04757	6.03692	0.866793	2.8419	3.01312	1.23832	2.26491	3.19458	3.4448	1.88916	3.64054	6.83253	6.81076	4.22089	5.82412	7.02992	7.25801	6.36642	1.19543	2.41949	1.94675	1.03804	2.31162	2.30666	2.27762	1.57097
0.204	3.61045	6.90529	7.22239	5.04948	4.95751	6.54191	7.15249	6.10029	0.88587	2.84705	3.10732	1.32716	2.28217	3.26588	3.53429	1.96043	3.72702	6.96972	6.93171	4.32045	5.90837	7.1498	7.36878	6.47726	1.24019	2.45029	1.98419	1.09729	2.35253	2.33571	2.31557	1.65216
0.206	3.58748	6.92128	7.2814	5.08079	4.92651	6.5834	7.24042	6.15264	0.891733	2.85177	3.20735	1.42031	2.29745	3.33642	3.6229	2.03581	3.8141	7.10366	7.04939	4.41479	5.98735	7.26796	7.47875	6.5882	1.27545	2.4794	2.01804	1.1563	2.38443	2.36141	2.3481	1.73317
0.208	3.55547	6.92059	7.31863	5.09483	4.88783	6.6119	7.30811	6.19399	0.883679	2.85577	3.30998	1.51389	2.30978	3.40411	3.70909	2.11347	3.90028	7.23281	7.16384	4.50485	6.06089	7.38377	7.58756	6.69919	1.30054	2.50653	2.04909	1.21539	2.40745	2.38499	2.37695	1.81501
0.21	3.51644	6.90322	7.33408	5.0933	4.84277	6.62577	7.35313	6.22461	0.86186	2.85841	3.41138	1.60384	2.31791	3.4664	3.79092	2.19128	3.98393	7.35556	7.27478	4.59143	6.12869	7.49619	7.69431	6.80964	1.3153	2.53135	2.07835	1.27494	2.42176	2.40722	2.40356	1.89835
0.212	3.47266	6.86976	7.32856	5.07849	4.79274	6.62392	7.37399	6.24502	0.827279	2.85876	3.50748	1.68629	2.32043	3.5205	3.8662	2.26712	4.06332	7.4703	7.38158	4.67516	6.19015	7.60378	7.79747	6.91846	1.32013	2.55355	2.10697	1.33536	2.42756	2.42839	2.42897	1.98349
0.214	3.42641	6.82138	7.3037	5.05307	4.73921	6.60591	7.37023	6.25592	0.781723	2.85582	3.59431	1.75785	2.31592	3.56364	3.93266	2.33902	4.13667	7.57545	7.48322	4.7563	6.24449	7.70477	7.89504	7.02408	1.31589	2.57295	2.13623	1.39716	2.42504	2.44834	2.45387	2.07043
0.216	3.37984	6.75971	7.26175	5.01989	4.68366	6.57192	7.34245	6.25812	0.727617	2.84861	3.66833	1.81595	2.30304	3.59333	3.98813	2.40547	4.20221	7.66946	7.57833	4.83473	6.29071	7.7971	7.98462	7.12458	1.30392	2.58956	2.16742	1.46087	2.41445	2.46662	2.47861	2.1589
0.218	3.33486	6.68677	7.20549	4.98173	4.62746	6.52282	7.2922	6.25245	0.667844	2.83637	3.7268	1.85904	2.28074	3.60761	4.03071	2.46552	4.25817	7.75085	7.66523	4.90994	6.32765	7.87854	8.06361	7.21777	1.28584	2.60369	2.20171	1.52696	2.39609	2.48254	2.50328	2.2484
0.22	3.29292	6.60488	7.138	4.94114	4.57188	6.46006	7.22193	6.23968	0.605528	2.81862	3.76801	1.88677	2.24828	3.60526	4.05901	2.51896	4.30291	7.81824	7.74206	4.98102	6.35407	7.94682	8.12934	7.30142	1.26353	2.61589	2.24008	1.59573	2.37043	2.4954	2.52779	2.33822
0.222	3.25506	6.5165	7.06248	4.90023	4.51803	6.38563	7.13474	6.22048	0.543808	2.79529	3.79143	1.9	2.20546	3.5859	4.07223	2.56632	4.33493	7.87043	7.80691	5.04677	6.36875	7.99979	8.17938	7.37337	1.23897	2.62697	2.28312	1.66724	2.33806	2.50456	2.55194	2.42752
0.224	3.22178	6.42417	6.98205	4.86057	4.46685	6.30197	7.03429	6.19537	0.485619	2.76671	3.79781	1.90075	2.15259	3.55007	4.07032	2.60888	4.35296	7.90641	7.85801	5.10582	6.37057	8.03559	8.21166	7.43178	1.21409	2.63795	2.33094	1.74115	2.29977	2.50963	2.57546	2.51537
0.226	3.19316	6.33039	6.89965	4.8231	4.41913	6.21181	6.92452	6.16472	0.433511	2.73361	3.78907	1.89205	2.09056	3.49921	4.05398	2.64851	4.35603	7.92545	7.89385	5.15681	6.35871	8.05276	8.22472	7.47523	1.19068	2.6499	2.38306	1.81668	2.25651	2.51047	2.59806	2.60075
0.228	3.16891	6.23758	6.81783	4.78817	4.37556	6.11815	6.80948	6.12875	0.389493	2.69705	3.76818	1.87771	2.02083	3.43551	4.02463	2.68756	4.34358	7.92719	7.91342	5.19849	6.33264	8.05042	8.21782	7.5029	1.17026	2.66385	2.43839	1.8926	2.2094	2.50727	2.61942	2.68263
0.23	3.14845	6.14796	6.73876	4.75554	4.33673	6.02405	6.69317	6.08762	0.354934	2.65835	3.73885	1.86199	1.94536	3.36174	3.98435	2.72856	4.3155	7.91168	7.91627	5.22992	6.29232	8.02833	8.19102	7.51462	1.15397	2.68063	2.4952	1.96726	2.15965	2.50048	2.63917	2.76001
0.232	3.1311	6.06357	6.66418	4.72456	4.30317	5.93259	6.5794	6.04145	0.330518	2.61892	3.70517	1.84928	1.86648	3.28102	3.93567	2.77401	4.2722	7.87943	7.90264	5.25056	6.23821	7.98696	8.14522	7.51086	1.14253	2.70073	2.5512	2.03873	2.10852	2.49076	2.65686	2.83197
0.234	3.11616	5.98621	6.59537	4.69425	4.2754	5.84669	6.47158	5.99046	0.316234	2.58016	3.67125	1.84376	1.78679	3.19652	3.88141	2.82607	4.21462	7.83144	7.87343	5.26034	6.17126	7.92745	8.08208	7.49272	1.13619	2.72414	2.60367	2.10492	2.0572	2.47885	2.67192	2.89775
0.236	3.10305	5.91736	6.53325	4.66353	4.25388	5.76906	6.37271	5.93501	0.311426	2.54327	3.64081	1.84907	1.70892	3.11123	3.82441	2.88635	4.14427	7.76917	7.83015	5.25964	6.09298	7.85156	8.00387	7.46181	1.13471	2.75035	2.64966	2.16386	2.00675	2.46542	2.68366	2.95681
0.238	3.09134	5.8582	6.4784	4.63136	4.23904	5.70203	6.28525	5.8757	0.314865	2.50912	3.61683	1.86802	1.63541	3.02766	3.76729	2.95566	4.0631	7.69453	7.77484	5.24927	6.00527	7.76154	7.91333	7.42004	1.13738	2.77822	2.68619	2.21389	1.95804	2.45101	2.69123	3.00888
0.24	3.08083	5.80949	6.43113	4.59688	4.23117	5.64747	6.21106	5.81336	0.324849	2.4782	3.60126	1.90239	1.56848	2.94771	3.71226	3.03392	3.97351	7.6097	7.70982	5.23035	5.91037	7.66	7.81341	7.36948	1.14313	2.80608	2.71051	2.25388	1.91165	2.43587	2.69366	3.05405
0.242	3.07148	5.77155	6.39153	4.5596	4.23036	5.60663	6.15135	5.74914	0.339326	2.45048	3.59487	1.95281	1.50986	2.87254	3.6609	3.12003	3.87815	7.51706	7.63754	5.20414	5.81067	7.54967	7.70703	7.31212	1.15052	2.83179	2.72037	2.28344	1.86788	2.41989	2.68993	3.09273
0.244	3.06336	5.74419	6.3595	4.51942	4.2364	5.58012	6.10666	5.6844	0.356012	2.42546	3.59712	2.01873	1.46072	2.80253	3.61404	3.21195	3.77981	7.41904	7.56031	5.1719	5.70861	7.43324	7.59683	7.2497	1.15793	2.85283	2.71422	2.303	1.82673	2.40263	2.67903	3.12574
0.246	3.05657	5.7267	6.33475	4.47667	4.24869	5.56775	6.0768	5.62068	0.372521	2.40214	3.60633	2.09849	1.42152	2.73738	3.57175	3.30685	3.68122	7.31789	7.48008	5.13471	5.60643	7.31317	7.48498	7.18349	1.1636	2.86655	2.69137	2.31388	1.78793	2.38327	2.66004	3.1542
0.248	3.05108	5.71773	6.31683	4.43212	4.26615	5.56851	6.06089	5.55958	0.386491	2.37919	3.61978	2.18951	1.39205	2.67623	3.53335	3.40124	3.58496	7.21558	7.39828	5.09331	5.5061	7.19148	7.37298	7.11423	1.1658	2.87032	2.65216	2.31822	1.75102	2.36078	2.63225	3.17954
0.25	3.04668	5.71539	6.30501	4.38686	4.28717	5.58056	6.05732	5.50262	0.395704	2.35501	3.63406	2.28847	1.3715	2.6179	3.49755	3.49136	3.49321	7.1136	7.31567	5.04805	5.40912	7.06968	7.26161	7.04203	1.16292	2.86175	2.59789	2.31883	1.71545	2.33396	2.59527	3.20333
0.252	3.04282	5.71724	6.29833	4.34219	4.30962	5.60129	6.0638	5.45115	0.398201	2.32795	3.64544	2.39167	1.35849	2.56113	3.46265	3.57343	3.40774	7.01291	7.23233	4.99884	5.31648	6.94865	7.15087	6.96642	1.1536	2.83889	2.53081	2.31899	1.68063	2.30163	2.54906	3.22725
0.254	3.03861	5.7204	6.29553	4.29949	4.3309	5.62736	6.07746	5.40615	0.3924	2.29647	3.65026	2.4953	1.35132	2.50484	3.42673	3.64404	3.32973	6.91387	7.14765	4.94514	5.22863	6.82869	7.04006	6.88639	1.13681	2.80041	2.45398	2.32219	1.64612	2.26275	2.49402	3.25292
0.256	3.0328	5.72168	6.29503	4.26006	4.34808	5.65492	6.09491	5.36817	0.377192	2.25934	3.64535	2.5958	1.3481	2.44835	3.38799	3.70048	3.25983	6.81622	7.06045	4.88613	5.14544	6.70951	6.92791	6.80058	1.11193	2.74571	2.37101	2.3318	1.61167	2.21662	2.43098	3.28179
0.258	3.02384	5.71777	6.29498	4.22495	4.35806	5.67978	6.11244	5.33723	0.352042	2.2158	3.62839	2.69016	1.34701	2.39157	3.34498	3.74101	3.19811	6.71919	6.96917	4.82078	5.06636	6.59034	6.81274	6.70744	1.07877	2.67502	2.2858	2.3508	1.57733	2.16293	2.36116	3.31504
0.26	3.01002	5.70547	6.29329	4.19487	4.35781	5.69769	6.12617	5.31283	0.317057	2.16571	3.59821	2.77615	1.34646	2.33509	3.29682	3.76509	3.14414	6.62159	6.87207	4.74808	4.99044	6.4701	6.69274	6.60542	1.03765	2.58943	2.20226	2.38152	1.54351	2.1019	2.2861	3.3535
0.262	2.98959	5.68188	6.28774	4.17006	4.34464	5.70458	6.13231	5.29395	0.273038	2.1096	3.55491	2.8525	1.34527	2.28019	3.24337	3.77348	3.09709	6.52197	6.76749	4.66722	4.9165	6.34755	6.56614	6.49324	0.989364	2.49081	2.12399	2.42543	1.51098	2.03427	2.20754	3.39761
0.264	2.96098	5.64466	6.27611	4.15025	4.3164	5.69686	6.12735	5.27912	0.221488	2.04872	3.49996	2.919	1.34277	2.22869	3.18533	3.76822	3.05584	6.41882	6.6541	4.57775	4.8433	6.22147	6.43151	6.37001	0.935135	2.38177	2.05397	2.483	1.48087	1.9613	2.12731	3.44734
0.266	2.92295	5.59222	6.25634	4.13466	4.27177	5.67169	6.10833	5.26654	0.164584	1.98493	3.43607	2.97647	1.3389	2.18281	3.12419	3.75252	3.01913	6.31078	6.53108	4.47973	4.76967	6.09085	6.28791	6.23546	0.876586	2.26546	1.99434	2.55366	1.4546	1.88472	2.04715	3.50226
0.268	2.87484	5.52389	6.22671	4.12207	4.21038	5.62719	6.07305	5.25422	0.105086	1.92063	3.36698	3.02669	1.33414	2.14488	3.06213	3.73049	2.98566	6.19676	6.3983	4.37385	4.69467	5.955	6.1351	6.08998	0.815653	2.14548	1.94622	2.63578	1.43378	1.80654	1.96859	3.5615
0.27	2.81664	5.43997	6.18595	4.11085	4.13295	5.56257	6.02024	5.24016	0.0462027	1.85852	3.29714	3.07217	1.32942	2.11707	3.00186	3.70687	2.95425	6.07618	6.2564	4.26139	4.61765	5.81373	5.97356	5.93468	0.754496	2.02558	1.90958	2.72685	1.42012	1.72899	1.89278	3.62383
0.272	2.7491	5.34177	6.13341	4.09914	4.04128	5.47822	5.94967	5.22244	-0.00860255	1.80139	3.2313	3.11592	1.32602	2.10101	2.94628	3.68656	2.9239	5.94902	6.10681	4.14422	4.53842	5.66736	5.80456	5.77138	0.6954	1.90955	1.88327	2.82353	1.41525	1.6543	1.82043	3.68769
0.274	2.67371	5.23151	6.06911	4.08496	3.93817	5.37569	5.8622	5.19943	-0.0558432	1.75188	3.17411	3.16115	1.32535	2.09763	2.89825	3.67424	2.89389	5.8159	5.95165	4.0247	4.4572	5.51679	5.63009	5.60248	0.640672	1.80095	1.86507	2.92194	1.42064	1.58456	1.75172	3.75125
0.276	2.59269	5.11222	5.99376	4.06637	3.82723	5.25756	5.7597	5.16981	-0.0922696	1.71223	3.12968	3.21096	1.32876	2.10685	2.86022	3.67398	2.86381	5.67806	5.79363	3.90547	4.37464	5.36343	5.45274	5.43084	0.59254	1.70301	1.85186	3.01788	1.43745	1.5216	1.68637	3.81248
0.278	2.50878	4.98744	5.9087	4.04161	3.71263	5.12722	5.64496	5.13271	-0.115134	1.68405	3.10118	3.26802	1.33732	2.12755	2.83404	3.68884	2.83354	5.53729	5.63581	3.78926	4.29182	5.20915	5.27552	5.2596	0.553066	1.61845	1.83991	3.10709	1.46642	1.46686	1.62364	3.86925
0.28	2.42508	4.86101	5.8158	4.00924	3.59879	4.98864	5.52144	5.08769	-0.12244	1.66817	3.09062	3.33432	1.35167	2.15756	2.82065	3.7206	2.80327	5.39586	5.4814	3.67873	4.21011	5.05614	5.10164	5.09196	0.524061	1.54942	1.82517	3.18554	1.50787	1.42135	1.56249	3.91939
0.282	2.3448	4.73676	5.71726	3.96823	3.49	4.84603	5.39301	5.03473	-0.113142	1.66453	3.09861	3.41101	1.37187	2.19375	2.82003	3.76964	2.77341	5.2563	5.33349	3.5762	4.13112	4.9068	4.93431	4.93101	0.507022	1.49744	1.80368	3.24967	1.56161	1.38568	1.50177	3.96084
0.284	2.27101	4.61817	5.6154	3.91803	3.39014	4.70351	5.26361	4.97418	-0.0872895	1.67222	3.12431	3.49823	1.39738	2.23233	2.83112	3.83486	2.74454	5.12123	5.19482	3.48353	4.05656	4.7635	4.77646	4.77948	0.50308	1.46342	1.77195	3.2967	1.62703	1.36005	1.4404	3.99176
0.286	2.20635	4.50817	5.51248	3.85861	3.30232	4.5648	5.13693	4.90669	-0.0460788	1.68949	3.16554	3.59511	1.42704	2.2691	2.85193	3.91376	2.71733	4.99321	5.06756	3.40197	3.98812	4.6285	4.63057	4.63965	0.512963	1.44772	1.72737	3.32483	1.7031	1.34437	1.37768	4.01073
0.288	2.15286	4.40884	5.41043	3.79042	3.22864	4.43294	5.01613	4.83312	0.00818658	1.71394	3.21894	3.69983	1.45914	2.29988	2.87964	4.00268	2.69245	4.87447	4.95314	3.33208	3.92738	4.50373	4.49846	4.51316	0.536973	1.45021	1.66855	3.33342	1.7885	1.33835	1.31343	4.01684
0.29	2.11177	4.32135	5.31067	3.71437	3.17009	4.31008	4.90352	4.75446	0.0722304	1.74274	3.28023	3.80981	1.49161	2.32081	2.91091	4.09709	2.67054	4.76684	4.85219	3.27374	3.87564	4.39066	4.38119	4.40097	0.574985	1.47038	1.59558	3.32317	1.88173	1.34166	1.24823	4.00992
0.292	2.08347	4.24583	5.21405	3.63174	3.12644	4.19738	4.80044	4.67172	0.142028	1.77286	3.3446	3.92185	1.52215	2.32879	2.94208	4.19195	2.65207	4.67152	4.76445	3.22618	3.83394	4.29025	4.27898	4.30335	0.626446	1.50743	1.51026	3.29617	1.9812	1.35403	1.18354	3.99064
0.294	2.06744	4.18144	5.12071	3.54409	3.09635	4.09499	4.70717	4.58591	0.2131	1.80134	3.40705	4.03248	1.54848	2.32169	2.96951	4.28214	2.63737	4.58909	4.68883	3.18808	3.80289	4.20281	4.19121	4.21985	0.690402	1.56042	1.41608	3.25587	2.08537	1.37534	1.12174	3.96062
0.296	2.06236	4.12649	5.03017	3.45311	3.07751	4.0021	4.6229	4.49798	0.280854	1.82555	3.46279	4.13819	1.56855	2.29854	2.98984	4.36283	2.62658	4.51943	4.62349	3.15771	3.78271	4.12805	4.11648	4.14944	0.765524	1.62829	1.31812	3.207	2.19279	1.40567	1.06608	3.92245
0.298	2.06625	4.07861	4.9414	3.36055	3.06686	3.91716	4.54594	4.40877	0.340946	1.84339	3.50757	4.23573	1.58071	2.25967	3.00022	4.42986	2.61962	4.46179	4.56604	3.13306	3.77319	4.06512	4.05272	4.09054	0.850161	1.70996	1.22284	3.15535	2.30222	1.44532	1.0205	3.87966
0.3	2.07669	4.035	4.85298	3.26805	3.06092	3.83803	4.47387	4.31905	0.389618	1.85349	3.53795	4.32235	1.58391	2.20655	2.9985	4.48003	2.61622	4.41479	4.51365	3.11202	3.7737	4.01261	3.99737	4.04119	0.942393	1.80431	1.13762	3.10749	2.4126	1.49478	0.989382	3.83657
0.302	2.09099	3.9927	4.7633	3.17706	3.05614	3.76231	4.40386	4.2295	0.423997	1.85522	3.55154	4.39599	1.57775	2.14171	2.98331	4.51128	2.61594	4.37663	4.46332	3.09254	3.78324	3.96876	3.94753	3.99918	1.0401	1.91022	1.07026	3.07034	2.52306	1.55459	0.977208	3.79807
0.304	2.1065	3.94885	4.67081	3.08876	3.04915	3.68762	4.33299	4.14074	0.442319	1.84875	3.54702	4.45541	1.56256	2.06843	2.95406	4.52277	2.61818	4.34518	4.4121	3.07275	3.80048	3.9315	3.90024	3.9622	1.14106	2.02647	1.02839	3.05075	2.63286	1.62525	0.988146	3.76929
0.306	2.1208	3.90093	4.57419	3.00396	3.03711	3.6118	4.25852	4.05332	0.444058	1.83496	3.52421	4.50025	1.53937	1.99042	2.9109	4.5149	2.62224	4.31814	4.35727	3.05102	3.8238	3.8987	3.85262	3.92799	1.24299	2.15174	1.01883	3.05495	2.74133	1.70702	1.02562	3.75526
0.308	2.13184	3.84693	4.47254	2.92312	3.01789	3.53318	4.17824	3.96771	0.429951	1.81532	3.48392	4.53094	1.50978	1.91147	2.8546	4.4891	2.62735	4.29324	4.29655	3.02612	3.8514	3.8682	3.80212	3.89446	1.34369	2.28449	1.04695	3.08813	2.84777	1.79979	1.09193	3.76047
0.31	2.1381	3.78551	4.36553	2.8463	2.99024	3.45071	4.09062	3.88435	0.401918	1.79166	3.42784	4.54859	1.47581	1.83505	2.78635	4.4477	2.63269	4.26834	4.22824	2.99716	3.88132	3.83806	3.74665	3.8598	1.44109	2.42289	1.11617	3.15388	2.95137	1.90287	1.18787	3.78848
0.312	2.13864	3.71599	4.25339	2.77322	2.9538	3.36399	3.99495	3.80353	0.36289	1.76599	3.35826	4.55487	1.43976	1.76403	2.70761	4.39359	2.63743	4.24161	4.15133	2.96364	3.91154	3.80661	3.68471	3.8226	1.53334	2.56483	1.2275	3.25388	3.05112	2.01492	1.31252	3.84154
0.314	2.13306	3.63841	4.13694	2.70328	2.90909	3.27331	3.89139	3.72545	0.31655	1.74028	3.27785	4.55171	1.40396	1.70042	2.61993	4.32992	2.64075	4.2116	4.06554	2.92542	3.94005	3.77252	3.61551	3.78187	1.61889	2.7078	1.37937	3.38759	3.14575	2.13385	1.46312	3.92033
0.316	2.12144	3.55337	4.0175	2.63566	2.85733	3.17953	3.78085	3.6501	0.267025	1.71627	3.18937	4.54114	1.37061	1.64518	2.52474	4.25983	2.64189	4.17731	3.9713	2.88267	3.9649	3.73491	3.53894	3.73709	1.69651	2.849	1.56752	3.55218	3.23374	2.25681	1.6351	4.02377
0.318	2.10423	3.46194	3.89667	2.5694	2.8003	3.08391	3.66488	3.57728	0.218559	1.69524	3.09542	4.52501	1.34154	1.59823	2.42328	4.18613	2.64016	4.13825	3.86974	2.83582	3.98428	3.69333	3.45557	3.68821	1.76535	2.98534	1.78527	3.74255	3.31328	2.38029	1.82233	4.14901
0.32	2.08215	3.36552	3.77623	2.50349	2.74007	2.98796	3.5454	3.50657	0.175179	1.67801	2.99828	4.50481	1.31812	1.55844	2.31652	4.11108	2.63496	4.09437	3.76257	2.78548	3.9966	3.64773	3.36659	3.63563	1.82491	3.11354	2.02382	3.95158	3.38241	2.50023	2.01741	4.29148
0.322	2.056	3.26567	3.65787	2.43703	2.6788	2.89322	3.42446	3.4373	0.140404	1.66478	2.89971	4.48155	1.30119	1.52384	2.20511	4.03624	2.62585	4.04606	3.65194	2.73241	4.00053	3.59844	3.27368	3.58013	1.87507	3.23033	2.27289	4.17058	3.43908	2.61226	2.21217	4.44523
0.324	2.02662	3.16392	3.54302	2.36926	2.61846	2.80105	3.30399	3.36861	0.117009	1.65523	2.80089	4.45565	1.29097	1.49182	2.08946	3.9624	2.61254	3.9941	3.54029	2.67746	3.99506	3.54607	3.17887	3.5228	1.91602	3.33259	2.52141	4.38974	3.4813	2.71196	2.39824	4.60324
0.326	1.99478	3.06175	3.43271	2.29969	2.5607	2.7125	3.18559	3.29948	0.106861	1.64851	2.70245	4.42696	1.28715	1.45943	1.96982	3.8896	2.59495	3.93953	3.43018	2.62151	3.97957	3.49146	3.0844	3.4649	1.94823	3.41752	2.75829	4.5989	3.50732	2.79512	2.56764	4.75792
0.328	1.96114	2.96041	3.32746	2.22819	2.50669	2.6282	3.07034	3.22886	0.110837	1.64345	2.60446	4.39481	1.28895	1.42369	1.84635	3.81719	2.57322	3.88357	3.32413	2.56544	3.95388	3.43555	2.99249	3.40781	1.97236	3.4829	2.97322	4.78816	3.51579	2.85811	2.71338	4.90167
0.33	1.92623	2.86094	3.22722	2.15497	2.45704	2.54831	2.95875	3.15574	0.128828	1.63865	2.50658	4.3581	1.29524	1.38193	1.71929	3.74405	2.54775	3.82752	3.22439	2.51007	3.91822	3.37929	2.90525	3.35286	1.98923	3.5272	3.15744	4.94862	3.50595	2.89812	2.82993	5.02738
0.332	1.89053	2.76414	3.13142	2.08063	2.41185	2.47249	2.85073	3.07927	0.159818	1.63268	2.40823	4.31552	1.30471	1.33202	1.58906	3.66871	2.51916	3.77265	3.13288	2.45619	3.87329	3.32358	2.82446	3.30117	1.9997	3.54974	3.3043	5.07302	3.47772	2.91344	2.91373	5.12902
0.334	1.8545	2.67061	3.03907	2.00611	2.37071	2.40005	2.74569	2.99891	0.202023	1.62422	2.30871	4.26571	1.316	1.27264	1.45634	3.58965	2.4883	3.72012	3.05101	2.40446	3.82019	3.26916	2.75146	3.25363	2.00466	3.5508	3.40977	5.15626	3.43186	2.90361	2.96334	5.20201
0.336	1.81859	2.58078	2.94887	1.93264	2.33288	2.33002	2.6427	2.91452	0.253083	1.61225	2.20744	4.20747	1.32785	1.20338	1.32219	3.50549	2.45618	3.67087	2.97958	2.35546	3.7604	3.21658	2.68706	3.21069	2.00497	3.53157	3.47262	5.19573	3.36999	2.86954	2.97962	5.2436
0.338	1.78332	2.49497	2.85937	1.86159	2.29736	2.26127	2.54067	2.82639	0.310269	1.59614	2.10406	4.13993	1.33923	1.12483	1.18801	3.41516	2.42393	3.62556	2.91878	2.3096	3.69568	3.16612	2.63149	3.17239	2.00139	3.49418	3.49446	5.19153	3.29453	2.81348	2.96559	5.25301
0.34	1.74931	2.41343	2.76919	1.79439	2.26306	2.1927	2.43853	2.73533	0.370706	1.57574	1.99858	4.06272	1.34938	1.03854	1.05558	3.31815	2.39271	3.58456	2.86815	2.26717	3.62798	3.11782	2.58437	3.13827	1.9946	3.44153	3.4795	5.14642	3.2087	2.73898	2.92621	5.23152
0.342	1.7172	2.33637	2.67713	1.73235	2.22896	2.12336	2.33551	2.64256	0.431578	1.55139	1.89147	3.97606	1.35787	0.946923	0.926994	3.21454	2.36359	3.54788	2.82663	2.22826	3.55931	3.07144	2.54474	3.10741	1.98518	3.3771	3.43416	5.06557	3.11629	2.6506	2.86792	5.1823
0.344	1.68764	2.26396	2.58232	1.67651	2.19416	2.05253	2.23118	2.54967	0.490311	1.52392	1.78366	3.88083	1.36459	0.853072	0.804556	3.10512	2.33749	3.51523	2.79262	2.19283	3.49165	3.02649	2.51116	3.07849	1.97361	3.30481	3.36646	4.95617	3.0215	2.55375	2.79818	5.11016
0.346	1.66118	2.19632	2.48428	1.62751	2.15802	1.97982	2.12565	2.45847	0.544712	1.49456	1.67657	3.77856	1.36969	0.760545	0.69069	2.99135	2.31512	3.48599	2.76411	2.16064	3.42676	2.9823	2.48177	3.04987	1.96033	3.22867	3.28534	4.82686	2.9287	2.45425	2.72486	5.02117
0.348	1.6382	2.13344	2.38296	1.58545	2.12011	1.90516	2.01948	2.37079	0.593071	1.46485	1.57201	3.67133	1.37352	0.673113	0.587811	2.87529	2.29685	3.45928	2.7388	2.13127	3.36616	2.93802	2.45447	3.01972	1.9457	3.15262	3.19994	4.68711	2.84215	2.35804	2.65565	4.92221
0.35	1.61874	2.07518	2.27867	1.54983	2.08026	1.82877	1.91368	2.28829	0.634214	1.43652	1.47211	3.56171	1.37653	0.59451	0.49821	2.75953	2.28275	3.43405	2.71423	2.10417	3.31098	2.89272	2.42703	2.9862	1.93007	3.08023	3.11888	4.54649	2.76577	2.27074	2.59751	4.82041
0.352	1.60246	2.02116	2.17204	1.51956	2.03843	1.75106	1.80955	2.21227	0.667515	1.41135	1.37916	3.45256	1.3792	0.528183	0.423941	2.64701	2.27255	3.4091	2.68797	2.07864	3.26191	2.84544	2.39727	2.94756	1.91381	3.01455	3.04966	4.41401	2.70286	2.19735	2.55616	4.72267
0.354	1.58858	1.97071	2.06383	1.4929	1.99469	1.67254	1.70847	2.14343	0.692868	1.39099	1.2955	3.34683	1.38196	0.477083	0.366723	2.54081	2.26572	3.38318	2.65775	2.05387	3.21922	2.79528	2.36318	2.90234	1.89727	2.95794	2.99813	4.29754	2.65593	2.14191	2.5358	4.6352
0.356	1.57581	1.92283	1.95488	1.46766	1.94908	1.5937	1.6117	2.0818	0.710627	1.37687	1.22334	3.24739	1.38509	0.443491	0.327861	2.444	2.2615	3.35508	2.62157	2.02898	3.18274	2.74143	2.32303	2.84945	1.88084	2.91201	2.96819	4.20327	2.62656	2.10731	2.53882	4.56308
0.358	1.56247	1.8762	1.84585	1.44127	1.90152	1.51485	1.52015	2.02663	0.721524	1.37006	1.16465	3.15678	1.38873	0.428894	0.308189	2.35937	2.25899	3.32371	2.5778	2.00304	3.15191	2.68323	2.27551	2.78829	1.86494	2.8776	2.96165	4.13546	2.61535	2.09513	2.56582	4.51001
0.36	1.54653	1.82918	1.7372	1.41098	1.85179	1.43605	1.43417	1.97637	0.726571	1.37116	1.12099	3.07704	1.39286	0.433913	0.308026	2.28928	2.25729	3.28813	2.52529	1.97512	3.12586	2.62023	2.21971	2.71876	1.84997	2.85486	2.97829	4.09617	2.62192	2.10566	2.61566	4.47811
0.362	1.5258	1.77987	1.62904	1.37409	1.79943	1.35704	1.35341	1.92876	0.726953	1.38031	1.09341	3.00956	1.3973	0.458279	0.327148	2.23542	2.25554	3.24761	2.46334	1.94429	3.10347	2.55216	2.15521	2.64126	1.83638	2.84333	3.01608	4.08533	2.64501	2.13792	2.68572	4.46794
0.364	1.49814	1.72624	1.5211	1.32814	1.74381	1.27722	1.27681	1.881	0.723923	1.39707	1.08236	2.9549	1.40172	0.500865	0.364777	2.19871	2.25304	3.20169	2.39173	1.90972	3.08351	2.47898	2.08201	2.55666	1.82458	2.84213	3.07158	4.10088	2.68266	2.18992	2.77227	4.47854
0.366	1.46163	1.66627	1.41276	1.27115	1.68412	1.19566	1.20255	1.82994	0.718702	1.42054	1.08763	2.9128	1.40573	0.559752	0.419582	2.17919	2.24929	3.15015	2.31072	1.87063	3.06467	2.40085	2.00047	2.46615	1.81501	2.85012	3.14037	4.13909	2.73241	2.25881	2.87086	4.50765
0.368	1.41484	1.59809	1.30309	1.20176	1.61953	1.11123	1.12824	1.77233	0.712387	1.44932	1.10835	2.88214	1.40886	0.632335	0.489693	2.17593	2.24402	3.09301	2.22091	1.82638	3.04566	2.31806	1.91128	2.3712	1.80807	2.86608	3.21757	4.19494	2.79155	2.3413	2.97678	4.55205
0.37	1.35699	1.5202	1.19097	1.11938	1.5493	1.02272	1.0511	1.70514	0.705881	1.48167	1.14296	2.86096	1.41065	0.715463	0.572737	2.18708	2.23715	3.03055	2.12326	1.77647	3.02529	2.23106	1.81534	2.27334	1.80414	2.88889	3.29837	4.26259	2.85739	2.43388	3.08548	4.60783
0.372	1.28806	1.4316	1.07527	1.02427	1.47289	0.928991	0.968213	1.62583	0.699834	1.51556	1.1893	2.84667	1.41065	0.8056	0.665894	2.20994	2.22879	2.96322	2.01894	1.72054	3.00251	2.14037	1.71364	2.17409	1.80361	2.91762	3.37843	4.33588	2.92746	2.53319	3.19297	4.67084
0.374	1.20894	1.33201	0.954986	0.917524	1.39015	0.82919	0.876855	1.5326	0.694617	1.54883	1.24466	2.83615	1.40847	0.899003	0.765976	2.2411	2.21911	2.8916	1.90929	1.65844	2.97641	2.04655	1.60725	2.07479	1.80681	2.95162	3.45424	4.40876	2.99974	2.63627	3.2961	4.73697
0.376	1.12135	1.2219	0.829409	0.801023	1.30142	0.722891	0.774798	1.42458	0.690304	1.57932	1.30594	2.826	1.40376	0.991909	0.869539	2.27661	2.20834	2.8164	1.79575	1.5902	2.94626	1.95018	1.4972	1.97658	1.81407	2.99055	3.52336	4.47575	3.07275	2.74075	3.39275	4.8025
0.378	1.02779	1.10263	0.698303	0.677326	1.2076	0.610263	0.660595	1.30197	0.686695	1.60505	1.36979	2.8128	1.39622	1.08072	0.973024	2.31228	2.19661	2.73833	1.67976	1.51605	2.91155	1.85185	1.38445	1.88029	1.82566	3.0343	3.58447	4.53221	3.14564	2.84501	3.48189	4.8643
0.38	0.931413	0.976361	0.562006	0.549485	1.11024	0.49217	0.53381	1.16608	0.683351	1.62431	1.43275	2.79336	1.38564	1.1622	1.07291	2.3439	2.18392	2.65814	1.56277	1.43647	2.87191	1.75216	1.26992	1.78644	1.84179	3.08294	3.63732	4.57457	3.21817	2.94818	3.56355	4.92002
0.382	0.835748	0.846053	0.421499	0.420846	1.01144	0.370211	0.395161	1.01928	0.679658	1.63584	1.49147	2.76491	1.37187	1.23362	1.16591	2.36755	2.17007	2.57651	1.44617	1.35214	2.8272	1.65171	1.15443	1.69533	1.86257	3.1366	3.6826	4.60047	3.29058	3.05011	3.63866	4.9681
0.384	0.744505	0.715258	0.278416	0.294817	0.913813	0.246698	0.246564	0.864883	0.674904	1.63885	1.54288	2.72539	1.35482	1.29291	1.24912	2.37988	2.15464	2.49405	1.33125	1.26399	2.77746	1.55114	1.03879	1.60703	1.888	3.19529	3.72166	4.60877	3.36349	3.15122	3.70888	5.00777
0.386	0.661278	0.587932	0.134999	0.174639	0.820319	0.124555	0.0910728	0.70691	0.668374	1.63319	1.58437	2.67349	1.33452	1.33873	1.32022	2.3783	2.13702	2.41129	1.21922	1.17313	2.72295	1.45117	0.923806	1.52151	1.91792	3.25882	3.75621	4.59945	3.4377	3.25235	3.77626	5.03893
0.388	0.589293	0.46817	-0.00602115	0.0631769	0.734061	0.00715928	-0.0672905	0.549845	0.65944	1.61925	1.61393	2.60881	1.31112	1.37056	1.37759	2.36118	2.11642	2.32864	1.11118	1.08088	2.66411	1.35259	0.810331	1.43872	1.952	3.32668	3.78807	4.57346	3.51398	3.35453	3.84302	5.06204
0.39	0.53117	0.359914	-0.141573	-0.0372649	0.658066	-0.101876	-0.223792	0.398329	0.647657	1.59802	1.63022	2.5318	1.28491	1.38868	1.42045	2.32795	2.09199	2.24642	1.00806	0.988708	2.60161	1.25631	0.699274	1.35872	1.98971	3.39799	3.81885	4.53258	3.59288	3.45881	3.91123	5.07787
0.392	0.48874	0.266661	-0.268448	-0.125069	0.595042	-0.198955	-0.373312	0.256852	0.63283	1.571	1.6327	2.44374	1.25636	1.39415	1.44884	2.2791	2.06285	2.16484	0.910648	0.898146	2.53629	1.1633	0.591621	1.28168	2.03031	3.47149	3.84977	4.47912	3.67458	3.56601	3.98264	5.08738
0.394	0.462916	0.191191	-0.383513	-0.199385	0.547157	-0.280767	-0.510712	0.129458	0.615067	1.54002	1.6216	2.34654	1.22613	1.38863	1.46364	2.21612	2.02825	2.08405	0.819532	0.810753	2.46919	1.07461	0.488416	1.20799	2.0729	3.54562	3.88156	4.41579	3.75875	3.67661	4.05844	5.09151
0.396	0.453634	0.135337	-0.483934	-0.260141	0.515836	-0.344542	-0.631208	0.0194941	0.594794	1.50717	1.59788	2.24256	1.19505	1.37432	1.4665	2.14135	1.9876	2.00413	0.735062	0.728021	2.40147	0.991316	0.390719	1.13825	2.11641	3.61859	3.9144	4.34541	3.8445	3.79064	4.13923	5.09113
0.398	0.459863	0.0998285	-0.567378	-0.308004	0.501627	-0.388283	-0.730723	-0.0705929	0.57273	1.47454	1.56313	2.13442	1.16415	1.35374	1.45963	2.05775	1.94064	1.92511	0.657336	0.651287	2.33438	0.914412	0.299548	1.07323	2.15966	3.68857	3.94802	4.2708	3.93042	3.90762	4.22492	5.08687
0.4	0.47968	0.0842088	-0.632192	-0.344287	0.504125	-0.410937	-0.806183	-0.13938	0.54983	1.44408	1.51945	2.02472	1.13455	1.32948	1.44565	1.96868	1.88744	1.84701	0.58618	0.581654	2.26922	0.844774	0.215813	1.01383	2.20141	3.75384	3.98179	4.19461	4.01458	4.02658	4.31482	5.0792
0.402	0.510399	0.0868556	-0.677536	-0.370809	0.521965	-0.412502	-0.855743	-0.186523	0.527181	1.41738	1.46924	1.91586	1.10744	1.30407	1.42735	1.87757	1.82843	1.76985	0.521153	0.519924	2.20723	0.783066	0.14024	0.960982	2.24042	3.81295	4.01492	4.11925	4.09467	4.1461	4.40771	5.06838
0.404	0.548754	0.105089	-0.703457	-0.389732	0.552909	-0.394061	-0.87891	-0.212726	0.505886	1.39549	1.41503	1.8098	1.08396	1.27969	1.4074	1.7877	1.76443	1.69368	0.461574	0.466552	2.14954	0.729669	0.0733122	0.915579	2.27554	3.8649	4.04664	4.04678	4.16819	4.26441	4.50195	5.0546
0.406	0.591111	0.135371	-0.710908	-0.403386	0.593988	-0.357718	-0.876572	-0.219652	0.486919	1.37883	1.35927	1.70801	1.06511	1.25808	1.38818	1.70192	1.69662	1.61862	0.406577	0.421626	2.09712	0.684636	0.0152286	0.878358	2.30576	3.90923	4.07641	3.97895	4.23259	4.3795	4.59568	5.03799
0.408	0.633705	0.173575	-0.701706	-0.414094	0.641714	-0.306475	-0.850922	-0.209769	0.470996	1.3671	1.30417	1.6113	1.05168	1.24035	1.37152	1.62249	1.62641	1.54486	0.355199	0.38488	2.05068	0.647669	-0.0341068	0.849827	2.33024	3.94602	4.10399	3.91713	4.28548	4.48923	4.68689	5.01878
0.41	0.672878	0.215309	-0.678427	-0.424009	0.69233	-0.244024	-0.805291	-0.186147	0.45846	1.35927	1.25149	1.51991	1.04411	1.22695	1.35858	1.55091	1.55543	1.47269	0.30648	0.355743	2.01069	0.618141	-0.0750625	0.83021	2.34843	3.97597	4.12956	3.86234	4.32478	4.59142	4.77364	4.99737
0.412	0.705317	0.25626	-0.644253	-0.434976	0.742088	-0.174499	-0.743903	-0.15224	0.4492	1.35364	1.20246	1.4335	1.04249	1.21766	1.34977	1.4879	1.48538	1.40252	0.25959	0.333411	1.97732	0.595143	-0.108224	0.819419	2.36002	4.00022	4.15371	3.8153	4.34894	4.68401	4.85412	4.97434
0.414	0.728264	0.292533	-0.602775	-0.448433	0.787516	-0.102189	-0.671576	-0.111651	0.442622	1.348	1.15774	1.3513	1.04653	1.21162	1.34475	1.43343	1.41797	1.3349	0.213949	0.316947	1.9505	0.577575	-0.134312	0.817053	2.36502	4.02028	4.17735	3.77635	4.357	4.76512	4.92677	4.95053
0.416	0.739695	0.320957	-0.557767	-0.46534	0.825667	-0.0312523	-0.593394	-0.067909	0.437679	1.33982	1.11736	1.27222	1.05553	1.20751	1.34246	1.38677	1.35475	1.27053	0.169336	0.305382	1.92989	0.564259	-0.154074	0.82244	2.36375	4.03784	4.20159	3.74557	4.34874	4.83314	4.9903	4.92698
0.418	0.738452	0.339318	-0.51295	-0.486148	0.854314	0.0345549	-0.514374	-0.0242649	0.432956	1.32644	1.08081	1.19506	1.0685	1.20363	1.34134	1.34664	1.29712	1.21021	0.125969	0.297825	1.91499	0.55407	-0.168185	0.834693	2.35683	4.05456	4.22755	3.7227	4.32469	4.8868	5.04378	4.90489
0.42	0.724312	0.346511	-0.471761	-0.5108	0.872085	0.0921096	-0.43916	0.0164739	0.426802	1.30541	1.04715	1.11865	1.08425	1.19819	1.33945	1.3114	1.2462	1.15492	0.0845474	0.293543	1.90517	0.546063	-0.177142	0.852787	2.34515	4.07193	4.25618	3.70718	4.2861	4.92522	5.08661	4.88547
0.422	0.697997	0.342589	-0.437137	-0.538769	0.878512	0.139089	-0.371755	0.0520677	0.417509	1.27468	1.0151	1.042	1.10146	1.18945	1.33473	1.27921	1.20283	1.10572	0.0462343	0.292028	1.89978	0.539594	-0.181186	0.875637	2.32983	4.09109	4.28808	3.69815	4.23495	4.94799	5.11853	4.86988
0.424	0.661112	0.328697	-0.411348	-0.569118	0.874008	0.174064	-0.315321	0.0809212	0.403504	1.23284	0.983277	0.964413	1.11887	1.17594	1.32523	1.24822	1.16757	1.06372	0.012592	0.293023	1.89818	0.534407	-0.180265	0.902174	2.31218	4.1127	4.32332	3.69444	4.17377	4.95517	5.13958	4.85905
0.426	0.616015	0.306905	-0.395864	-0.600579	0.859755	0.196513	-0.272053	0.102111	0.38354	1.17934	0.950283	0.885574	1.13538	1.15666	1.30935	1.21678	1.14071	1.03009	-0.0145444	0.296506	1.89984	0.530686	-0.174027	0.9314	2.29361	4.13694	4.3614	3.69462	4.10557	4.94736	5.15014	4.85355
0.428	0.565627	0.279956	-0.391301	-0.631655	0.837528	0.206759	-0.243127	0.115369	0.356865	1.11454	0.914924	0.805558	1.15012	1.13115	1.28599	1.18349	1.12229	1.00592	-0.0332365	0.302646	1.90435	0.529053	-0.16187	0.962425	2.27557	4.16345	4.40116	3.69698	4.03364	4.92569	5.15082	4.8535
0.43	0.513191	0.250942	-0.397416	-0.660727	0.809469	0.205829	-0.228733	0.12102	0.323341	1.03978	0.876318	0.724814	1.16259	1.09963	1.25472	1.14738	1.11217	0.992215	-0.0416437	0.311722	1.91148	0.530523	-0.143024	0.994479	2.25947	4.19143	4.4409	3.69964	3.96132	4.89179	5.14248	4.85851
0.432	0.462001	0.222952	-0.413177	-0.686166	0.777832	0.195271	-0.228174	0.119894	0.28351	0.957282	0.833991	0.644104	1.17263	1.06298	1.2158	1.10788	1.11004	0.989777	-0.0382373	0.324025	1.92113	0.5364	-0.11668	1.0269	2.24656	4.21974	4.47847	3.70059	3.8919	4.84782	5.12619	4.86762
0.434	0.415128	0.198723	-0.436887	-0.706448	0.744726	0.17693	-0.240012	0.113205	0.238589	0.870041	0.787923	0.56441	1.18041	1.02266	1.17021	1.06488	1.1155	0.999129	-0.0220034	0.339756	1.93337	0.548139	-0.0821284	1.05909	2.23789	4.24705	4.51143	3.6978	3.82837	4.79632	5.10314	4.87938
0.436	0.375151	0.180333	-0.466357	-0.72026	0.711883	0.152725	-0.262266	0.102426	0.190392	0.781581	0.738551	0.486822	1.18639	0.980674	1.11958	1.01868	1.12801	1.02044	0.0073867	0.358926	1.9483	0.567172	-0.0389117	1.0905	2.23423	4.27199	4.53733	3.68933	3.77325	4.74016	5.07463	4.89191
0.438	0.343936	0.168963	-0.499114	-0.726599	0.680479	0.12444	-0.292616	0.0891519	0.141195	0.695695	0.686715	0.412424	1.19122	0.939338	1.06603	0.969898	1.14696	1.05345	0.0494599	0.381293	1.96606	0.594725	0.0130347	1.12056	2.23596	4.29331	4.55386	3.67347	3.72851	4.68239	5.04197	4.90304
0.44	0.322475	0.164767	-0.532621	-0.724848	0.65102	0.0935474	-0.328611	0.0749726	0.093538	0.616149	0.633572	0.342191	1.1956	0.901136	1.01201	0.919448	1.17161	1.09741	0.102894	0.406314	1.98668	0.631636	0.073273	1.14865	2.24308	4.31001	4.55917	3.64886	3.69545	4.62605	5.00645	4.9105
0.442	0.310802	0.166845	-0.564495	-0.714839	0.623307	0.0611006	-0.367862	0.0613538	0.05001	0.546377	0.580483	0.276899	1.20019	0.868499	0.960099	0.868405	1.20107	1.15104	0.16555	0.433152	2.01004	0.678199	0.140795	1.17409	2.25519	4.32139	4.55195	3.61462	3.67465	4.57398	4.9692	4.91212
0.444	0.307999	0.173343	-0.592696	-0.696884	0.596488	0.0276787	-0.408197	0.0495417	0.0130049	0.489202	0.528875	0.217073	1.20543	0.843599	0.912797	0.817927	1.23429	1.21257	0.234584	0.460723	2.03577	0.734048	0.214009	1.19613	2.27142	4.32714	4.53163	3.57043	3.66601	4.52864	4.93114	4.90598
0.446	0.312281	0.181656	-0.615685	-0.671778	0.569182	-0.00659472	-0.447778	0.040488	-0.0155048	0.446598	0.480114	0.162949	1.21152	0.828159	0.872316	0.769173	1.27005	1.27972	0.306633	0.487777	2.06325	0.798101	0.290789	1.21396	2.29054	4.32726	4.49841	3.51664	3.66875	4.49192	4.89288	4.89062
0.448	0.321172	0.188712	-0.632527	-0.640774	0.53967	-0.0419748	-0.485177	0.0348006	-0.0341671	0.419526	0.435384	0.114491	1.21829	0.823302	0.840421	0.72322	1.30689	1.3498	0.378061	0.513017	2.0915	0.868562	0.368577	1.2268	2.31094	4.322	4.45319	3.45422	3.68153	4.46492	4.85467	4.86517
0.45	0.331736	0.191315	-0.642936	-0.605526	0.506119	-0.078972	-0.519402	0.0327197	-0.0424021	0.407844	0.395587	0.07141	1.22515	0.829433	0.818302	0.681008	1.34322	1.41985	0.445241	0.535232	2.11929	0.943009	0.444554	1.23391	2.33071	4.31175	4.39752	3.38474	3.70255	4.44787	4.81635	4.82937
0.452	0.340848	0.186491	-0.647261	-0.568006	0.466831	-0.118199	-0.54989	0.0341186	-0.0404923	0.410299	0.361279	0.0332284	1.23114	0.846189	0.806491	0.643289	1.3773	1.48676	0.504851	0.553438	2.14514	1.01853	0.515835	1.23474	2.34775	4.29689	4.33341	3.31028	3.72965	4.44005	4.7773	4.78361
0.454	0.345478	0.171817	-0.646424	-0.530392	0.420467	-0.160214	-0.576464	0.0385265	-0.0296027	0.424611	0.332641	-0.000656608	1.23494	0.872443	0.804851	0.610596	1.40737	1.54747	0.554154	0.567009	2.16743	1.09195	0.5797	1.22895	2.3598	4.27763	4.26309	3.23323	3.76046	4.43976	4.73647	4.72884
0.456	0.342964	0.145684	-0.641811	-0.494949	0.36624	-0.205374	-0.599275	0.04517	-0.0117283	0.447636	0.30949	-0.0308941	1.23497	0.906365	0.812599	0.583232	1.4317	1.59915	0.59123	0.575768	2.18454	1.16004	0.633825	1.21651	2.36461	4.25389	4.18877	3.15614	3.79254	4.44441	4.69243	4.66648
0.458	0.331237	0.107466	-0.635128	-0.463887	0.304042	-0.253726	-0.618731	0.0530304	0.010428	0.475592	0.291314	-0.0581044	1.22946	0.94555	0.828391	0.561265	1.4488	1.63944	0.615146	0.580052	2.19498	1.21983	0.676492	1.19775	2.36	4.22523	4.11245	3.08143	3.82342	4.45067	4.64345	4.59819
0.46	0.30899	0.057584	-0.628252	-0.439231	0.234502	-0.30495	-0.63543	0.0609122	0.0336395	0.504333	0.277349	-0.0828108	1.21662	0.987179	0.850438	0.544543	1.45746	1.66659	0.62604	0.580719	2.19757	1.26883	0.706756	1.17342	2.344	4.19079	4.03565	3.01118	3.85077	4.45466	4.5876	4.52576
0.462	0.275774	-0.00254919	-0.623068	-0.422694	0.158958	-0.358346	-0.650092	0.067519	0.0543859	0.52966	0.266667	-0.105385	1.19476	1.02823	0.876655	0.532725	1.45691	1.67963	0.625104	0.579095	2.19155	1.30529	0.724557	1.14459	2.31493	4.14931	3.95932	2.94692	3.87241	4.45227	4.52294	4.45087
0.464	0.232009	-0.0706855	-0.621332	-0.415571	0.0793535	-0.412896	-0.663511	0.0715335	0.0691153	0.547622	0.258273	-0.126009	1.16246	1.0657	0.904824	0.525314	1.44689	1.67845	0.614474	0.576881	2.17669	1.32833	0.730749	1.11271	2.27153	4.09928	3.88373	2.88944	3.88642	4.43942	4.44767	4.37494
0.466	0.178925	-0.143987	-0.624548	-0.418654	-0.00192904	-0.467361	-0.676516	0.0716967	0.0745147	0.554811	0.251211	-0.144657	1.11867	1.09683	0.93275	0.521711	1.4277	1.66381	0.597028	0.575995	2.15339	1.33807	0.727046	1.07946	2.21304	4.03906	3.80853	2.83871	3.89115	4.41241	4.36031	4.29902
0.468	0.118429	-0.219327	-0.633878	-0.432185	-0.0822845	-0.52042	-0.689943	0.0668843	0.0677688	0.548613	0.24465	-0.161097	1.06289	1.11931	0.958424	0.521269	1.40016	1.63732	0.576122	0.578401	2.12262	1.33559	0.715898	1.04663	2.13928	3.96709	3.7328	2.79382	3.88529	4.36826	4.2599	4.22375
0.47	0.0529358	-0.29361	-0.650091	-0.45585	-0.15912	-0.570827	-0.704615	0.0561742	0.0467874	0.527396	0.237968	-0.17491	0.9952	1.13144	0.980146	0.523348	1.36559	1.60126	0.555265	0.585902	2.08592	1.32285	0.700277	1.01603	2.05068	3.88218	3.65526	2.75309	3.86788	4.30495	4.14614	4.14935
0.472	-0.0148492	-0.364075	-0.673534	-0.488796	-0.230087	-0.617572	-0.721324	0.0389052	0.0103795	0.490638	0.230799	-0.185525	0.916384	1.13228	0.996635	0.527376	1.32566	1.55844	0.537794	0.599952	2.04524	1.30253	0.683415	0.989313	1.94836	3.78367	3.57447	2.7142	3.83839	4.22169	4.01951	4.07571
0.474	-0.0821392	-0.428551	-0.704147	-0.529703	-0.293288	-0.660002	-0.740816	0.0147208	-0.0416358	0.43896	0.223073	-0.192274	0.82789	1.12169	1.0071	0.532895	1.28225	1.5119	0.526551	0.621485	2.0028	1.27769	0.668518	0.967848	1.8341	3.67172	3.48911	2.67444	3.79675	4.11903	3.88138	4.00249
0.476	-0.146275	-0.485636	-0.741486	-0.576871	-0.347425	-0.697922	-0.76376	-0.0164014	-0.108396	0.37409	0.215011	-0.194448	0.731826	1.10037	1.01126	0.539602	1.23728	1.46467	0.523624	0.650786	1.96087	1.25154	0.658462	0.952619	1.71033	3.5474	3.39825	2.63096	3.74336	3.99888	3.73396	3.92927
0.478	-0.204904	-0.53478	-0.784772	-0.628338	-0.391896	-0.73163	-0.790715	-0.054138	-0.188038	0.298735	0.207114	-0.191365	0.630866	1.06973	1.00937	0.547372	1.19255	1.4195	0.530146	0.687429	1.92154	1.2271	0.655525	0.94414	1.58006	3.41283	3.30154	2.58111	3.67917	3.86452	3.58034	3.85573
0.48	-0.256118	-0.576272	-0.832951	-0.68201	-0.426807	-0.761888	-0.822085	-0.0978256	-0.277817	0.216391	0.200113	-0.182439	0.52813	1.03185	1.00215	0.556254	1.14956	1.37858	0.546199	0.730278	1.88657	1.20685	0.661171	0.942436	1.44679	3.27113	3.1994	2.52273	3.60565	3.72036	3.42428	3.7818
0.482	-0.29855	-0.611134	-0.88475	-0.735793	-0.452919	-0.789847	-0.858068	-0.146484	-0.374289	0.131096	0.194914	-0.167244	0.427009	0.989227	0.990747	0.566458	1.10945	1.34338	0.57082	0.777559	1.85715	1.19255	0.675914	0.947054	1.31437	3.12632	3.09311	2.45438	3.52477	3.57173	3.27007	3.70771
0.484	-0.331416	-0.64094	-0.938737	-0.787713	-0.471527	-0.816904	-0.898605	-0.198856	-0.473548	0.0471427	0.192513	-0.145581	0.330971	0.944646	0.976632	0.578309	1.07289	1.31455	0.602104	0.827005	1.83386	1.18502	0.699271	0.957141	1.1868	2.98313	2.98477	2.37557	3.43892	3.42449	3.12225	3.63411
0.486	-0.354521	-0.667585	-0.993385	-0.836024	-0.484295	-0.844537	-0.94333	-0.253463	-0.571484	-0.0312259	0.193911	-0.117527	0.24335	0.900922	0.961483	0.592186	1.0401	1.29187	0.63741	0.876044	1.81657	1.1841	0.729815	0.971546	1.0681	2.84665	2.87722	2.28679	3.35085	3.28469	2.98538	3.56205
0.488	-0.368215	-0.693034	-1.04713	-0.879288	-0.493057	-0.874105	-0.991544	-0.308673	-0.664064	-0.100112	0.200018	-0.0834739	0.167133	0.860699	0.947068	0.608447	1.01089	1.27436	0.673624	0.922037	1.80452	1.1887	0.765332	0.988966	0.962021	2.72203	2.77379	2.18959	3.26345	3.15806	2.86362	3.49287
0.49	-0.37333	-0.719071	-1.09841	-0.916427	-0.49961	-0.906667	-1.0422	-0.362776	-0.747592	-0.156234	0.211563	-0.0441578	0.104774	0.826257	0.935114	0.627347	0.98478	1.26037	0.707481	0.962515	1.79636	1.19693	0.803039	1.00809	0.87186	2.61406	2.67801	2.08635	3.17962	3.04963	2.7605	3.42812
0.492	-0.371085	-0.747099	-1.14575	-0.946746	-0.505527	-0.94282	-1.09394	-0.414073	-0.818945	-0.197152	0.229001	-0.000661609	0.0580281	0.799357	0.927186	0.648952	0.961112	1.24789	0.735882	0.995409	1.79037	1.20635	0.839884	1.02774	0.800222	2.52672	2.59329	1.98017	3.10198	2.9633	2.67858	3.36935
0.494	-0.362986	-0.777988	-1.18781	-0.969927	-0.511993	-0.982577	-1.14513	-0.460958	-0.875751	-0.221434	0.252445	0.0455992	0.0278485	0.781133	0.924569	0.673075	0.9392	1.23474	0.756201	1.01925	1.78465	1.21427	0.87285	1.047	0.748825	2.46289	2.52253	1.87451	3.0327	2.90153	2.61921	3.31796
0.496	-0.350723	-0.811996	-1.22345	-0.986005	-0.519703	-1.02532	-1.19396	-0.502009	-0.916522	-0.228739	0.281608	0.0929144	0.0143335	0.772041	0.928172	0.699223	0.918461	1.2189	0.766534	1.03328	1.7773	1.21808	0.899277	1.06533	0.718337	2.42398	2.46778	1.77289	2.97322	2.86509	2.58234	3.27493
0.498	-0.336062	-0.848773	-1.25179	-0.995321	-0.528812	-1.0698	-1.23856	-0.536065	-0.940715	-0.219838	0.315775	0.139341	0.0167387	0.771864	0.93846	0.726579	0.898527	1.19871	0.765879	1.03756	1.76666	1.21559	0.917127	1.08252	0.708271	2.40976	2.42996	1.67855	2.92413	2.8529	2.56645	3.24071
0.5	-0.320754	-0.88743	-1.27226	-0.998471	-0.538947	-1.11422	-1.27717	-0.562299	-0.948722	-0.196546	0.353805	0.18279	0.0335515	0.779768	0.955404	0.754022	0.87931	1.1731	0.754214	1.03293	1.75151	1.20526	0.925206	1.0988	0.716951	2.41824	2.40866	1.59412	2.88496	2.86209	2.56859	3.21506
0.502	-0.306454	-0.926671	-1.2847	-0.996248	-0.54928	-1.15642	-1.30823	-0.580268	-0.941808	-0.161586	0.394166	0.221125	0.0626189	0.794408	0.978478	0.780172	0.861015	1.1417	0.732489	1.02089	1.73118	1.18644	0.923283	1.11467	0.741543	2.44576	2.40206	1.52136	2.85423	2.88808	2.58447	3.19699
0.504	-0.294643	-0.964967	-1.2893	-0.98958	-0.558652	-1.19399	-1.33057	-0.589948	-0.921991	-0.118394	0.435	0.252289	0.101319	0.814066	1.00668	0.803489	0.844112	1.10491	0.702517	1.0035	1.70561	1.15945	0.912123	1.13088	0.778187	2.48714	2.40698	1.46103	2.82941	2.92489	2.60876	3.18476
0.506	-0.286576	-1.00074	-1.28671	-0.979474	-0.565731	-1.22456	-1.34353	-0.591742	-0.891883	-0.0708816	0.474225	0.27442	0.14676	0.836806	1.03857	0.822379	0.829245	1.06383	0.666791	0.983141	1.67536	1.12556	0.893417	1.14823	0.822194	2.53602	2.41909	1.41275	2.8071	2.96548	2.6354	3.17598
0.508	-0.283233	-1.03255	-1.27795	-0.966969	-0.569191	-1.246	-1.34699	-0.586453	-0.854504	-0.0231723	0.509656	0.285983	0.195978	0.860628	1.07238	0.835338	0.817125	1.02011	0.628234	0.962279	1.64157	1.08689	0.869614	1.16751	0.868319	2.58523	2.43321	1.37513	2.78325	3.00227	2.65801	3.16776
0.51	-0.285285	-1.05923	-1.26436	-0.95308	-0.567888	-1.25667	-1.34146	-0.57524	-0.813086	0.02067	0.539143	0.285873	0.246142	0.883623	1.1061	0.841079	0.808385	0.975817	0.589914	0.943226	1.60578	1.04618	0.843679	1.18928	0.911092	2.62735	2.44369	1.34587	2.75347	3.02759	2.67036	3.15697
0.512	-0.293077	-1.08004	-1.24752	-0.938758	-0.561019	-1.25554	-1.32802	-0.559535	-0.770875	0.0568951	0.560719	0.273506	0.294708	0.904088	1.13758	0.838665	0.803451	0.933115	0.554759	0.927922	1.56976	1.00648	0.818797	1.2138	0.945172	2.65518	2.44494	1.32199	2.71337	3.03429	2.66684	3.14046
0.514	-0.306616	-1.09467	-1.22914	-0.924846	-0.548256	-1.24236	-1.30824	-0.540939	-0.730951	0.0822911	0.572734	0.248873	0.339552	0.920613	1.16467	0.827603	0.80242	0.894071	0.525283	0.91775	1.53536	0.970853	0.798053	1.2409	0.965713	2.66228	2.43184	1.30019	2.65896	3.0162	2.64284	3.11539
0.516	-0.325583	-1.1033	-1.21089	-0.912042	-0.529823	-1.2177	-1.28407	-0.521106	-0.69607	0.0943621	0.573976	0.21256	0.379043	0.932134	1.18532	0.807903	0.804977	0.860394	0.503356	0.913416	1.50422	0.942024	0.784114	1.26996	0.968703	2.64343	2.40024	1.27713	2.58699	2.96859	2.59512	3.07944
0.518	-0.349354	-1.1065	-1.19424	-0.900863	-0.50653	-1.18294	-1.25763	-0.501616	-0.668543	0.0914495	0.563755	0.165726	0.412069	0.937937	1.1977	0.780092	0.810362	0.83324	0.490045	0.914897	1.47768	0.922069	0.778948	1.29991	0.951251	2.595	2.3473	1.24975	2.49528	2.88851	2.52207	3.0311
0.52	-0.377042	-1.1052	-1.18038	-0.891626	-0.479753	-1.14019	-1.23104	-0.483849	-0.650138	0.0727894	0.541957	0.110036	0.438007	0.937632	1.20028	0.745171	0.817389	0.813078	0.485524	0.921461	1.45652	0.91218	0.783607	1.32925	0.911796	2.51525	2.27176	1.21561	2.38296	2.77498	2.42382	2.96977
0.522	-0.407552	-1.10052	-1.17002	-0.884423	-0.451357	-1.09216	-1.20624	-0.468887	-0.642037	0.0385063	0.509044	0.0475684	0.456664	0.931098	1.1919	0.704529	0.824519	0.799636	0.489072	0.931758	1.44096	0.912511	0.7981	1.35615	0.850222	2.40439	2.17407	1.17307	2.25063	2.6291	2.30219	2.89584
0.524	-0.439658	-1.0937	-1.16339	-0.879127	-0.423584	-1.04195	-1.18479	-0.45743	-0.644825	-0.0104544	0.466017	-0.0193186	0.468178	0.91841	1.17182	0.659811	0.829988	0.791923	0.499149	0.943966	1.43058	0.922135	0.821353	1.37859	0.76787	2.26458	2.0563	1.12143	2.10035	2.45395	2.16061	2.81073
0.526	-0.472085	-1.08596	-1.16012	-0.875399	-0.398899	-0.992865	-1.16775	-0.449757	-0.658508	-0.0724468	0.414331	-0.0881284	0.472903	0.899764	1.13975	0.612769	0.831965	0.788343	0.513554	0.955989	1.42435	0.939108	0.851285	1.3945	0.667434	2.09977	1.92204	1.06098	1.93561	2.25438	2.00377	2.71669
0.528	-0.503598	-1.07842	-1.15937	-0.87272	-0.379818	-0.94816	-1.15558	-0.445721	-0.682573	-0.145285	0.355782	-0.156379	0.471303	0.875399	1.09582	0.565097	0.828746	0.786865	0.529631	0.965668	1.42078	0.960643	0.884973	1.40194	0.552764	1.91542	1.77603	0.992903	1.76106	2.03669	1.83732	2.61669
0.53	-0.533096	-1.072	-1.1598	-0.870428	-0.368727	-0.910831	-1.14816	-0.444788	-0.716072	-0.226431	0.292368	-0.221749	0.463844	0.84555	1.04061	0.518276	0.818931	0.785252	0.544525	0.970996	1.41803	0.98337	0.918908	1.39928	0.428592	1.71807	1.62381	0.919194	1.58229	1.8082	1.66745	2.51413
0.532	-0.559687	-1.0674	-1.15977	-0.867774	-0.367703	-0.883415	-1.14478	-0.446115	-0.757712	-0.313187	0.226149	-0.282201	0.450914	0.810414	0.975111	0.47346	0.801599	0.781305	0.555445	0.970314	1.41413	1.00367	0.949307	1.3853	0.300186	1.51494	1.47124	0.842406	1.40541	1.57683	1.5004	2.41258
0.534	-0.58275	-1.06505	-1.15746	-0.863979	-0.378353	-0.867822	-1.14428	-0.448648	-0.80597	-0.402887	0.159107	-0.336081	0.432781	0.770155	0.900678	0.43139	0.776441	0.773117	0.559927	0.962464	1.40722	1.018	0.97246	1.35939	0.172988	1.31344	1.32405	0.765422	1.23667	1.35056	1.3421	2.31547
0.536	-0.60197	-1.06514	-1.15106	-0.85829	-0.401683	-0.865217	-1.14516	-0.451241	-0.859194	-0.493051	0.0930333	-0.382179	0.409572	0.72493	0.818997	0.392379	0.743832	0.759287	0.556057	0.946884	1.39571	1.02331	0.985079	1.32156	0.0522473	1.12073	1.1874	0.691206	1.08206	1.13702	1.19776	2.22586
0.538	-0.617342	-1.06762	-1.13896	-0.850035	-0.437996	-0.875955	-1.14577	-0.452778	-0.915697	-0.581514	0.0294474	-0.419752	0.3813	0.674951	0.732047	0.356351	0.704853	0.739099	0.542653	0.923642	1.37849	1.01729	0.984619	1.2725	-0.0573235	0.943273	1.06555	0.622555	0.946914	0.943054	1.07161	2.14618
0.54	-0.629143	-1.0722	-1.11988	-0.838661	-0.486845	-0.899563	-1.1445	-0.452281	-0.973835	-0.666491	-0.0304401	-0.448498	0.347907	0.620559	0.642053	0.322936	0.661234	0.712614	0.519366	0.893408	1.35509	0.998655	0.969525	1.21359	-0.151828	0.786515	0.961604	0.561902	0.835563	0.774381	0.966694	2.07808
0.542	-0.637869	-1.07841	-1.09302	-0.823756	-0.547027	-0.934782	-1.13991	-0.448996	-1.03206	-0.746605	-0.0857252	-0.468508	0.309343	0.562311	0.551438	0.291616	0.61524	0.680706	0.486719	0.857356	1.32576	0.967281	0.939415	1.14678	-0.228401	0.654617	0.87734	0.511161	0.751109	0.635354	0.884768	2.02235
0.544	-0.644159	-1.08559	-1.05813	-0.80506	-0.616633	-0.979654	-1.13092	-0.442449	-1.08895	-0.820855	-0.135767	-0.480176	0.265646	0.501052	0.462779	0.2619	0.5695	0.645	0.446059	0.817031	1.29143	0.924274	0.895142	1.07451	-0.285338	0.550295	0.813208	0.471635	0.695244	0.528802	0.826332	1.9789
0.546	-0.648692	-1.09296	-1.01554	-0.782451	-0.693143	-1.03166	-1.11688	-0.432467	-1.14322	-0.888544	-0.180115	-0.484098	0.21703	0.437979	0.378739	0.233498	0.526796	0.607743	0.399439	0.774179	1.25373	0.871892	0.838758	0.999497	-0.322136	0.474749	0.768414	0.443984	0.668189	0.455973	0.790708	1.94679
0.548	-0.652091	-1.0996	-0.966153	-0.755927	-0.773571	-1.08788	-1.09766	-0.419164	-1.19369	-0.949186	-0.218421	-0.480966	0.163952	0.374662	0.301997	0.206486	0.489838	0.571616	0.34944	0.730566	1.21482	0.813382	0.773372	0.92463	-0.339451	0.427692	0.7411	0.428244	0.668733	0.41657	0.776207	1.92438
0.55	-0.654834	-1.1045	-0.911332	-0.725577	-0.854649	-1.14519	-1.07363	-0.402901	-1.23929	-1.0024	-0.250357	-0.471469	0.107164	0.313025	0.235156	0.181422	0.461038	0.539493	0.298953	0.687817	1.17721	0.752725	0.702911	0.852713	-0.338986	0.407457	0.728584	0.423888	0.694361	0.408867	0.780344	1.90948
0.552	-0.657187	-1.10665	-0.852831	-0.691553	-0.93303	-1.20049	-1.04562	-0.384223	-1.27903	-1.04779	-0.275543	-0.456219	0.0477251	0.255275	0.180635	0.15939	0.442311	0.514192	0.250938	0.647271	1.14358	0.694312	0.63181	0.786308	-0.323313	0.411173	0.727655	0.429918	0.741462	0.429886	0.800065	1.89953
0.554	-0.659166	-1.10502	-0.792636	-0.654046	-1.00551	-1.25085	-1.01486	-0.36379	-1.312	-1.08494	-0.29352	-0.435707	-0.0130223	0.203776	0.140536	0.141977	0.434919	0.498212	0.208179	0.60989	1.11653	0.642581	0.564658	0.727564	-0.29566	0.434994	0.734863	0.44497	0.805592	0.475633	0.831991	1.89181
0.556	-0.660537	-1.09873	-0.732827	-0.613278	-1.06923	-1.29376	-0.982848	-0.342307	-1.33736	-1.11332	-0.30376	-0.410298	-0.0735124	0.160886	0.11651	0.131154	0.439374	0.493513	0.173078	0.576211	1.09837	0.601656	0.505829	0.678085	-0.259673	0.474364	0.746802	0.467426	0.881778	0.54136	0.872639	1.88365
0.558	-0.66085	-1.08705	-0.675433	-0.569503	-1.1219	-1.32728	-0.951225	-0.320466	-1.35439	-1.13235	-0.305725	-0.380269	-0.132057	0.12875	0.109604	0.129081	0.455398	0.501326	0.147466	0.546357	1.0909	0.574999	0.459123	0.638845	-0.219174	0.524306	0.760353	0.495507	0.964838	0.621856	0.918613	1.8726
0.56	-0.659501	-1.06951	-0.622305	-0.523029	-1.16188	-1.35011	-0.921623	-0.2989	-1.36257	-1.14147	-0.298974	-0.345878	-0.186972	0.109085	0.120134	0.137853	0.481957	0.522034	0.132496	0.52009	1.09525	0.565123	0.427466	0.610152	-0.177928	0.579712	0.77287	0.52737	1.04969	0.711727	0.966766	1.85656
0.562	-0.655826	-1.04601	-0.57502	-0.474244	-1.18833	-1.36175	-0.89554	-0.278164	-1.36157	-1.14028	-0.283294	-0.307461	-0.236719	0.102965	0.147569	0.159203	0.517349	0.555124	0.128574	0.496907	1.1118	0.573382	0.41267	0.591661	-0.139439	0.635625	0.782308	0.561171	1.13164	0.805682	1.01431	1.83396
0.564	-0.649191	-1.01682	-0.534809	-0.423661	-1.20126	-1.3624	-0.87422	-0.258729	-1.35144	-1.12865	-0.258848	-0.265542	-0.280053	0.110643	0.190465	0.194209	0.559348	0.599206	0.135372	0.476145	1.14011	0.599853	0.415293	0.582442	-0.106776	0.687499	0.787283	0.595121	1.2066	0.898782	1.05891	1.80376
0.566	-0.639094	-0.982651	-0.502519	-0.371946	-1.2014	-1.353	-0.858551	-0.240992	-1.33259	-1.10692	-0.226318	-0.220932	-0.316151	0.131421	0.24645	0.243032	0.605368	0.65211	0.15189	0.457106	1.17896	0.643323	0.434602	0.581074	-0.0824443	0.731421	0.787069	0.627526	1.27131	0.986661	1.0987	1.76547
0.568	-0.625243	-0.944638	-0.478609	-0.319951	-1.19021	-1.3351	-0.849007	-0.225299	-1.30591	-1.076	-0.187002	-0.174812	-0.344717	0.163592	0.312282	0.304726	0.652663	0.711047	0.176572	0.439164	1.22643	0.701381	0.468634	0.585788	-0.0682919	0.764284	0.781543	0.656818	1.32339	1.0657	1.13227	1.7192
0.57	-0.607616	-0.904289	-0.463174	-0.26872	-1.16966	-1.3107	-0.845612	-0.21197	-1.27275	-1.03747	-0.142875	-0.128769	-0.366041	0.204476	0.383968	0.377143	0.698511	0.772814	0.207459	0.421843	1.28005	0.770602	0.514368	0.594617	-0.0654695	0.783904	0.771083	0.681579	1.36145	1.13314	1.1587	1.66551
0.572	-0.58648	-0.86341	-0.455982	-0.21948	-1.14206	-1.28209	-0.847949	-0.201312	-1.23494	-0.993634	-0.0965614	-0.0847852	-0.381008	0.250536	0.456966	0.456968	0.740387	0.834032	0.242356	0.404874	1.33696	0.846819	0.567974	0.605556	-0.0744247	0.789077	0.756435	0.700564	1.38501	1.18715	1.17745	1.60536
0.574	-0.562389	-0.823982	-0.456528	-0.173598	-1.10989	-1.25162	-0.855198	-0.193635	-1.19469	-0.947411	-0.0512409	-0.0451717	-0.391051	0.297585	0.52644	0.539864	0.776118	0.891395	0.279016	0.388212	1.39413	0.925441	0.625127	0.616722	-0.0949369	0.779563	0.738567	0.712722	1.39444	1.22682	1.1883	1.53998
0.576	-0.536138	-0.788024	-0.464099	-0.132514	-1.07552	-1.22155	-0.866207	-0.189244	-1.15449	-0.902251	-0.0104766	-0.012443	-0.398054	0.341067	0.587555	0.620751	0.803983	0.941909	0.315302	0.372016	1.44858	1.00181	0.681361	0.626495	-0.126185	0.756016	0.718511	0.717224	1.39084	1.25212	1.19133	1.47073
0.578	-0.508695	-0.757443	-0.477832	-0.097659	-1.04112	-1.19389	-0.879584	-0.188427	-1.11698	-0.861905	0.0220231	0.0108512	-0.4042	0.376384	0.635799	0.694165	0.822792	0.983105	0.349338	0.356612	1.49757	1.07156	0.732431	0.633634	-0.166838	0.719848	0.697228	0.713481	1.3758	1.26376	1.18676	1.39896
0.58	-0.48112	-0.733885	-0.496776	-0.070346	-1.00845	-1.1702	-0.893815	-0.191428	-1.08471	-0.830156	0.0426843	0.0223264	-0.411793	0.399243	0.667291	0.754696	0.831914	1.01321	0.379627	0.342437	1.53882	1.13094	0.774657	0.637373	-0.215177	0.673054	0.67548	0.701163	1.35126	1.26304	1.17493	1.3259
0.582	-0.454467	-0.718613	-0.519937	-0.0516659	-0.978807	-1.15157	-0.907382	-0.198413	-1.06004	-0.810521	0.0483628	0.019973	-0.42306	0.405995	0.679052	0.79743	0.831274	1.03125	0.405128	0.329977	1.57057	1.17708	0.805211	0.637471	-0.26921	0.618009	0.653743	0.680214	1.31926	1.25168	1.15622	1.25257
0.584	-0.429701	-0.712407	-0.546326	-0.0423858	-0.952985	-1.13858	-0.918885	-0.209437	-1.04485	-0.805949	0.0366253	0.00235539	-0.439952	0.39393	0.669224	0.818376	0.821317	1.03713	0.425313	0.319717	1.59178	1.2082	0.82235	0.634236	-0.326816	0.55724	0.63215	0.650849	1.28176	1.23162	1.13098	1.1797
0.586	-0.40762	-0.715516	-0.574989	-0.0428664	-0.931296	-1.13126	-0.927148	-0.224415	-1.04048	-0.818547	0.0059844	-0.0312252	-0.463968	0.3615	0.637195	0.814817	0.802953	1.03159	0.440167	0.312102	1.60208	1.22369	0.825542	0.628511	-0.385868	0.493222	0.610478	0.613541	1.24044	1.2048	1.09954	1.10768
0.588	-0.3888	-0.727646	-0.605032	-0.0530081	-0.913634	-1.12925	-0.931307	-0.243099	-1.04759	-0.84937	-0.0439385	-0.0806216	-0.49602	0.30845	0.58364	0.785562	0.777483	1.01614	0.450174	0.307514	1.60184	1.22417	0.815512	0.621616	-0.444362	0.428178	0.588177	0.568998	1.19662	1.17301	1.06213	1.03662
0.59	-0.373568	-0.747996	-0.63564	-0.0722324	-0.899574	-1.1318	-0.93087	-0.265071	-1.06606	-0.898304	-0.112341	-0.1448	-0.536348	0.235842	0.510461	0.731057	0.746515	0.992962	0.45626	0.306273	1.59203	1.21134	0.794173	0.615268	-0.50052	0.363937	0.564428	0.518117	1.15111	1.13773	1.01896	0.966359
0.592	-0.362002	-0.775336	-0.666088	-0.0995031	-0.88849	-1.13796	-0.925736	-0.289755	-1.0951	-0.96404	-0.197271	-0.221874	-0.584498	0.145975	0.420635	0.653356	0.711871	0.964695	0.459718	0.308643	1.57418	1.18783	0.764473	0.611463	-0.552884	0.301823	0.538242	0.461934	1.10419	1.10002	0.970233	0.896586
0.594	-0.353944	-0.808116	-0.695739	-0.133388	-0.879673	-1.14665	-0.916189	-0.316434	-1.13321	-1.04417	-0.295754	-0.309217	-0.639364	0.0421947	0.317981	0.555953	0.675497	0.934275	0.462102	0.314844	1.5502	1.15697	0.730153	0.612333	-0.600382	0.242608	0.508575	0.401569	1.05568	1.06051	0.916168	0.826905
0.596	-0.349048	-0.844584	-0.724056	-0.172154	-0.872435	-1.15683	-0.902845	-0.344294	-1.17842	-1.13538	-0.404018	-0.403634	-0.699288	-0.0713681	0.206876	0.443484	0.639362	0.904696	0.465116	0.325065	1.52224	1.12249	0.695437	0.619986	-0.642369	0.186522	0.474447	0.338157	1.00493	1.01937	0.857093	0.756975
0.598	-0.346825	-0.882929	-0.750591	-0.213891	-0.866186	-1.16754	-0.88658	-0.372467	-1.22836	-1.23371	-0.517778	-0.501592	-0.762214	-0.190127	0.0919314	0.321337	0.605362	0.878794	0.470476	0.339461	1.49251	1.08817	0.664691	0.636327	-0.678645	0.13331	0.435068	0.2728	0.951	0.976385	0.793487	0.686613
0.6	-0.34671	-0.921404	-0.774992	-0.256646	-0.860493	-1.17798	-0.868434	-0.400086	-1.28055	-1.33489	-0.632573	-0.599475	-0.825872	-0.309393	-0.022329	0.195208	0.575219	0.859046	0.479774	0.358124	1.46312	1.05756	0.642052	0.662884	-0.709442	0.082326	0.389938	0.206517	0.892764	0.931023	0.726029	0.615886
0.602																	0.550384	0.847379	0.494332	0.381049	1.43592	1.0337	0.631081	0.700636	-0.73539	0.0326678	0.338923	0.14021	0.829079	0.88258	0.655628	0.545173
0.604																	0.531942	0.845031	0.515069	0.408065	1.41238	1.01884	0.634446	0.749866	-0.757461	-0.0166853	0.282291	0.074649	0.758946	0.830304	0.583422	0.475185
0.606																	0.520538	0.852447	0.542373	0.438773	1.39348	1.01429	0.653669	0.810049	-0.776887	-0.0667277	0.220709	0.0104689	0.681662	0.773527	0.510746	0.406947
0.608																	0.516307	0.869235	0.576008	0.472472	1.37969	1.02033	0.688957	0.879779	-0.79506	-0.118298	0.155195	-0.0518182	0.596942	0.711787	0.439065	0.341728
0.61																	0.518842	0.894174	0.615048	0.508106	1.37092	1.03621	0.739129	0.956765	-0.813425	-0.171976	0.0870338	-0.111801	0.505022	0.644912	0.36988	0.280936
0.612																	0.527192	0.925286	0.657866	0.544239	1.36656	1.06016	0.801645	1.03789	-0.833355	-0.228008	0.0176588	-0.169144	0.406704	0.573082	0.304614	0.225985
0.614																	0.539896	0.959958	0.702168	0.579073	1.36554	1.08961	0.872747	1.11932	-0.856028	-0.286275	-0.0514782	-0.223563	0.303371	0.496837	0.244481	0.178145
0.616																	0.555064	0.995118	0.745086	0.610505	1.36644	1.12134	0.947687	1.19672	-0.882306	-0.346299	-0.119046	-0.274807	0.196947	0.417054	0.190368	0.138389
0.618																	0.570498	1.02745	0.783338	0.636238	1.36763	1.15175	1.02105	1.2655	-0.912633	-0.407285	-0.183961	-0.322653	0.0898149	0.334883	0.142729	0.107257
0.62																	0.583845	1.05361	0.813421	0.653933	1.36733	1.17715	1.08711	1.32108	-0.946956	-0.468202	-0.245487	-0.366916	-0.0153055	0.251655	0.101509	0.0847536
0.622																	0.592781	1.07052	0.83186	0.661388	1.36384	1.19398	1.14028	1.35924	-0.984682	-0.527878	-0.303309	-0.407469	-0.115516	0.168767	0.0661129	0.0702837
0.624																	0.595201	1.07554	0.835469	0.656735	1.35565	1.19916	1.17547	1.37642	-1.02468	-0.585128	-0.357553	-0.444274	-0.207919	0.0875633	0.0354183	0.0626413
0.626																	0.589407	1.06674	0.821615	0.63862	1.34151	1.19021	1.18851	1.37001	-1.06535	-0.638869	-0.408772	-0.477427	-0.289813	0.00921067	0.00783617	0.060055
0.628																	0.574275	1.04301	0.788462	0.606363	1.32061	1.16553	1.17642	1.33857	-1.10469	-0.688249	-0.457882	-0.507186	-0.358882	-0.0654011	-0.0185814	0.0602865
0.63																	0.549383	1.00417	0.735166	0.560065	1.29256	1.12444	1.13771	1.28199	-1.14049	-0.732741	-0.506063	-0.534006	-0.413374	-0.135741	-0.0459979	0.0607781
0.632																	0.515083	0.951048	0.66201	0.500656	1.25749	1.06724	1.07247	1.20157	-1.1705	-0.772227	-0.554626	-0.558544	-0.452243	-0.201684	-0.0766232	0.0588379
0.634																	0.472518	0.885371	0.570463	0.429869	1.21601	0.995196	0.982383	1.09996	-1.19267	-0.807033	-0.604874	-0.581644	-0.47525	-0.263519	-0.112533	0.051848
0.636																	0.423566	0.809701	0.463142	0.350154	1.16915	0.910446	0.870636	0.981026	-1.20531	-0.837928	-0.657942	-0.604298	-0.483007	-0.321915	-0.155492	0.0374786
0.638																	0.370725	0.727236	0.343696	0.264521	1.11834	0.815848	0.741711	0.849607	-1.20735	-0.86608	-0.714661	-0.627575	-0.476955	-0.377853	-0.2068	0.01389
0.64																	0.316943	0.641596	0.216607	0.176345	1.0653	0.7148	0.601078	0.711219	-1.19843	-0.892965	-0.775432	-0.652527	-0.459277	-0.432522	-0.267164	-0.0200972
0.642																	0.265401	0.556567	0.0869209	0.0891399	1.01189	0.61102	0.454829	0.571686	-1.17904	-0.920239	-0.840139	-0.680084	-0.432748	-0.487191	-0.336625	-0.0648771
0.644																	0.219279	0.475837	-0.040058	0.00632707	0.960049	0.508322	0.309269	0.436758	-1.1505	-0.949578	-0.908098	-0.710941	-0.400532	-0.543064	-0.414524	-0.119995
0.646																	0.18151	0.402754	-0.159105	-0.0689749	0.911665	0.4104	0.170512	0.31174	-1.11487	-0.982503	-0.978049	-0.745453	-0.365936	-0.601136	-0.499529	-0.18415
0.648																	0.154563	0.340107	-0.265398	-0.13413	0.868452	0.320629	0.0440924	0.201162	-1.07488	-1.0202	-1.0482	-0.783557	-0.332156	-0.662055	-0.589709	-0.255265
0.65																	0.14025	0.289966	-0.354822	-0.187113	0.831875	0.2419	-0.0653593	0.108519	-1.03358	-1.06336	-1.11632	-0.824719	-0.30201	-0.726009	-0.682648	-0.330621
0.652																	0.139595	0.253583	-0.424209	-0.226583	0.803073	0.176493	-0.154362	0.0360926	-0.994201	-1.11204	-1.17981	-0.867923	-0.27771	-0.792636	-0.77559	-0.407042
0.654																	0.152759	0.231358	-0.471516	-0.251896	0.78281	0.126003	-0.220737	-0.0151271	-0.95974	-1.16553	-1.23594	-0.911707	-0.260673	-0.860977	-0.865605	-0.481123
0.656																	0.179041	0.222875	-0.495921	-0.263067	0.771449	0.0913073	-0.263652	-0.0454133	-0.932729	-1.22238	-1.28191	-0.954238	-0.251396	-0.929465	-0.949747	-0.549458
0.658																	0.216938	0.226998	-0.497832	-0.260693	0.768947	0.072575	-0.283569	-0.0561856	-0.914944	-1.28035	-1.31509	-0.993421	-0.249413	-0.995964	-1.02521	-0.608881
0.66																	0.264272	0.242016	-0.478815	-0.245838	0.774877	0.0693206	-0.282102	-0.0498116	-0.907196	-1.33652	-1.33312	-1.02704	-0.253325	-1.05785	-1.08946	-0.656673
0.662																	0.318362	0.265819	-0.44144	-0.219913	0.788464	0.0804855	-0.261799	-0.02935	-0.909216	-1.38742	-1.3341	-1.05293	-0.26092	-1.11212	-1.14032	-0.690721
0.664																	0.376236	0.296094	-0.389078	-0.184554	0.808641	0.104544	-0.225875	0.00173756	-0.919621	-1.42924	-1.31667	-1.0691	-0.269358	-1.15556	-1.17605	-0.709638
0.666																	0.434844	0.330519	-0.325647	-0.141507	0.834117	0.139625	-0.177923	0.0398793	-0.936	-1.45803	-1.28008	-1.0739	-0.275426	-1.18494	-1.19538	-0.712809
0.668																	0.491285	0.366936	-0.255342	-0.0925394	0.86346	0.183638	-0.121627	0.081665	-0.955097	-1.47001	-1.22428	-1.06617	-0.275823	-1.1972	-1.19755	-0.700383
0.67																	0.543002	0.403499	-0.18236	-0.0393752	0.895177	0.234401	-0.0604949	0.124074	-0.973085	-1.46184	-1.1499	-1.04529	-0.267466	-1.18969	-1.18227	-0.673216
0.672																	0.587948	0.438777	-0.110642	0.0163463	0.927802	0.289757	0.00235017	0.164641	-0.985904	-1.43091	-1.05827	-1.01124	-0.2478	-1.16041	-1.14974	-0.632765
0.674																	0.624695	0.471816	-0.0436609	0.0730878	0.959975	0.347681	0.0643305	0.201555	-0.989648	-1.37558	-0.95135	-0.964648	-0.215061	-1.10819	-1.10065	-0.580963
0.676																	0.652501	0.502142	0.0157558	0.129415	0.990516	0.406362	0.123499	0.233678	-0.980946	-1.2954	-0.831705	-0.906707	-0.168502	-1.0329	-1.03617	-0.520073
0.678																	0.671304	0.529732	0.0655346	0.18399	1.01848	0.464267	0.17856	0.260511	-0.957321	-1.19127	-0.702416	-0.839147	-0.108536	-0.93558	-0.95797	-0.452557
0.68																	0.681674	0.554931	0.104408	0.235559	1.04317	0.520177	0.228821	0.282084	-0.917487	-1.06553	-0.567	-0.76413	-0.0368	-0.818533	-0.868209	-0.380947
0.682																	0.6847	0.578344	0.131904	0.282949	1.06419	0.573191	0.274097	0.298829	-0.861546	-0.921876	-0.429305	-0.684127	0.0438761	-0.685317	-0.769537	-0.307748
0.684																	0.681854	0.60071	0.148281	0.325069	1.08138	0.622716	0.314579	0.31142	-0.791077	-0.765323	-0.293395	-0.601799	0.129603	-0.540675	-0.665069	-0.235363
0.686																	0.674815	0.62276	0.154418	0.360929	1.09482	0.668416	0.350678	0.320619	-0.709091	-0.601941	-0.163422	-0.519864	0.215652	-0.390363	-0.558332	-0.166039
0.688																	0.665298	0.645093	0.15167	0.389668	1.10472	0.71016	0.382874	0.327143	-0.619857	-0.438562	-0.0434793	-0.440974	0.296757	-0.24089	-0.453172	-0.101837
0.69																	0.654881	0.668059	0.14171	0.41059	1.11138	0.747945	0.411583	0.331567	-0.528606	-0.282399	0.0625542	-0.36761	0.367481	-0.0991849	-0.353615	-0.0446156
0.692																	0.644858	0.691679	0.126364	0.423209	1.11511	0.781822	0.437057	0.334266	-0.441133	-0.140603	0.151182	-0.301986	0.42261	0.027812	-0.263692	0.00398743
0.694																	0.636136	0.715604	0.107459	0.427298	1.1161	0.811825	0.459323	0.33541	-0.36333	-0.0197998	0.219461	-0.245974	0.457569	0.133583	-0.187228	0.0425706
0.696																	0.629162	0.739115	0.0867005	0.422929	1.11444	0.837914	0.478176	0.335004	-0.300684	0.0743682	0.265161	-0.201058	0.468797	0.212481	-0.127608	0.0699951
0.698																	0.623922	0.761165	0.0655757	0.410503	1.10999	0.859939	0.493218	0.332958	-0.257793	0.137661	0.286916	-0.16829	0.454079	0.260147	-0.0875498	0.0854212
0.7																	0.619969	0.780471	0.0452982	0.390763	1.10245	0.877634	0.503934	0.329186	-0.237935	0.167581	0.284337	-0.148278	0.412779	0.273864	-0.0688841	0.0883533
0.702																	0.616509	0.795624	0.0267905	0.364792	1.0913	0.890629	0.509802	0.323704	-0.242737	0.163604	0.258083	-0.141177	0.345969	0.25281	-0.0723895	0.0786907
0.704																	0.612524	0.805234	0.0107002	0.33398	1.07595	0.8985	0.510412	0.316721	-0.271982	0.127276	0.20988	-0.146697	0.256421	0.198194	-0.097681	0.0567752
0.706																	0.606903	0.808077	-0.00255689	0.29997	1.05572	0.900831	0.505582	0.308698	-0.323566	0.0621648	0.142472	-0.164123	0.14847	0.113244	-0.143178	0.0234278
0.708																	0.598597	0.803232	-0.0127367	0.26459	1.03006	0.897296	0.495459	0.300377	-0.393622	-0.0263439	0.0595094	-0.192341	0.0277406	0.00304253	-0.206157	-0.0200337
0.71																	0.586754	0.790207	-0.0197003	0.229753	0.998547	0.887735	0.480579	0.292757	-0.476805	-0.13139	-0.0346319	-0.22988	-0.0992379	-0.125775	-0.282887	-0.0718046
0.712																	0.570833	0.769017	-0.0233512	0.197357	0.961095	0.872236	0.461888	0.287032	-0.566702	-0.245104	-0.135082	-0.274963	-0.225495	-0.265445	-0.368842	-0.129636
0.714																	0.550687	0.740235	-0.0235855	0.169182	0.917992	0.851192	0.440718	0.284488	-0.656351	-0.359151	-0.236752	-0.325569	-0.344128	-0.407591	-0.458974	-0.19091
0.716																	0.526592	0.70498	-0.0202606	0.146782	0.869985	0.825328	0.418711	0.286377	-0.738802	-0.465324	-0.334631	-0.379507	-0.448815	-0.543794	-0.548022	-0.25275
0.718																	0.499241	0.664864	-0.0131859	0.1314	0.8183	0.79571	0.397706	0.293778	-0.807679	-0.556122	-0.424083	-0.434499	-0.534267	-0.666157	-0.630828	-0.312156
0.72																	0.469684	0.621891	-0.00213563	0.123898	0.764625	0.763706	0.379602	0.307464	-0.857688	-0.625272	-0.501113	-0.488273	-0.596604	-0.767832	-0.702651	-0.366162
0.722																	0.439228	0.578315	0.0131211	0.124718	0.711036	0.730928	0.366204	0.327794	-0.885025	-0.668162	-0.562592	-0.53866	-0.633595	-0.843453	-0.759431	-0.411997
0.724																	0.409315	0.536483	0.0327768	0.133866	0.659892	0.699138	0.359078	0.35464	-0.887642	-0.682121	-0.606421	-0.583687	-0.644757	-0.889457	-0.797999	-0.447252
0.726																	0.381382	0.498659	0.0569373	0.150931	0.613682	0.670137	0.359416	0.387362	-0.865361	-0.666555	-0.63161	-0.621672	-0.631296	-0.904246	-0.816223	-0.470027
0.728																	0.356724	0.466858	0.0855769	0.175125	0.574856	0.645653	0.367948	0.424832	-0.819814	-0.622909	-0.638288	-0.65131	-0.595912	-0.8882	-0.81307	-0.47906
0.73																	0.336378	0.442709	0.118504	0.205354	0.545648	0.627221	0.384885	0.465514	-0.754235	-0.554477	-0.627632	-0.67174	-0.542468	-0.843544	-0.788606	-0.473817
0.732																	0.321034	0.42735	0.155344	0.240298	0.527908	0.61609	0.40992	0.507577	-0.673125	-0.466072	-0.601731	-0.6826	-0.475595	-0.77408	-0.743924	-0.454553
0.734																	0.310997	0.421373	0.195545	0.278509	0.522958	0.613143	0.44227	0.549057	-0.581818	-0.363593	-0.563404	-0.684066	-0.400235	-0.684815	-0.681028	-0.422323
0.736																	0.306193	0.424825	0.238406	0.318503	0.531492	0.618862	0.480776	0.588019	-0.486015	-0.253538	-0.515978	-0.676859	-0.321206	-0.581534	-0.602679	-0.378949
0.738																	0.306217	0.437261	0.283126	0.358862	0.553526	0.633311	0.524023	0.622734	-0.391308	-0.142496	-0.463065	-0.662229	-0.242814	-0.470344	-0.51222	-0.326945
0.74																	0.310437	0.457843	0.328878	0.398316	0.588397	0.656176	0.57049	0.65184	-0.302758	-0.0366748	-0.408335	-0.64192	-0.168544	-0.357244	-0.4134	-0.2694
0.742																	0.318104	0.485476	0.374878	0.435816	0.634829	0.686814	0.618712	0.674468	-0.224556	0.0585073	-0.355322	-0.618092	-0.100878	-0.247736	-0.310199	-0.209827
0.744																	0.328499	0.51896	0.420478	0.470594	0.691037	0.724347	0.667417	0.690339	-0.159788	0.138732	-0.307251	-0.593232	-0.0412214	-0.146532	-0.206672	-0.151972
0.746																	0.34105	0.557148	0.465228	0.502196	0.754872	0.76775	0.715653	0.699797	-0.11032	0.200974	-0.266913	-0.570029	0.0100354	-0.0573409	-0.106798	-0.0996181
0.748																	0.355445	0.59907	0.508934	0.530502	0.823989	0.815953	0.762862	0.703803	-0.0768115	0.243578	-0.236572	-0.551229	0.0533612	0.0172315	-0.014357	-0.0563665
0.75																	0.371687	0.64404	0.551681	0.555715	0.896016	0.867928	0.808912	0.703863	-0.0588182	0.266222	-0.217914	-0.539479	0.0898462	0.0756922	0.0671848	-0.0254273
0.752																	0.390113	0.691693	0.593829	0.578335	0.968716	0.922757	0.854075	0.701919	-0.0549879	0.269782	-0.212023	-0.537153	0.120924	0.117587	0.134781	-0.00942206
0.754																	0.411345	0.741978	0.635965	0.599102	1.04011	0.97967	0.898951	0.700187	-0.0633018	0.256137	-0.219383	-0.546189	0.148087	0.143367	0.185899	-0.0102142
0.756																	0.436193	0.79509	0.678829	0.61893	1.10858	1.03805	0.944348	0.700976	-0.0813354	0.227918	-0.239893	-0.56793	0.172637	0.154218	0.218612	-0.0287796
0.758																	0.465515	0.851353	0.723207	0.638812	1.1729	1.09741	0.991128	0.706488	-0.106508	0.188262	-0.272892	-0.602993	0.195489	0.151875	0.231681	-0.0651261
0.76																	0.500041	0.911063	0.769809	0.659727	1.23222	1.15733	1.04004	0.71862	-0.136294	0.140567	-0.317197	-0.651171	0.217066	0.138455	0.224633	-0.118271
0.762																	0.540198	0.974322	0.819137	0.682527	1.28605	1.21739	1.09154	0.738782	-0.168384	0.0882876	-0.371142	-0.711385	0.237275	0.116301	0.197818	-0.186278
0.764																	0.585939	1.04087	0.871367	0.707844	1.33414	1.27709	1.14567	0.767748	-0.200779	0.0347724	-0.432619	-0.781689	0.255583	0.0878787	0.15245	-0.266362
0.766																	0.636619	1.10995	0.926247	0.735989	1.37636	1.33576	1.20194	0.805556	-0.231824	-0.016844	-0.499144	-0.859344	0.271153	0.0556919	0.0906085	-0.355039
0.768																	0.690921	1.18022	0.983033	0.766888	1.41264	1.3925	1.25927	0.851455	-0.260195	-0.0637068	-0.567924	-0.940944	0.283049	0.0222455	0.0152106	-0.448343
0.77																	0.74685	1.2497	1.04046	0.800032	1.4428	1.44611	1.31599	0.90392	-0.284844	-0.103271	-0.635953	-1.02261	0.290451	-0.00997806	-0.0700743	-0.542062
0.772																	0.801813	1.31587	1.09679	0.834467	1.4665	1.49515	1.36995	0.960725	-0.304929	-0.133309	-0.700126	-1.10025	0.292873	-0.0385299	-0.160955	-0.632004
0.774																	0.852758	1.37574	1.14986	0.868814	1.48317	1.53792	1.41862	1.01907	-0.319743	-0.151914	-0.757376	-1.16979	0.29034	-0.0610102	-0.252699	-0.714268
0.776																	0.896391	1.42602	1.19719	0.901338	1.49205	1.57253	1.45928	1.07578	-0.328659	-0.157506	-0.804826	-1.22752	0.28351	-0.0750996	-0.340363	-0.785487
0.778																	0.929428	1.46341	1.23621	0.930035	1.49219	1.59707	1.48924	1.12746	-0.331105	-0.148855	-0.839955	-1.27035	0.273711	-0.0786131	-0.419048	-0.84305
0.78																	0.948876	1.48481	1.26433	0.952766	1.48255	1.6097	1.50608	1.17082	-0.326566	-0.125126	-0.860761	-1.29606	0.262904	-0.0695791	-0.484179	-0.885253
0.782																	0.952299	1.48759	1.27922	0.9674	1.46213	1.60881	1.50784	1.20283	-0.314625	-0.0859338	-0.865909	-1.3035	0.25356	-0.0463379	-0.531775	-0.9114
0.784																	0.938056	1.46986	1.27895	0.971974	1.43009	1.59319	1.49324	1.22095	-0.295013	-0.031404	-0.854854	-1.29271	0.248473	-0.00765182	-0.558691	-0.921818
0.786																	0.905478	1.43065	1.26215	0.964844	1.38591	1.56218	1.46182	1.22336	-0.267681	0.0377689	-0.827913	-1.26494	0.250523	0.0471884	-0.562821	-0.917797
0.788																	0.854972	1.37006	1.22814	0.944831	1.3295	1.51575	1.41401	1.20902	-0.232858	0.120289	-0.786289	-1.22255	0.262417	0.118275	-0.543219	-0.901452
0.79																	0.788028	1.28931	1.17702	0.911329	1.26133	1.4546	1.35116	1.17778	-0.191089	0.214262	-0.732024	-1.1689	0.286445	0.20503	-0.50015	-0.875527
0.792																	0.707139	1.19069	1.10967	0.864378	1.18245	1.3802	1.27546	1.13038	-0.14325	0.317246	-0.667886	-1.10806	0.324251	0.306194	-0.435043	-0.843139
0.794																	0.615638	1.07749	1.02773	0.804688	1.0945	1.29467	1.18981	1.06836	-0.0905055	0.426356	-0.597197	-1.04447	0.376676	0.419871	-0.350361	-0.807499
0.796																	0.517459	0.953757	0.933515	0.733619	0.999678	1.20077	1.09763	0.993979	-0.034246	0.538417	-0.523595	-0.982611	0.44366	0.543627	-0.249388	-0.771626
0.798																	0.416855	0.824062	0.829862	0.653095	0.900626	1.10169	1.00261	0.909989	0.024027	0.650163	-0.450766	-0.926647	0.524221	0.674631	-0.135956	-0.73808
0.8																	0.318087	0.6932	0.719952	0.565488	0.800268	1.0009	0.908477	0.819466	0.0828307	0.758458	-0.382157	-0.880047	0.616521	0.809838	-0.0141422	-0.70873
0.802																	0.225126	0.565869	0.607109	0.473456	0.701645	0.901864	0.818695	0.725565	0.140841	0.860527	-0.320691	-0.845312	0.717988	0.946183	0.112054	-0.684594
0.804																	0.141374	0.446372	0.494581	0.379758	0.607719	0.807894	0.736238	0.631308	0.197022	0.954161	-0.268524	-0.823764	0.8255	1.08078	0.239001	-0.665752
0.806																	0.0694552	0.338344	0.385331	0.28707	0.521189	0.721868	0.663379	0.539381	0.250727	1.03789	-0.226854	-0.815427	0.935607	1.21109	0.36368	-0.651352
0.808																	0.0110614	0.244542	0.281857	0.197798	0.444327	0.646071	0.601546	0.45198	0.301756	1.11108	-0.195814	-0.819031	1.04476	1.33505	0.483857	-0.639699
0.81																	-0.0331051	0.166703	0.186051	0.113934	0.37886	0.582053	0.551249	0.370705	0.350358	1.17395	-0.174459	-0.832119	1.14954	1.45119	0.598168	-0.628438
0.812																	-0.0633129	0.105495	0.0991097	0.0369344	0.325895	0.530561	0.512083	0.296518	0.397179	1.22756	-0.160849	-0.851262	1.24688	1.55859	0.706104	-0.614791
0.814																	-0.0807009	0.0605413	0.0215082	-0.0323325	0.285903	0.491529	0.482817	0.229763	0.44315	1.27359	-0.152234	-0.872359	1.33419	1.6569	0.807918	-0.59586
0.816																	-0.0871104	0.0305402	-0.0469644	-0.093598	0.25876	0.464152	0.461544	0.170246	0.489345	1.31424	-0.145318	-0.890998	1.40955	1.74623	0.90444	-0.568929
0.818																	-0.0848685	0.0134413	-0.10711	-0.14714	0.243828	0.44701	0.445902	0.117361	0.536799	1.35189	-0.136575	-0.902848	1.4717	1.82703	0.996852	-0.531773
0.82																	-0.0765452	0.00668028	-0.160175	-0.193688	0.240073	0.438252	0.433323	0.070255	0.586337	1.3889	-0.122604	-0.904047	1.52013	1.89993	1.08642	-0.482918
0.822																	-0.0647058	0.00743998	-0.20767	-0.234279	0.246205	0.435806	0.421302	0.0280048	0.638405	1.42728	-0.10047	-0.891551	1.555	1.96559	1.17425	-0.421832
0.824																	-0.0516839	0.012917	-0.251167	-0.270108	0.260814	0.437598	0.407658	-0.0102042	0.692951	1.4685	-0.0680072	-0.863413	1.57712	2.02456	1.26105	-0.349038
0.826																	-0.0393938	0.0205698	-0.292095	-0.302352	0.282491	0.441764	0.390753	-0.0449237	0.749349	1.5133	-0.0240544	-0.81897	1.58779	2.0772	1.34696	-0.266116
0.828																	-0.0291982	0.0283267	-0.331558	-0.332022	0.30993	0.446824	0.369674	-0.0763228	0.806395	1.56159	0.0314053	-0.758916	1.58874	2.12355	1.43145	-0.17561
0.83																	-0.021841	0.034739	-0.370187	-0.359827	0.34198	0.451812	0.344326	-0.104119	0.86236	1.61241	0.0972129	-0.685253	1.58194	2.16336	1.51332	-0.0808439
0.832																	-0.0174477	0.0390663	-0.408037	-0.386089	0.377669	0.456343	0.315463	-0.127566	0.915111	1.66401	0.171112	-0.601132	1.56946	2.19608	1.59076	0.0143445
0.834																	-0.0155905	0.0412914	-0.444549	-0.410691	0.416187	0.460621	0.284629	-0.145496	0.962276	1.71396	0.249934	-0.51059	1.55339	2.22093	1.66145	0.105914
0.836																	-0.0154067	0.0420661	-0.478569	-0.433085	0.456841	0.465375	0.254029	-0.156421	1.00145	1.7594	0.329864	-0.418209	1.53564	2.23702	1.72283	0.189951
0.838																	-0.0157577	0.0425973	-0.508433	-0.452341	0.498993	0.471755	0.226343	-0.158667	1.03039	1.79721	0.406777	-0.328732	1.51787	2.24341	1.77227	0.262985
0.84																	-0.0154076	0.0444861	-0.532097	-0.467237	0.54199	0.481179	0.204481	-0.15055	1.04727	1.82434	0.476593	-0.246665	1.50142	2.23928	1.80731	0.322271
0.842																	-0.0132046	0.0495364	-0.547312	-0.476384	0.585115	0.495154	0.19134	-0.130557	1.05081	1.83806	0.535641	-0.1759	1.48725	2.22407	1.82597	0.365987
0.844																	-0.00824408	0.0595536	-0.551826	-0.478357	0.627541	0.515099	0.189534	-0.0975224	1.04045	1.83622	0.580982	-0.119404	1.47594	2.19756	1.82687	0.393368
0.846																	2.29492e-06	0.0761494	-0.543586	-0.471847	0.668327	0.542169	0.20117	-0.0507863	1.01644	1.81746	0.610675	-0.0789755	1.46773	2.16	1.80943	0.404732
0.848																	0.0116045	0.100572	-0.520939	-0.455789	0.706439	0.577116	0.227651	0.00968309	0.979855	1.7814	0.623962	-0.0551214	1.46253	2.11218	1.77395	0.401424
0.85																	0.0261462	0.133577	-0.482792	-0.429478	0.740801	0.620184	0.26954	0.0832152	0.932584	1.72875	0.621353	-0.0470271	1.46006	2.05546	1.72169	0.385673
0.852																	0.0427532	0.17534	-0.428749	-0.392654	0.770367	0.671054	0.326487	0.168414	0.877226	1.66129	0.604609	-0.0526466	1.45993	1.9918	1.6548	0.360394
0.854																	0.060174	0.225435	-0.359178	-0.34555	0.794213	0.728838	0.397232	0.263192	0.816947	1.5819	0.576624	-0.0688871	1.46172	1.92371	1.57626	0.328934
0.856																	0.0769035	0.282856	-0.275239	-0.288907	0.81162	0.792133	0.479671	0.364853	0.755296	1.49438	0.541215	-0.0918762	1.46509	1.85419	1.48975	0.294811
0.858																	0.0913358	0.346094	-0.178837	-0.223954	0.822158	0.859112	0.570979	0.470223	0.695972	1.40326	0.502829	-0.117286	1.46987	1.78657	1.39943	0.261445
0.86																	0.101932	0.413253	-0.0725412	-0.152346	0.825738	0.927653	0.667786	0.57582	0.642581	1.31354	0.466196	-0.14069	1.47603	1.72437	1.30975	0.231916
0.862																	0.107382	0.482197	0.04056	-0.0760898	0.822642	0.995494	0.766388	0.678038	0.598377	1.2303	0.435945	-0.157918	1.48373	1.67109	1.22518	0.208756
0.864																	0.10675	0.550708	0.157023	0.00256143	0.813511	1.0604	0.862969	0.773352	0.566013	1.15841	0.416214	-0.165394	1.49322	1.62994	1.14994	0.193797
0.866																	0.0995844	0.616654	0.273243	0.0812179	0.799311	1.12031	0.95383	0.858515	0.547317	1.10207	0.410282	-0.160423	1.50475	1.60361	1.08772	0.18806
0.868																	0.0859784	0.678128	0.385651	0.157471	0.78125	1.17348	1.0356	0.930736	0.543108	1.06448	0.420254	-0.141414	1.51844	1.594	1.04144	0.19172
0.87																	0.0665867	0.733582	0.490905	0.22901	0.76069	1.21862	1.10543	0.987837	0.553076	1.04751	0.446819	-0.108019	1.53413	1.60199	1.013	0.204105
0.872																	0.0425846	0.781904	0.586065	0.293723	0.739032	1.25491	1.16112	1.02837	0.575724	1.05146	0.489115	-0.0611892	1.55125	1.62725	1.00307	0.223765
0.874																	0.0155791	0.822474	0.668736	0.349799	0.71761	1.28205	1.20124	1.05169	0.608408	1.07491	0.544706	-0.00313181	1.5687	1.66816	1.01103	0.248575
0.876																	-0.0125204	0.855165	0.737177	0.395801	0.697584	1.30027	1.22516	1.05799	0.647456	1.11475	0.609692	0.0628199	1.58479	1.72173	1.03487	0.275887
0.878																	-0.0396599	0.880308	0.790374	0.43073	0.67986	1.31021	1.2331	1.04827	0.688382	1.16631	0.678941	0.132421	1.59723	1.78376	1.07132	0.302699
0.88																	-0.0638132	0.898628	0.828066	0.454065	0.665033	1.31288	1.22603	1.02429	0.726168	1.22363	0.746435	0.2008	1.60325	1.849	1.11592	0.325868
0.882																	-0.0831512	0.911144	0.850735	0.465788	0.653368	1.30953	1.20562	0.988434	0.755623	1.27992	0.805715	0.262801	1.59971	1.91148	1.16338	0.342316
0.884																	-0.0961935	0.919072	0.859561	0.466384	0.644803	1.30154	1.17413	0.94362	0.771762	1.32799	0.850381	0.313357	1.58339	1.96489	1.20786	0.349259
0.886																	-0.101927	0.923708	0.856343	0.456824	0.638999	1.29027	1.13427	0.89309	0.770205	1.36091	0.874625	0.347879	1.55122	2.00309	1.24345	0.344415
0.888																	-0.0998781	0.92634	0.843398	0.438532	0.635401	1.27703	1.08905	0.840256	0.747543	1.37254	0.873736	0.362628	1.5006	2.02054	1.26459	0.326205
0.89																	-0.0901406	0.928165	0.823437	0.413326	0.633333	1.26294	1.04161	0.788514	0.701656	1.35811	0.844545	0.355047	1.42978	2.01281	1.26657	0.293915
0.892																	-0.0733401	0.930238	0.799438	0.383357	0.632097	1.24897	0.995113	0.741072	0.631938	1.31464	0.785773	0.324026	1.33806	1.97703	1.24597	0.247815
0.894																	-0.0505556	0.933452	0.774497	0.351017	0.631072	1.23586	0.952557	0.700794	0.539418	1.24129	0.698231	0.270085	1.22605	1.91214	1.20098	0.189225
0.896																	-0.0231961	0.938542	0.751696	0.318845	0.62981	1.22422	0.916698	0.670074	0.42676	1.1395	0.584869	0.195436	1.0958	1.81913	1.13171	0.120517
0.898																	0.00715224	0.94611	0.73396	0.289425	0.628113	1.21454	0.889928	0.650744	0.298128	1.01293	0.450652	0.103935	0.950778	1.70106	1.04028	0.0450343
0.9																	0.0388924	0.956668	0.723931	0.265271	0.626082	1.20728	0.874204	0.644014	0.158939	0.86728	0.302272	0.000905795	0.795788	1.56291	0.930726	-0.0330504
0.902																	0.0705791	0.970676	0.723851	0.248715	0.624135	1.20293	0.87099	0.650458	0.0154995	0.709846	0.14771	-0.107162	0.636709	1.41127	0.808858	-0.108956
0.904																	0.101061	0.988585	0.735464	0.241797	0.622997	1.20202	0.881219	0.670028	-0.125431	0.548982	-0.00431737	-0.213014	0.480149	1.25394	0.681835	-0.17757
0.906																	0.12959	1.01085	0.759934	0.24616	0.623649	1.20521	0.905278	0.70211	-0.257133	0.393459	-0.144974	-0.309114	0.333001	1.09929	0.557686	-0.233775
0.908																	0.155878	1.03792	0.797797	0.262964	0.62725	1.21324	0.943004	0.7456	-0.373421	0.251766	-0.265956	-0.388175	0.201946	0.955721	0.444706	-0.2728
0.91																	0.180113	1.07023	0.848929	0.292812	0.63504	1.2269	0.993705	0.798995	-0.46912	0.131436	-0.360107	-0.443697	0.0929398	0.83095	0.350815	-0.290564
0.912																	0.202911	1.10813	0.912557	0.3357	0.648218	1.24697	1.05619	0.860506	-0.540465	0.038441	-0.421947	-0.470466	0.0107279	0.731441	0.282917	-0.284002
0.914																	0.225234	1.1518	0.987291	0.390998	0.667831	1.2741	1.12881	0.928161	-0.5854	-0.0232887	-0.448089	-0.464973	-0.0415628	0.661874	0.246325	-0.251329
0.916																	0.248259	1.20121	1.0712	0.457457	0.694657	1.30874	1.20954	0.999913	-0.60375	-0.0521755	-0.43748	-0.425717	-0.062721	0.624767	0.244298	-0.192231
0.918																	0.273237	1.25601	1.1619	0.533253	0.729121	1.35099	1.29603	1.07373	-0.597245	-0.0491127	-0.391472	-0.353358	-0.0536014	0.620262	0.277726	-0.107954
0.92																	0.301342	1.3155	1.25668	0.616057	0.771228	1.40055	1.38572	1.14769	-0.569382	-0.0173771	-0.313703	-0.25071	-0.0171099	0.646109	0.345014	-0.00128266
0.922																	0.333527	1.37857	1.35264	0.703138	0.820544	1.45665	1.47591	1.22	-0.525158	0.0376551	-0.209801	-0.122565	0.0419818	0.697838	0.442146	0.123587
0.924																	0.370412	1.44374	1.44684	0.791493	0.876209	1.51803	1.56391	1.28909	-0.470664	0.108966	-0.086948	0.0246424	0.117384	0.769115	0.562964	0.261288
0.926																	0.412204	1.5092	1.53643	0.877987	0.936989	1.58298	1.64709	1.3536	-0.412588	0.188487	0.0466777	0.183285	0.20177	0.852254	0.699597	0.405606
0.928																	0.458666	1.5729	1.61878	0.959513	1.00136	1.64942	1.72305	1.41238	-0.357668	0.267766	0.18251	0.345094	0.287357	0.938828	0.843043	0.54987
0.93																	0.509123	1.63268	1.69158	1.03315	1.06764	1.71501	1.78963	1.46448	-0.312131	0.338668	0.312219	0.501749	0.366532	1.02035	0.983826	0.687371
0.932																	0.562519	1.6864	1.75295	1.09632	1.13406	1.7773	1.84506	1.50913	-0.281179	0.394025	0.428288	0.645453	0.43247	1.08893	1.11268	0.811788
0.934																	0.617505	1.73216	1.80143	1.14689	1.19895	1.83392	1.88797	1.54569	-0.268549	0.428207	0.524506	0.769461	0.479693	1.13791	1.22122	0.917572
0.936																	0.672554	1.76839	1.83606	1.18334	1.26079	1.88269	1.91742	1.57363	-0.276204	0.43754	0.596331	0.868501	0.504509	1.16232	1.30249	1.00027
0.938																	0.726084	1.79403	1.85633	1.20479	1.31835	1.92186	1.9329	1.59248	-0.304173	0.420563	0.64111	0.939069	0.505303	1.15928	1.35143	1.05676
0.94																	0.776587	1.8086	1.86217	1.21105	1.3707	1.95014	1.93435	1.60181	-0.350549	0.378082	0.658138	0.979571	0.482639	1.12812	1.36517	1.0854
0.942																	0.822732	1.81226	1.85387	1.20265	1.41723	1.96681	1.92208	1.60124	-0.411663	0.313039	0.648568	0.990313	0.439183	1.07041	1.34311	1.086
0.944																	0.863463	1.80584	1.83209	1.18075	1.45766	1.97177	1.89675	1.59042	-0.482401	0.230212	0.615184	0.973348	0.379431	0.989696	1.28687	1.05981
0.946																	0.898056	1.79071	1.79775	1.14714	1.49197	1.96548	1.85934	1.56909	-0.556653	0.135754	0.562079	0.932196	0.30929	0.891224	1.20005	1.00931
0.948																	0.926143	1.76875	1.75204	1.10404	1.52032	1.94891	1.81105	1.53712	-0.62784	0.0366562	0.494249	0.871479	0.23554	0.781412	1.08792	0.937989
0.95																	0.947712	1.74213	1.69635	1.05404	1.54298	1.92343	1.75328	1.49456	-0.689486	-0.0598551	0.417175	0.796499	0.165232	0.667325	0.956887	0.850024
0.952																	0.963074	1.71319	1.63227	0.999904	1.56024	1.89068	1.68763	1.44173	-0.735783	-0.146909	0.336391	0.712807	0.10507	0.556108	0.814086	0.750011
0.954																	0.972803	1.68423	1.56156	0.944435	1.57235	1.85244	1.61578	1.37927	-0.76209	-0.218526	0.257109	0.625787	0.0608457	0.454441	0.666813	0.642646
0.956																	0.977667	1.65734	1.48614	0.890286	1.57944	1.81049	1.53956	1.30823	-0.765344	-0.270062	0.183895	0.540297	0.036962	0.368066	0.522077	0.532452
0.958																	0.978547	1.63421	1.40805	0.839833	1.5815	1.76648	1.46085	1.23008	-0.744324	-0.298512	0.120429	0.460391	0.0360917	0.301429	0.386187	0.423551
0.96																	0.976357	1.61608	1.32944	0.795045	1.57843	1.72182	1.38158	1.1467	-0.699768	-0.30268	0.0693579	0.389125	0.0589943	0.257433	0.264435	0.319498
0.962																	0.971967	1.60358	1.25252	0.757391	1.57002	1.67768	1.3037	1.0604	-0.634317	-0.283177	0.0322334	0.328469	0.1045	0.23735	0.16088	0.223167
0.964																	0.966149	1.59678	1.17949	0.727789	1.55602	1.6349	1.22914	0.973819	-0.552311	-0.242291	0.0095337	0.279304	0.169656	0.240844	0.0782384	0.136709
0.966																	0.959527	1.59521	1.11243	0.706588	1.53627	1.59401	1.15973	0.88981	-0.459431	-0.18372	0.00075549	0.241511	0.250013	0.266136	0.0178779	0.0615599
0.968																	0.952561	1.59791	1.05329	0.6936	1.51071	1.55529	1.09718	0.811308	-0.362249	-0.112217	0.0045595	0.21412	0.340018	0.310247	-0.020102	-0.00150369
0.97																	0.945537	1.60357	1.00371	0.688166	1.47948	1.5188	1.04298	0.741154	-0.267691	-0.033172	0.0189521	0.195516	0.433481	0.369315	-0.0367201	-0.052276
0.972																	0.938588	1.61069	0.965014	0.689254	1.44302	1.48444	0.998325	0.681922	-0.182495	0.0478204	0.0414852	0.183657	0.52406	0.438937	-0.0339138	-0.091017
0.974																	0.931723	1.61771	0.938062	0.695582	1.40206	1.45204	0.964085	0.635742	-0.112679	0.125385	0.0694578	0.17631	0.605735	0.514517	-0.0143137	-0.118341
0.976																	0.924873	1.62318	0.923245	0.705746	1.35765	1.42141	0.940702	0.604144	-0.0630792	0.194736	0.100105	0.17126	0.67322	0.591581	0.0189883	-0.135118
0.978																	0.917934	1.62588	0.920438	0.718358	1.3111	1.39239	0.928176	0.587939	-0.0369954	0.25197	0.130761	0.1665	0.722294	0.666041	0.0626571	-0.142384
0.98																	0.910815	1.62491	0.929006	0.732159	1.26399	1.36488	0.926036	0.58715	-0.0359617	0.294274	0.158997	0.160361	0.750028	0.734398	0.113309	-0.141286
0.982																	0.903479	1.61981	0.947841	0.746112	1.21801	1.33883	0.933353	0.60099	-0.0596673	0.320028	0.182712	0.151606	0.754895	0.793863	0.167667	-0.133042
0.984																	0.895965	1.61049	0.975418	0.759473	1.17489	1.31431	0.94877	0.627905	-0.106025	0.328812	0.200197	0.139462	0.736767	0.84242	0.222682	-0.11893
0.986																	0.888405	1.59727	1.00989	0.771805	1.13628	1.29139	0.97057	0.665672	-0.171379	0.321321	0.21016	0.123607	0.696822	0.878813	0.27561	-0.100289
0.988																	0.881013	1.58082	1.04918	0.782978	1.10364	1.27019	0.996754	0.711539	-0.250832	0.299208	0.211721	0.104109	0.637354	0.902479	0.324056	-0.0785351
0.99																	0.874065	1.56202	1.09109	0.793113	1.07811	1.25081	1.02515	0.762407	-0.338654	0.264873	0.20438	0.0813416	0.56154	0.913456	0.365992	-0.0551696
0.992																	0.867868	1.54191	1.13344	0.802513	1.06048	1.23327	1.05354	0.815029	-0.428747	0.221216	0.18798	0.0558778	0.47316	0.912254	0.399749	-0.0317816
0.994																	0.862712	1.52151	1.17414	0.811566	1.05106	1.21753	1.07973	0.866213	-0.51512	0.171384	0.162647	0.0283764	0.376315	0.899723	0.424008	-0.0100297
0.996																	0.858834	1.50178	1.21128	0.820647	1.04974	1.20342	1.10173	0.913012	-0.592325	0.118523	0.128745	-0.000516983	0.27516	0.876932	0.43778	0.00839763
0.998																	0.856378	1.48346	1.24324	0.830027	1.05594	1.19063	1.1178	0.952887	-0.655849	0.0655581	0.0868235	-0.0302509	0.17366	0.845057	0.440392	0.0218484
1																	0.855372	1.46707	1.26871	0.83979	1.06872	1.17875	1.12657	0.983837	-0.702396	0.0150122	0.0375844	-0.0604202	0.0753945	0.805296	0.431484	0.0287941
1.002																	0.855715	1.4528	1.28677	0.849788	1.08677	1.16722	1.12706	1.00448	-0.730081	-0.0311288	-0.0181413	-0.0907854	-0.016597	0.7588	0.411011	0.0279328
1.004																	0.857185	1.44055	1.29687	0.859623	1.1086	1.15544	1.11876	1.01409	-0.73849	-0.0715005	-0.0794055	-0.121259	-0.0999105	0.706642	0.379247	0.018297
1.006																	0.859463	1.42998	1.29889	0.868671	1.13256	1.14273	1.10164	1.0126	-0.728636	-0.105394	-0.145147	-0.151863	-0.17283	0.649792	0.336797	-0.000646044
1.008																	0.862164	1.42049	1.29309	0.876132	1.157	1.12845	1.07611	1.00052	-0.702805	-0.132744	-0.214188	-0.18267	-0.234333	0.589119	0.284598	-0.0289156
1.01																	0.864879	1.41138	1.28011	0.881121	1.18034	1.112	1.04301	0.978914	-0.664316	-0.154075	-0.285239	-0.213729	-0.284063	0.525394	0.223906	-0.065973
1.012																	0.867212	1.40184	1.26094	0.882765	1.20116	1.0929	1.00358	0.949266	-0.617213	-0.170417	-0.356911	-0.244999	-0.322266	0.459302	0.156266	-0.110722
1.014																	0.868811	1.39113	1.23688	0.880315	1.21825	1.07083	0.959326	0.913368	-0.565926	-0.183194	-0.427739	-0.276299	-0.349707	0.391454	0.0834563	-0.161559
1.016																	0.869385	1.37857	1.20946	0.873252	1.23066	1.04566	0.91201	0.873207	-0.514914	-0.194102	-0.49623	-0.307276	-0.36757	0.322389	0.00740507	-0.216478
1.018																	0.868708	1.36363	1.18041	0.861367	1.23768	1.01748	0.863495	0.830841	-0.468332	-0.204978	-0.560934	-0.337415	-0.377343	0.252575	-0.0699153	-0.273221
1.02																	0.866601	1.34599	1.15149	0.844819	1.23888	0.986593	0.815654	0.788281	-0.429732	-0.217674	-0.620528	-0.366077	-0.380704	0.182404	-0.146614	-0.329464
1.022																	0.862914	1.3255	1.12444	0.824149	1.23404	0.953508	0.770253	0.747384	-0.40184	-0.233941	-0.673918	-0.392565	-0.379401	0.112177	-0.221014	-0.383028
1.024																	0.857493	1.30221	1.10088	0.800252	1.22313	0.918914	0.728835	0.709752	-0.386402	-0.255334	-0.720345	-0.416226	-0.375141	0.0420948	-0.291788	-0.432082
1.026																	0.850155	1.27634	1.08211	0.774313	1.20629	0.883629	0.692609	0.67665	-0.384123	-0.283132	-0.759481	-0.436551	-0.369489	-0.0277551	-0.358068	-0.475338
1.028																	0.840673	1.2482	1.06909	0.7477	1.18378	0.848546	0.662359	0.648929	-0.394697	-0.318299	-0.791514	-0.45328	-0.363789	-0.097401	-0.419538	-0.512194
1.03																	0.828781	1.21822	1.06228	0.721837	1.15597	0.814571	0.638371	0.626983	-0.416919	-0.361452	-0.817189	-0.46648	-0.359097	-0.166983	-0.476471	-0.542818
1.032																	0.814198	1.18682	1.06158	0.698064	1.12331	0.782562	0.620396	0.610712	-0.448877	-0.412869	-0.83781	-0.476596	-0.35615	-0.236733	-0.529729	-0.56817
1.034																	0.796675	1.15445	1.06631	0.677494	1.08636	0.753269	0.607641	0.599524	-0.488182	-0.472505	-0.855194	-0.484451	-0.355359	-0.306942	-0.580695	-0.589924
1.036																	0.776057	1.1215	1.07519	0.660894	1.04576	0.727286	0.598811	0.592357	-0.532242	-0.540019	-0.871555	-0.491194	-0.35682	-0.37791	-0.631158	-0.610333
1.038																	0.752358	1.08834	1.08642	0.648591	1.00227	0.705012	0.592182	0.587735	-0.578524	-0.614812	-0.889351	-0.4982	-0.360362	-0.449882	-0.683143	-0.632012
1.04																	0.725824	1.05529	1.09777	0.640418	0.956761	0.686632	0.585716	0.583855	-0.624788	-0.696048	-0.911067	-0.506925	-0.365603	-0.522975	-0.738702	-0.657674
1.042																	0.696995	1.02264	1.10673	0.635715	0.910219	0.672113	0.577211	0.578705	-0.669276	-0.782671	-0.938981	-0.518736	-0.372016	-0.597094	-0.799685	-0.689838
1.044																	0.666721	0.990646	1.1107	0.633375	0.86374	0.661213	0.564468	0.570195	-0.710819	-0.873403	-0.974906	-0.534724	-0.379001	-0.671861	-0.867502	-0.730537
1.046																	0.636157	0.959598	1.10717	0.631933	0.818489	0.653505	0.545469	0.556315	-0.74886	-0.966727	-1.01995	-0.555534	-0.385946	-0.746543	-0.942901	-0.781057
1.048																	0.606705	0.929789	1.09398	0.629705	0.775656	0.648414	0.518549	0.535291	-0.783399	-1.06086	-1.07429	-0.581227	-0.392278	-0.820011	-1.02579	-0.841725
1.05																	0.579917	0.901538	1.06948	0.624945	0.736386	0.645253	0.482547	0.505734	-0.814845	-1.15371	-1.13706	-0.611193	-0.397494	-0.890723	-1.11512	-0.911785
1.052																	0.557369	0.875182	1.03272	0.616021	0.701706	0.643271	0.43693	0.466772	-0.843831	-1.24288	-1.20624	-0.644126	-0.401176	-0.956744	-1.20883	-0.989357
1.054																	0.540498	0.851057	0.983564	0.601584	0.672436	0.641688	0.381858	0.418151	-0.87098	-1.32564	-1.27868	-0.678069	-0.40299	-1.01581	-1.30386	-1.07151
1.056																	0.530448	0.829468	0.922762	0.580718	0.649114	0.63974	0.318215	0.360293	-0.896691	-1.39902	-1.35025	-0.710525	-0.402674	-1.06546	-1.39634	-1.1544
1.058																	0.527916	0.810651	0.851945	0.55306	0.631927	0.636705	0.247563	0.294316	-0.920946	-1.45981	-1.41604	-0.738632	-0.400024	-1.10313	-1.48174	-1.23357
1.06																	0.533043	0.794732	0.773548	0.518864	0.620677	0.631928	0.172057	0.221988	-0.943193	-1.50481	-1.47067	-0.759377	-0.394886	-1.1264	-1.55522	-1.30423
1.062																	0.54534	0.781697	0.690674	0.479021	0.614766	0.624846	0.0943022	0.145645	-0.962313	-1.53093	-1.5087	-0.769829	-0.387153	-1.13318	-1.61191	-1.36162
1.064																	0.563688	0.771365	0.606891	0.43501	0.61323	0.614996	0.0171738	0.0680526	-0.976684	-1.53547	-1.52502	-0.767382	-0.376792	-1.12189	-1.64735	-1.40139
1.066																	0.586392	0.763384	0.525992	0.3888	0.614801	0.602029	-0.0563885	-0.00776665	-0.984342	-1.51637	-1.5153	-0.749969	-0.363866	-1.09171	-1.65786	-1.41996
1.068																	0.611309	0.757238	0.451729	0.342702	0.618014	0.585722	-0.123595	-0.0787326	-0.983222	-1.47249	-1.47639	-0.716242	-0.348592	-1.04273	-1.64086	-1.41481
1.07																	0.636019	0.752288	0.387543	0.299185	0.621328	0.565981	-0.182012	-0.141922	-0.971443	-1.4038	-1.40671	-0.665697	-0.331384	-0.976043	-1.5952	-1.38472
1.072																	0.658042	0.747819	0.336313	0.260669	0.623274	0.542855	-0.229741	-0.194775	-0.947616	-1.31159	-1.30642	-0.598733	-0.312909	-0.893853	-1.52135	-1.32989
1.074																	0.675059	0.743108	0.300147	0.229321	0.622597	0.516539	-0.265562	-0.235289	-0.911118	-1.19852	-1.17763	-0.516651	-0.29412	-0.799399	-1.42147	-1.25199
1.076																	0.685128	0.737498	0.280225	0.206866	0.618385	0.487381	-0.289015	-0.262165	-0.862314	-1.06867	-1.02434	-0.421582	-0.276262	-0.696871	-1.2994	-1.15402
1.078																	0.686875	0.730468	0.276719	0.194436	0.610168	0.455886	-0.300428	-0.274917	-0.802671	-0.927341	-0.852263	-0.316371	-0.260855	-0.591214	-1.16047	-1.04022
1.08																	0.679615	0.721697	0.288785	0.192467	0.597984	0.42271	-0.300876	-0.273907	-0.734762	-0.78082	-0.668562	-0.204405	-0.249628	-0.487869	-1.01117	-0.915669
1.082																	0.663419	0.711104	0.314636	0.200652	0.582385	0.388654	-0.29208	-0.260329	-0.66215	-0.636041	-0.481378	-0.0894247	-0.244424	-0.392446	-0.858838	-0.786051
1.084																	0.639106	0.698868	0.351683	0.217969	0.564407	0.354641	-0.276254	-0.236113	-0.589155	-0.500131	-0.299317	0.0246817	-0.247072	-0.310379	-0.711084	-0.657201
1.086																	0.608153	0.685416	0.396745	0.242758	0.545472	0.321698	-0.255903	-0.203785	-0.520522	-0.37993	-0.13086	0.134083	-0.259234	-0.246556	-0.575332	-0.534737
1.088																	0.572549	0.671385	0.44629	0.272861	0.527272	0.290912	-0.233609	-0.166264	-0.461044	-0.281509	0.0162291	0.23519	-0.282253	-0.204983	-0.458282	-0.423691
1.09																	0.534602	0.657552	0.496708	0.305801	0.511601	0.263395	-0.211803	-0.126637	-0.415147	-0.209722	0.135452	0.32482	-0.317005	-0.18849	-0.365445	-0.328192
1.092																	0.49671	0.644758	0.544585	0.338984	0.500194	0.240234	-0.192553	-0.0879167	-0.386505	-0.167846	0.222041	0.400316	-0.363778	-0.198513	-0.300756	-0.251234
1.094																	0.461142	0.633805	0.586945	0.369907	0.494552	0.222442	-0.177386	-0.0528099	-0.377717	-0.157337	0.273284	0.459645	-0.422189	-0.234971	-0.266311	-0.194536
1.096																	0.429828	0.625373	0.621466	0.396358	0.495798	0.210907	-0.167161	-0.0235111	-0.390065	-0.177723	0.288699	0.501448	-0.49115	-0.29625	-0.262241	-0.158507
1.098																	0.404199	0.619934	0.646628	0.416578	0.50456	0.206346	-0.162	-0.00154528	-0.423389	-0.226655	0.270024	0.52506	-0.568887	-0.379294	-0.28674	-0.142318
1.1																	0.385078	0.6177	0.661795	0.429392	0.520908	0.209265	-0.161292	0.0123321	-0.476087	-0.300092	0.221042	0.5305	-0.653017	-0.479803	-0.336246	-0.144057
1.102																	0.372643	0.618596	0.667227	0.434277	0.544328	0.219925	-0.163754	0.0181656	-0.545217	-0.392617	0.14724	0.518446	-0.740661	-0.592518	-0.405748	-0.160963
1.104																	0.366455	0.622272	0.664012	0.431379	0.573763	0.238323	-0.167568	0.0167618	-0.626722	-0.497852	0.055345	0.490181	-0.828606	-0.711575	-0.489203	-0.189704
1.106																	0.365548	0.628145	0.653938	0.421475	0.607696	0.264173	-0.17056	0.00958562	-0.71572	-0.608919	-0.0472204	0.447535	-0.913484	-0.830899	-0.580021	-0.22667
1.108																	0.368575	0.635473	0.639305	0.405881	0.644267	0.296911	-0.170418	-0.00139751	-0.806854	-0.718934	-0.152921	0.392812	-0.991964	-0.944606	-0.671578	-0.268267
1.11																	0.373973	0.643447	0.6227	0.386325	0.681426	0.335697	-0.164928	-0.0139191	-0.894668	-0.821462	-0.254673	0.328707	-1.06094	-1.04738	-0.757709	-0.311167
1.112																	0.38015	0.651294	0.606755	0.364785	0.717086	0.379435	-0.152205	-0.0256262	-0.973975	-0.910922	-0.346348	0.258209	-1.11769	-1.13481	-0.833156	-0.35252
1.114																	0.385654	0.658367	0.593901	0.343323	0.749277	0.426796	-0.130895	-0.034301	-1.0402	-0.98291	-0.42317	0.184484	-1.16004	-1.20365	-0.893919	-0.3901
1.116																	0.389314	0.664225	0.586154	0.323911	0.776273	0.476247	-0.100346	-0.0380619	-1.08966	-1.03441	-0.481993	0.110751	-1.18645	-1.25197	-0.937508	-0.422385
1.118																	0.390332	0.668676	0.584934	0.308285	0.79669	0.526094	-0.0607069	-0.0355281	-1.11978	-1.06392	-0.521421	0.040123	-1.19609	-1.27927	-0.963055	-0.448584
1.12																	0.388329	0.671786	0.590946	0.297819	0.809539	0.574519	-0.0129639	-0.0259337	-1.12928	-1.07142	-0.541804	-0.0245487	-1.18888	-1.28638	-0.971312	-0.46861
1.122																	0.383322	0.673852	0.604132	0.293448	0.814234	0.619637	0.0411008	-0.00918263	-1.11818	-1.05831	-0.545084	-0.0808526	-1.16547	-1.27544	-0.964527	-0.483008
1.124																	0.375668	0.675336	0.623692	0.29563	0.810564	0.659555	0.0990231	0.0141613	-1.08778	-1.02722	-0.534539	-0.126981	-1.12719	-1.24959	-0.946204	-0.492862
1.126																	0.365959	0.676775	0.648183	0.30436	0.798623	0.692443	0.157837	0.0429452	-1.04059	-0.981759	-0.514448	-0.161879	-1.076	-1.21277	-0.920795	-0.499683
1.128																	0.354901	0.678686	0.675677	0.319226	0.778729	0.71661	0.214309	0.075552	-0.980128	-0.926241	-0.4897	-0.185348	-1.01434	-1.16939	-0.893324	-0.505287
1.13																	0.343185	0.681462	0.703976	0.339505	0.751324	0.730596	0.265198	0.110067	-0.910629	-0.865362	-0.465384	-0.198106	-0.945013	-1.12398	-0.868984	-0.51167
1.132																	0.331388	0.685297	0.730847	0.364274	0.716898	0.733255	0.307533	0.144467	-0.836778	-0.803874	-0.446392	-0.20176	-0.871031	-1.08087	-0.85274	-0.520881
1.134																	0.319884	0.690133	0.754275	0.392546	0.675919	0.723853	0.338873	0.176819	-0.763345	-0.746263	-0.437057	-0.198718	-0.79544	-1.04387	-0.848939	-0.534898
1.136																	0.308817	0.695649	0.772681	0.423385	0.628803	0.70214	0.357518	0.205454	-0.694823	-0.696453	-0.440842	-0.192001	-0.721137	-1.016	-0.860987	-0.555491
1.138																	0.2981	0.701292	0.785114	0.456007	0.575919	0.668415	0.362671	0.229121	-0.635083	-0.657533	-0.460097	-0.184997	-0.650704	-0.999268	-0.891073	-0.584102
1.14																	0.287466	0.706342	0.79136	0.48985	0.517619	0.623561	0.354509	0.24708	-0.58706	-0.631545	-0.4959	-0.181153	-0.586243	-0.994529	-0.939993	-0.62171
1.142																	0.27655	0.710004	0.791987	0.524598	0.454308	0.569038	0.334177	0.25914	-0.552509	-0.619333	-0.547971	-0.183634	-0.529246	-1.00142	-1.00705	-0.668717
1.144																	0.264979	0.711514	0.788292	0.560161	0.386514	0.506843	0.303683	0.265639	-0.531854	-0.620461	-0.614675	-0.194995	-0.480501	-1.01841	-1.09007	-0.724851
1.146																	0.252477	0.710246	0.782171	0.596613	0.314971	0.439417	0.265722	0.26736	-0.524143	-0.633231	-0.693113	-0.216882	-0.440049	-1.04287	-1.1855	-0.789106
1.148																	0.238945	0.705796	0.775911	0.634106	0.240677	0.369516	0.223426	0.265399	-0.527123	-0.654789	-0.779283	-0.249813	-0.407207	-1.07132	-1.28864	-0.859719
1.15																	0.22452	0.698046	0.771942	0.672746	0.164931	0.30004	0.180084	0.260999	-0.537445	-0.681324	-0.868325	-0.293054	-0.380643	-1.09966	-1.39391	-0.934217
1.152																	0.209591	0.687181	0.772545	0.712488	0.0893292	0.233849	0.138842	0.25538	-0.550962	-0.70836	-0.95482	-0.344615	-0.358526	-1.12352	-1.49523	-1.00952
1.154																	0.194782	0.67367	0.779584	0.753031	0.0157235	0.173559	0.102419	0.249561	-0.563126	-0.731116	-1.03315	-0.401376	-0.338724	-1.13861	-1.58644	-1.08212
1.156																	0.180887	0.658214	0.79426	0.793747	-0.0538651	0.121363	0.0728755	0.244227	-0.569418	-0.744916	-1.09787	-0.459325	-0.319046	-1.14113	-1.66176	-1.14829
1.158																	0.168789	0.641661	0.816936	0.833655	-0.117361	0.0788686	0.0514361	0.239634	-0.565808	-0.745611	-1.14411	-0.513892	-0.297505	-1.12803	-1.71617	-1.20438
1.16																	0.159352	0.62491	0.847033	0.871443	-0.172769	0.046989	0.0384064	0.23557	-0.54916	-0.729978	-1.16793	-0.560349	-0.272578	-1.09743	-1.74584	-1.2471
1.162																	0.153315	0.608803	0.883039	0.905535	-0.218319	0.0258875	0.0331719	0.231381	-0.517574	-0.696067	-1.16663	-0.594228	-0.24344	-1.04875	-1.74844	-1.2738
1.164																	0.151201	0.594043	0.92259	0.934207	-0.252591	0.0149869	0.0342852	0.226048	-0.470612	-0.643444	-1.13899	-0.611723	-0.210142	-0.982881	-1.72332	-1.2827
1.166																	0.153247	0.581121	0.962656	0.955733	-0.274625	0.0130398	0.0396281	0.21832	-0.409391	-0.573318	-1.08543	-0.610026	-0.173718	-0.902193	-1.67162	-1.27307
1.168																	0.159371	0.570277	0.999789	0.968541	-0.283985	0.0182567	0.0466296	0.206866	-0.336525	-0.488524	-1.00796	-0.587565	-0.1362	-0.810426	-1.5962	-1.24534
1.17																	0.169173	0.561498	1.0304	0.971369	-0.280787	0.0284755	0.0525166	0.190447	-0.255936	-0.393368	-0.910126	-0.54413	-0.100539	-0.712473	-1.50143	-1.20105
1.172																	0.181976	0.554538	1.05109	0.963402	-0.265675	0.0413572	0.0545704	0.168076	-0.172534	-0.293338	-0.796758	-0.480863	-0.0704285	-0.614052	-1.39294	-1.14278
1.174																	0.196895	0.548973	1.0589	0.944361	-0.239761	0.0545867	0.0503664	0.139144	-0.0918099	-0.194701	-0.673624	-0.400129	-0.0500483	-0.521317	-1.27716	-1.07389
1.176																	0.212924	0.544261	1.05157	0.914559	-0.204527	0.0660605	0.0379723	0.10351	-0.0193843	-0.10403	-0.547027	-0.305286	-0.043744	-0.440417	-1.16087	-0.998322
1.178																	0.229034	0.539822	1.02772	0.874887	-0.161711	0.0740423	0.0160914	0.0615382	0.03946	-0.0276993	-0.423352	-0.200372	-0.0556704	-0.377051	-1.05071	-0.920214
1.18																	0.244269	0.535106	0.986923	0.826757	-0.113175	0.0772741	-0.0158593	0.0140703	0.0802014	0.0286119	-0.30861	-0.0897629	-0.0894295	-0.336048	-0.952717	-0.843632
1.182																	0.257822	0.529655	0.929755	0.771995	-0.0607919	0.0750353	-0.0577392	-0.0376402	0.0994312	0.0603551	-0.208025	0.0221851	-0.147735	-0.321021	-0.871918	-0.772242
1.184																	0.269094	0.523143	0.857686	0.712703	-0.00633231	0.0671467	-0.108736	-0.0920431	0.0951011	0.0644567	-0.125694	0.131449	-0.232135	-0.334106	-0.812008	-0.709075
1.186																	0.277726	0.515402	0.772963	0.651096	0.0486136	0.0539255	-0.167468	-0.147429	0.0666495	0.039538	-0.0643496	0.234597	-0.342814	-0.375816	-0.775162	-0.656343
1.188																	0.283597	0.506424	0.678414	0.589341	0.102691	0.0360984	-0.23213	-0.202079	0.0150016	-0.0140037	-0.0252402	0.328972	-0.478501	-0.445022	-0.761964	-0.615351
1.19																	0.286812	0.496344	0.577231	0.529415	0.154804	0.0146883	-0.300649	-0.254403	-0.0575496	-0.0940574	-0.00814066	0.412776	-0.636492	-0.539059	-0.771472	-0.586487
1.192																	0.287653	0.485413	0.472743	0.472984	0.204118	-0.00911303	-0.370855	-0.303056	-0.147566	-0.196993	-0.0114783	0.485076	-0.812778	-0.653934	-0.801393	-0.569303
1.194																	0.286528	0.47396	0.368197	0.421324	0.250033	-0.0340701	-0.44063	-0.347025	-0.250762	-0.317973	-0.0325601	0.545731	-1.00229	-0.784644	-0.84836	-0.562642
1.196																	0.283916	0.46235	0.266577	0.375285	0.292154	-0.0590149	-0.508046	-0.385666	-0.362355	-0.451341	-0.0678754	0.595259	-1.19921	-0.925542	-0.908271	-0.56483
1.198																	0.280312	0.450952	0.170457	0.335298	0.330253	-0.082934	-0.571456	-0.418711	-0.477424	-0.591062	-0.11344	0.634673	-1.39739	-1.07075	-0.976656	-0.573879
1.2																	0.27618	0.4401	0.0818963	0.301412	0.364227	-0.105027	-0.629569	-0.446226	-0.591263	-0.731168	-0.165147	0.665297	-1.59074	-1.21456	-1.04905	-0.58769

## Sheet: P3_M
	CORRECT_3RD								DISSONANT_3RD								CORRECT_5TH								DISSONANT_5TH
Time_point	F7	F3	F4	F8	FC5	FC1	FC2	FC6	F7	F3	F4	F8	FC5	FC1	FC2	FC6	F7	F3	F4	F8	FC5	FC1	FC2	FC6	F7	F3	F4	F8	FC5	FC1	FC2	FC6
-0.2	0.143265	0.044475	0.310377	0.120486	-0.11972	0.235315	0.714253	0.480785	-0.789567	-1.27157	-1.6939	-1.1189	-0.898381	-1.65735	-1.82909	-0.984002	-0.428779	-0.287233	-0.0455387	0.110994	-0.317129	-0.44325	0.133243	0.53226	-0.751178	-1.3049	0.0356871	0.0944211	-0.70722	-0.358377	-0.120247	0.878128
-0.198	0.237778	0.200431	0.424434	0.164879	0.0212938	0.372147	0.807171	0.538745	-0.689642	-1.24754	-1.52439	-0.972882	-0.883469	-1.50474	-1.57881	-0.84913	-0.357121	-0.191794	0.0378663	0.142732	-0.262677	-0.362766	0.198707	0.486679	-0.729012	-1.16298	-0.0574954	0.0373165	-0.67791	-0.330117	-0.161465	0.722992
-0.196	0.327788	0.345077	0.529711	0.206286	0.157241	0.501632	0.891474	0.591398	-0.59572	-1.22154	-1.35693	-0.829567	-0.871447	-1.35532	-1.33352	-0.716924	-0.288892	-0.0984994	0.119532	0.173642	-0.208848	-0.283177	0.261494	0.443168	-0.703481	-1.0169	-0.142371	-0.0125248	-0.647317	-0.299258	-0.19648	0.577791
-0.194	0.408149	0.468085	0.617895	0.242028	0.282103	0.615573	0.958368	0.634248	-0.513283	-1.19438	-1.19479	-0.691596	-0.864364	-1.21397	-1.09898	-0.589662	-0.225969	-0.0089579	0.197494	0.203145	-0.156343	-0.205091	0.319724	0.403736	-0.673904	-0.867186	-0.212568	-0.0499555	-0.614654	-0.265048	-0.221103	0.449928
-0.192	0.474365	0.56069	0.681934	0.269925	0.390475	0.706827	1.00033	0.6635	-0.447115	-1.16719	-1.04121	-0.561424	-0.863927	-1.08526	-0.880698	-0.469407	-0.169904	0.0753162	0.269772	0.230553	-0.105792	-0.129156	0.371708	0.36992	-0.640184	-0.715168	-0.262817	-0.0708754	-0.579343	-0.2272	-0.232027	0.34542
-0.19	0.522922	0.616382	0.716571	0.288476	0.477903	0.76979	1.01166	0.676337	-0.400965	-1.14146	-0.899318	-0.441252	-0.871356	-0.973247	-0.683694	-0.35797	-0.121848	0.15294	0.334431	0.255061	-0.0577408	-0.0560569	0.416047	0.34264	-0.602846	-0.562982	-0.289304	-0.0725759	-0.541044	-0.18595	-0.227063	0.268462
-0.188	0.551532	0.631404	0.718721	0.296964	0.541163	0.800771	0.988947	0.671124	-0.377288	-1.1189	-0.771986	-0.332951	-0.887265	-0.881241	-0.512303	-0.256891	-0.0824952	0.222705	0.389686	0.275777	-0.0126477	0.0135085	0.451717	0.32213	-0.563014	-0.413556	-0.289909	-0.0539615	-0.499667	-0.14204	-0.205281	0.221161
-0.186	0.559287	0.605034	0.687672	0.29549	0.578448	0.798209	0.931252	0.647519	-0.37707	-1.10136	-0.661766	-0.238013	-0.911589	-0.811647	-0.369992	-0.167426	-0.0520537	0.283625	0.434009	0.291779	0.0291029	0.0788631	0.478153	0.307944	-0.522296	-0.27046	-0.264296	-0.0156276	-0.455348	-0.096647	-0.167034	0.203449
-0.184	0.546688	0.539618	0.62509	0.284931	0.589469	0.762726	0.84017	0.606477	-0.399754	-1.09061	-0.570752	-0.157499	-0.943551	-0.765827	-0.25918	-0.0905499	-0.0302559	0.334983	0.466267	0.302215	0.0671859	0.1394	0.495305	0.299058	-0.482613	-0.137664	-0.213867	0.0402118	-0.408412	-0.0512517	-0.113865	0.213193
-0.182	0.515579	0.440352	0.534838	0.26682	0.575448	0.697023	0.719664	0.550166	-0.443273	-1.08819	-0.500458	-0.0920124	-0.981684	-0.744011	-0.181097	-0.0269655	-0.016395	0.376371	0.485843	0.306403	0.101315	0.194633	0.503666	0.294026	-0.44596	-0.0192243	-0.141577	0.109938	-0.359314	-0.0074622	-0.0483231	0.246474
-0.18	0.468978	0.314857	0.422624	0.243179	0.539018	0.605625	0.575725	0.481777	-0.504193	-1.09518	-0.451719	-0.0416921	-1.02391	-0.745269	-0.135699	0.0228793	-0.00939694	0.407725	0.492753	0.303952	0.131225	0.244254	0.504272	0.291193	-0.414148	0.081095	-0.0516272	0.188861	-0.30857	0.0331876	0.0263246	0.298019
-0.178	0.410824	0.172562	0.295523	0.216312	0.484029	0.49451	0.415897	0.405269	-0.577947	-1.11197	-0.424606	-0.00622394	-1.06763	-0.767537	-0.121637	0.0587713	-0.00791913	0.429341	0.48772	0.294855	0.156658	0.288167	0.498657	0.288925	-0.388539	0.160205	0.0509209	0.271642	-0.256688	0.0694432	0.106421	0.361721
-0.176	0.345671	0.0239667	0.161406	0.188583	0.41529	0.370659	0.248699	0.325061	-0.659152	-1.13817	-0.418381	0.0151239	-1.10994	-0.807707	-0.136305	0.0807096	-0.0104694	0.441866	0.4722	0.279559	0.17736	0.326525	0.488774	0.28583	-0.36981	0.216056	0.160591	0.35276	-0.204101	0.100514	0.188279	0.431219
-0.174	0.278354	-0.120159	0.0283477	0.162212	0.338242	0.241555	0.083013	0.245693	-0.741975	-1.17247	-0.431494	0.0234454	-1.14775	-0.861766	-0.175967	0.088885	-0.0155361	0.446279	0.448352	0.258987	0.193086	0.359725	0.476874	0.28095	-0.357786	0.247936	0.271943	0.426983	-0.151121	0.126212	0.268521	0.500454
-0.172	0.213637	-0.249574	-0.095965	0.139095	0.25861	0.114682	-0.0725398	0.171496	-0.820535	-1.21262	-0.461629	0.0201249	-1.17803	-0.924999	-0.235953	0.0836633	-0.0217159	0.443834	0.41895	0.234521	0.203628	0.388395	0.465365	0.273889	-0.351347	0.256661	0.379989	0.489786	-0.0979073	0.147034	0.344378	0.56416
-0.17	0.155895	-0.355297	-0.204753	0.12067	0.182033	-0.00294671	-0.21016	0.106287	-0.889296	-1.25553	-0.505802	0.00675533	-1.19799	-0.992219	-0.310927	0.0655762	-0.0278289	0.435991	0.387221	0.207928	0.208835	0.413349	0.456647	0.264881	-0.348446	0.244639	0.480545	0.537706	-0.0444628	0.164155	0.413905	0.61825
-0.168	0.108821	-0.430232	-0.29257	0.107837	0.113719	-0.1052	-0.323347	0.0531205	-0.943433	-1.2974	-0.560504	-0.0149477	-1.2053	-1.05804	-0.395203	0.0353197	-0.033006	0.424331	0.356652	0.181243	0.208661	0.435521	0.452945	0.254773	-0.346233	0.215778	0.570479	0.568567	0.00934433	0.179354	0.476103	0.660044
-0.166	0.0751922	-0.469621	-0.355604	0.100945	0.0581135	-0.187156	-0.407265	0.0141064	-0.979144	-1.33396	-0.621879	-0.0432291	-1.19821	-1.11717	-0.483081	-0.00623862	-0.0367423	0.410462	0.330754	0.156625	0.203199	0.455887	0.456152	0.244944	-0.341288	0.175244	0.647846	0.581589	0.0637318	0.194853	0.530929	0.688343
-0.164	0.0567024	-0.471334	-0.391836	0.0998148	0.0186323	-0.245334	-0.458969	-0.00968534	-0.993877	-1.36082	-0.685935	-0.0763676	-1.17566	-1.16468	-0.569186	-0.0580451	-0.0389071	0.395925	0.312815	0.136194	0.192725	0.475379	0.467697	0.237165	-0.329938	0.129087	0.711893	0.577362	0.118933	0.213093	0.579199	0.70335
-0.162	0.0538659	-0.435944	-0.401067	0.103821	-0.00254686	-0.277828	-0.477498	-0.0182393	-0.986482	-1.37376	-0.748759	-0.112735	-1.13743	-1.1963	-0.648779	-0.118843	-0.039711	0.38211	0.305662	0.121873	0.177723	0.494802	0.488447	0.233415	-0.308637	0.0837544	0.76295	0.5577	0.175112	0.236468	0.622399	0.706443
-0.16	0.0659964	-0.366629	-0.384813	0.111998	-0.004616	-0.284334	-0.463831	-0.012526	-0.957247	-1.36915	-0.806731	-0.150839	-1.08407	-1.20866	-0.718016	-0.187154	-0.0396333	0.370188	0.311462	0.115242	0.158904	0.514762	0.518661	0.235675	-0.274367	0.0455456	0.802228	0.525393	0.232272	0.267042	0.662418	0.699853
-0.158	0.0912622	-0.268887	-0.346085	0.123159	0.0118176	-0.266094	-0.420731	0.00563628	-0.907846	-1.34427	-0.856715	-0.189347	-1.01693	-1.19952	-0.774127	-0.261273	-0.039318	0.361071	0.331561	0.117427	0.1372	0.535612	0.557982	0.245734	-0.225018	0.0200595	0.831541	0.483891	0.290171	0.306276	0.701246	0.686279
-0.156	0.126813	-0.150106	-0.289093	0.136021	0.0447733	-0.225751	-0.35248	0.0337748	-0.841201	-1.29763	-0.896222	-0.227094	-0.938096	-1.16789	-0.815518	-0.339269	-0.0394521	0.355382	0.366394	0.129034	0.113742	0.557428	0.605487	0.264999	-0.159712	0.0116879	0.852994	0.436955	0.348251	0.354804	0.740656	0.668499
-0.154	0.16897	-0.0190241	-0.218887	0.149313	0.0910261	-0.167138	-0.264544	0.0689895	-0.76126	-1.2292	-0.923516	-0.263075	-0.85025	-1.11411	-0.841767	-0.41901	-0.0406415	0.353464	0.415458	0.150123	0.0898076	0.580003	0.659768	0.294355	-0.0790254	0.0232084	0.868678	0.388313	0.405594	0.412273	0.781924	0.649009
-0.152	0.213476	0.114894	-0.140973	0.161863	0.146318	-0.0950163	-0.163185	0.108195	-0.672722	-1.14049	-0.937679	-0.296434	-0.756557	-1.03989	-0.853538	-0.498203	-0.0433007	0.355387	0.477359	0.180223	0.0667613	0.602873	0.719049	0.334061	0.0149141	0.0555214	0.880393	0.341352	0.460918	0.477277	0.825594	0.629747
-0.15	0.255783	0.242102	-0.0609323	0.172665	0.205638	-0.0147704	-0.0550533	0.148352	-0.580726	-1.03453	-0.938603	-0.326439	-0.660505	-0.948211	-0.852402	-0.574467	-0.0475711	0.360987	0.549908	0.218389	0.0459637	0.625364	0.78131	0.383696	0.118477	0.107556	0.889442	0.298881	0.512608	0.547382	0.871342	0.611917
-0.148	0.291371	0.353614	0.0159354	0.180906	0.263562	0.0679166	0.0532225	0.186678	-0.490525	-0.915767	-0.926944	-0.352468	-0.56573	-0.843158	-0.840606	-0.645412	-0.0532804	0.369889	0.630274	0.263282	0.0286794	0.646654	0.844416	0.442153	0.226724	0.176357	0.896497	0.262967	0.558791	0.619263	0.917918	0.59593
-0.146	0.31607	0.441596	0.0849205	0.185976	0.314622	0.147398	0.155417	0.220816	-0.407168	-0.789737	-0.904007	-0.373992	-0.475844	-0.729685	-0.820789	-0.708738	-0.059947	0.381545	0.715156	0.313265	0.0159778	0.665835	0.906231	0.507678	0.333734	0.257338	0.901558	0.234874	0.597451	0.688913	0.963205	0.581457
-0.144	0.326378	0.499865	0.142151	0.187461	0.353691	0.218393	0.246046	0.248944	-0.33521	-0.662697	-0.8716	-0.390565	-0.394261	-0.613298	-0.795691	-0.762338	-0.0668319	0.395254	0.800976	0.366498	0.00864074	0.681986	0.964704	0.577941	0.43304	0.344681	0.904001	0.215083	0.62657	0.751931	1.00436	0.567592
-0.142	0.319734	0.524278	0.184768	0.185119	0.376353	0.276286	0.320639	0.269849	-0.278464	-0.54115	-0.831861	-0.401831	-0.324022	-0.499704	-0.767869	-0.804398	-0.0730301	0.410179	0.884057	0.421036	0.00708305	0.694229	1.01792	0.650142	0.518129	0.431831	0.902691	0.203388	0.644289	0.80385	1.03805	0.553067
-0.14	0.294741	0.512984	0.211022	0.178856	0.379234	0.317397	0.375944	0.282923	-0.2398	-0.431329	-0.78706	-0.407526	-0.267643	-0.394415	-0.739449	-0.833473	-0.0775903	0.425361	0.960794	0.474907	0.0112962	0.701775	1.06414	0.721133	0.582967	0.512043	0.896156	0.199049	0.649073	0.840468	1.06071	0.53652
-0.138	0.251311	0.466513	0.220292	0.168703	0.360261	0.339184	0.41004	0.288133	-0.221016	-0.338695	-0.739414	-0.407494	-0.226972	-0.30237	-0.711943	-0.848552	-0.0796482	0.439723	1.02779	0.526178	0.0208199	0.703952	1.10176	0.787564	0.622503	0.578916	0.882781	0.200969	0.639854	0.858172	1.06885	0.516744
-0.136	0.190722	0.387715	0.213038	0.154804	0.318841	0.340388	0.42237	0.285935	-0.222762	-0.267476	-0.690911	-0.401697	-0.20308	-0.227577	-0.686131	-0.849086	-0.0785546	0.452084	1.08196	0.573007	0.034748	0.700216	1.12934	0.846029	0.633094	0.626882	0.861012	0.207879	0.616154	0.8542	1.05941	0.492911
-0.134	0.115562	0.281543	0.190682	0.13741	0.25593	0.321088	0.413688	0.27717	-0.244536	-0.22031	-0.643168	-0.390229	-0.196174	-0.172823	-0.662035	-0.834989	-0.0739816	0.461183	1.12062	0.613685	0.0517686	0.690158	1.14552	0.893224	0.612825	0.651582	0.829542	0.218501	0.578158	0.826841	1.02997	0.464724
-0.132	0.0295877	0.154698	0.155442	0.116886	0.173993	0.282672	0.385931	0.262943	-0.284737	-0.19802	-0.597323	-0.373318	-0.205565	-0.139472	-0.638965	-0.806608	-0.065994	0.465714	1.14154	0.646669	0.0702394	0.673485	1.14905	0.926106	0.561689	0.650131	0.787454	0.231673	0.526733	0.775549	0.979012	0.432484
-0.13	-0.0625301	0.0151467	0.110127	0.0937204	0.0768466	0.22772	0.342018	0.244501	-0.340772	-0.19954	-0.553978	-0.35132	-0.229676	-0.127368	-0.615645	-0.76467	-0.0550739	0.464382	1.14299	0.670612	0.0882924	0.650014	1.13875	0.942047	0.481606	0.621234	0.734326	0.246419	0.463396	0.700963	0.906089	0.397067
-0.128	-0.155532	-0.128428	0.0579128	0.0685311	-0.0305996	0.159799	0.285603	0.223118	-0.409222	-0.222015	-0.513189	-0.324701	-0.266108	-0.13486	-0.5904	-0.710219	-0.0420968	0.455975	1.1238	0.684401	0.103963	0.61966	1.11358	0.938979	0.3763	0.565165	0.670269	0.261969	0.390219	0.604841	0.81189	0.359819
-0.126	-0.24396	-0.267243	0.00210593	0.0420699	-0.14269	0.0831905	0.220795	0.200003	-0.48603	-0.261055	-0.474502	-0.294009	-0.311758	-0.158939	-0.561377	-0.64454	-0.0282595	0.43945	1.08334	0.687191	0.115331	0.58243	1.07265	0.915527	0.251025	0.483625	0.595933	0.277725	0.309693	0.489911	0.698247	0.322385
-0.124	-0.32257	-0.39302	-0.0540734	0.0152081	-0.253431	0.00256089	0.151862	0.176224	-0.566739	-0.311121	-0.43704	-0.259842	-0.362991	-0.195492	-0.526784	-0.569094	-0.0149694	0.414022	1.02163	0.678443	0.120668	0.538429	1.01537	0.871115	0.112181	0.379511	0.512453	0.293195	0.224559	0.359667	0.568059	0.286483
-0.122	-0.386745	-0.498569	-0.107691	-0.0110939	-0.356928	-0.0773936	0.0829389	0.152664	-0.646731	-0.366014	-0.399611	-0.222806	-0.415853	-0.239634	-0.485116	-0.48546	-0.00370713	0.379247	0.939327	0.657965	0.118572	0.487872	0.941534	0.806044	-0.0331447	0.25662	0.421374	0.307892	0.137614	0.218124	0.425133	0.253681
-0.12	-0.432863	-0.578276	-0.156264	-0.0358379	-0.447819	-0.152307	0.0177659	0.129996	-0.721477	-0.419412	-0.360858	-0.183483	-0.466313	-0.286102	-0.435356	-0.395301	0.00412141	0.335097	0.837791	0.625942	0.108085	0.431104	0.851419	0.721527	-0.17767	0.119338	0.324554	0.321245	0.0515353	0.0695586	0.273986	0.225181
-0.118	-0.458597	-0.62849	-0.197878	-0.0580578	-0.521666	-0.218473	-0.0405423	0.108676	-0.786778	-0.465407	-0.319409	-0.142405	-0.510521	-0.329671	-0.37712	-0.30034	0.00732723	0.282	0.719093	0.58296	0.0887744	0.368628	0.745917	0.619686	-0.314403	-0.027666	0.224063	0.332523	-0.0312905	-0.0817426	0.119587	0.201651
-0.116	-0.463113	-0.647754	-0.231272	-0.0769032	-0.575274	-0.273124	-0.0896687	0.0889471	-0.838979	-0.498989	-0.274039	-0.100042	-0.545051	-0.365552	-0.310736	-0.20236	0.00505815	0.22085	0.586008	0.530006	0.0607867	0.301124	0.626594	0.503485	-0.43707	-0.179692	0.122085	0.340784	-0.108885	-0.231699	-0.0329153	0.183121
-0.114	-0.447146	-0.636872	-0.255861	-0.0917277	-0.606915	-0.314625	-0.12821	0.070859	-0.875148	-0.516433	-0.223811	-0.0568074	-0.567125	-0.389747	-0.237255	-0.103208	-0.00311555	0.152983	0.441977	0.468456	0.0248458	0.229467	0.495716	0.376624	-0.540461	-0.332206	0.0208307	0.344885	-0.179752	-0.376604	-0.178469	0.168964
-0.112	-0.412948	-0.598814	-0.271729	-0.102172	-0.616429	-0.342582	-0.155727	0.0542779	-0.893203	-0.515555	-0.168205	-0.0130837	-0.574779	-0.39932	-0.158395	-0.00480084	-0.0171588	0.0801099	0.291007	0.400032	-0.0177852	0.154734	0.356214	0.243373	-0.620667	-0.48096	-0.077534	0.343527	-0.242896	-0.513243	-0.312387	0.157956
-0.11	-0.364112	-0.538452	-0.27958	-0.108228	-0.6052	-0.357831	-0.172734	0.0389017	-0.891991	-0.495814	-0.107211	0.030739	-0.566978	-0.392574	-0.0764165	0.0908701	-0.0365755	0.00422537	0.13754	0.326741	-0.0653856	0.0781998	0.211586	0.108367	-0.675194	-0.622045	-0.170944	0.335357	-0.297778	-0.638931	-0.430588	0.148405
-0.108	-0.305277	-0.462147	-0.280647	-0.110275	-0.576008	-0.362338	-0.180619	0.0242705	-0.871304	-0.458258	-0.0413756	0.0742124	-0.543651	-0.369111	0.00604544	0.181761	-0.0604571	-0.0725117	-0.013748	0.250794	-0.115892	0.00130819	0.065739	-0.0236317	-0.702961	-0.751891	-0.257484	0.319103	-0.344234	-0.751513	-0.529789	0.138351
-0.106	-0.241743	-0.377238	-0.27659	-0.10908	-0.532768	-0.358989	-0.181524	0.00977709	-0.831835	-0.405319	0.0281843	0.116779	-0.505666	-0.329782	0.0861815	0.265811	-0.0875684	-0.147905	-0.158169	0.174508	-0.167041	-0.0743591	-0.0772191	-0.147995	-0.704193	-0.867225	-0.335429	0.293728	-0.382356	-0.849303	-0.607656	0.125789
-0.104	-0.179031	-0.291448	-0.269357	-0.10575	-0.480182	-0.351313	-0.178156	-0.0053198	-0.775091	-0.340492	0.099825	0.15773	-0.45472	-0.276544	0.161221	0.341016	-0.116461	-0.219844	-0.291284	0.100199	-0.216516	-0.147135	-0.213221	-0.260487	-0.68023	-0.96503	-0.403283	0.258593	-0.412356	-0.931004	-0.662886	0.108911
-0.102	-0.122425	-0.212282	-0.261049	-0.101649	-0.423332	-0.343139	-0.173586	-0.0218728	-0.70325	-0.267924	0.171463	0.196178	-0.39318	-0.212223	0.228637	0.405511	-0.145598	-0.286419	-0.409163	0.0300701	-0.262106	-0.215329	-0.338489	-0.357507	-0.633289	-1.04251	-0.459828	0.213591	-0.434442	-0.995603	-0.695244	0.0863152
-0.1	-0.0765256	-0.146447	-0.253759	-0.0982741	-0.367245	-0.33824	-0.171002	-0.0408103	-0.618999	-0.191969	0.240707	0.23106	-0.323878	-0.140225	0.286326	0.457687	-0.173487	-0.346006	-0.508627	-0.0338895	-0.301841	-0.277293	-0.449773	-0.436297	-0.566202	-1.09711	-0.504167	0.159248	-0.448712	-1.0423	-0.705527	0.057186
-0.098	-0.0448785	-0.0993463	-0.249431	-0.0971093	-0.316486	-0.339978	-0.173463	-0.0630827	-0.525344	-0.116743	0.305018	0.261175	-0.249881	-0.064224	0.332751	0.496309	-0.198788	-0.39733	-0.587459	-0.0900056	-0.33411	-0.331495	-0.544547	-0.495103	-0.482164	-1.12656	-0.535773	0.0967695	-0.455092	-1.07043	-0.695482	0.0213994
-0.096	-0.0296907	-0.0747032	-0.249714	-0.0994691	-0.274791	-0.350989	-0.183654	-0.0895913	-0.42542	-0.0457308	0.361905	0.285248	-0.174248	0.0121554	0.367036	0.52063	-0.220411	-0.439492	-0.644537	-0.137	-0.357746	-0.376591	-0.621163	-0.533264	-0.384517	-1.129	-0.554544	0.028021	-0.453319	-1.07948	-0.667673	-0.0204432
-0.094	-0.031672	-0.0743173	-0.255833	-0.106351	-0.244795	-0.372931	-0.203659	-0.1211	-0.322306	0.0185181	0.40912	0.302039	-0.0998066	0.085624	0.389009	0.530493	-0.237576	-0.471975	-0.679911	-0.174055	-0.372071	-0.411496	-0.678923	-0.551237	-0.276583	-1.10316	-0.560829	-0.044559	-0.442975	-1.06909	-0.625311	-0.0670607
-0.092	-0.0500128	-0.0979927	-0.268496	-0.118311	-0.227857	-0.406323	-0.234768	-0.158138	-0.218857	0.074586	0.444853	0.310461	-0.028956	0.153463	0.399195	0.526396	-0.249838	-0.494626	-0.694777	-0.200856	-0.376915	-0.43545	-0.718089	-0.550537	-0.161558	-1.04853	-0.555457	-0.118106	-0.423574	-1.03914	-0.572057	-0.116612
-0.09	-0.0824991	-0.143624	-0.287814	-0.135387	-0.224014	-0.450481	-0.277337	-0.200897	-0.117558	0.122252	0.467901	0.309717	0.0364908	0.213694	0.398759	0.509515	-0.257084	-0.507621	-0.691373	-0.217611	-0.372586	-0.44807	-0.739818	-0.53361	-0.04246	-0.965583	-0.539721	-0.189529	-0.394679	-0.989896	-0.511811	-0.166878
-0.088	-0.125754	-0.207431	-0.313278	-0.157066	-0.232053	-0.503554	-0.330705	-0.249146	-0.0204151	0.162433	0.477803	0.299426	0.0954112	0.265174	0.389412	0.481675	-0.259494	-0.511428	-0.672795	-0.225046	-0.35982	-0.449403	-0.746034	-0.503642	0.0778709	-0.855962	-0.515348	-0.255741	-0.35604	-0.922111	-0.448494	-0.215478
-0.086	-0.175579	-0.284311	-0.343762	-0.182317	-0.249689	-0.562656	-0.393185	-0.302156	0.0711223	0.19701	0.474914	0.27973	0.147423	0.307616	0.373286	0.445264	-0.257482	-0.506766	-0.642751	-0.224367	-0.33971	-0.439955	-0.739253	-0.464313	0.196745	-0.722573	-0.484418	-0.313898	-0.307742	-0.837189	-0.385844	-0.260111
-0.084	-0.227359	-0.368276	-0.377581	-0.209671	-0.273834	-0.624092	-0.462126	-0.358667	0.156204	0.228567	0.460426	0.251355	0.192877	0.341545	0.352785	0.403096	-0.251619	-0.494573	-0.605268	-0.217199	-0.313623	-0.420706	-0.722378	-0.419525	0.311578	-0.569645	-0.449261	-0.361636	-0.250334	-0.737292	-0.327232	-0.298788
-0.082	-0.276497	-0.452927	-0.412584	-0.237353	-0.30093	-0.68363	-0.534054	-0.416888	0.23458	0.260069	0.436309	0.215619	0.232803	0.368187	0.330429	0.358228	-0.242556	-0.475967	-0.564389	-0.205496	-0.283104	-0.393103	-0.698476	-0.373115	0.419851	-0.402658	-0.412326	-0.397255	-0.184919	-0.62541	-0.275508	-0.330026
-0.08	-0.318819	-0.531923	-0.446283	-0.26344	-0.327291	-0.73682	-0.604872	-0.47455	0.306562	0.294516	0.405193	0.174386	0.268797	0.389326	0.308695	0.313741	-0.230948	-0.452229	-0.523876	-0.191419	-0.2498	-0.359024	-0.67057	-0.328586	0.519089	-0.228164	-0.376023	-0.419868	-0.113212	-0.505359	-0.232885	-0.353002
-0.078	-0.350937	-0.599422	-0.476015	-0.286046	-0.349453	-0.779327	-0.670124	-0.529004	0.372949	0.334613	0.370177	0.129951	0.30289	0.407122	0.289863	0.272519	-0.217392	-0.42477	-0.486954	-0.177201	-0.215379	-0.320724	-0.641448	-0.288869	0.606872	-0.0534994	-0.342573	-0.429463	-0.0375309	-0.381697	-0.20087	-0.367631
-0.076	-0.370503	-0.650434	-0.499116	-0.303482	-0.364461	-0.80724	-0.725288	-0.577359	0.434918	0.382481	0.334604	0.0848749	0.337367	0.423927	0.275885	0.237018	-0.202382	-0.395101	-0.456106	-0.164993	-0.181472	-0.280734	-0.613509	-0.256142	0.68088	0.113602	-0.313855	-0.426902	0.0392647	-0.259554	-0.180233	-0.374579
-0.074	-0.376362	-0.681099	-0.513103	-0.314413	-0.370102	-0.817356	-0.766097	-0.616666	0.493884	0.439438	0.301796	0.0417807	0.374589	0.442093	0.26826	0.209081	-0.18629	-0.364797	-0.432955	-0.156706	-0.149616	-0.241748	-0.588655	-0.231716	0.738971	0.265458	-0.291283	-0.413832	0.113895	-0.144385	-0.17103	-0.375195
-0.072	-0.368578	-0.688865	-0.515851	-0.317966	-0.365046	-0.807402	-0.788848	-0.644119	0.551331	0.505866	0.27479	0.00313114	0.416792	0.463798	0.267958	0.189782	-0.169363	-0.335437	-0.41821	-0.153866	-0.121217	-0.206477	-0.568228	-0.215998	0.779282	0.394922	-0.275714	-0.392528	0.182828	-0.0416431	-0.172658	-0.371382
-0.07	-0.348349	-0.672562	-0.505751	-0.313792	-0.348896	-0.776198	-0.790691	-0.65727	0.608642	0.581166	0.25609	-0.0289879	0.4659	0.490892	0.275359	0.17935	-0.151744	-0.308539	-0.411707	-0.157485	-0.097511	-0.177481	-0.552993	-0.208534	0.800353	0.49586	-0.267401	-0.365684	0.242488	0.0435756	-0.183952	-0.365412
-0.068	-0.317813	-0.632395	-0.481842	-0.302081	-0.322149	-0.723743	-0.769871	-0.654237	0.666911	0.663808	0.247465	-0.0530534	0.523351	0.52476	0.290239	0.177153	-0.133503	-0.285477	-0.412517	-0.167969	-0.0795265	-0.157002	-0.543168	-0.208124	0.801242	0.563576	-0.266004	-0.336164	0.289483	0.106907	-0.203305	-0.359709
-0.066	-0.27979	-0.569869	-0.443899	-0.283525	-0.286085	-0.65123	-0.725902	-0.633888	0.726785	0.751455	0.249812	-0.0682385	0.589942	0.56623	0.311798	0.181768	-0.11468	-0.267392	-0.419109	-0.185081	-0.0680461	-0.146797	-0.538484	-0.212996	0.781632	0.595154	-0.270637	-0.306745	0.320847	0.145068	-0.228808	-0.356611
-0.064	-0.237473	-0.487643	-0.392488	-0.259239	-0.242595	-0.560989	-0.659659	-0.595987	0.788331	0.841146	0.263097	-0.0744765	0.665718	0.615497	0.33872	0.191122	-0.0953176	-0.255098	-0.429558	-0.207945	-0.0635596	-0.147986	-0.538275	-0.221031	0.741907	0.589681	-0.279979	-0.279866	0.334255	0.156155	-0.258397	-0.358157
-0.062	-0.194124	-0.389351	-0.32896	-0.230648	-0.193973	-0.456364	-0.573388	-0.541282	0.850943	0.929527	0.286387	-0.0724465	0.749892	0.672091	0.369282	0.202699	-0.075497	-0.248998	-0.441764	-0.235117	-0.0662158	-0.160943	-0.541584	-0.229997	0.683199	0.548331	-0.292412	-0.257427	0.328225	0.139844	-0.29	-0.365887
-0.06	-0.15278	-0.279393	-0.255411	-0.199363	-0.142706	-0.341533	-0.470612	-0.47153	0.913321	1.01309	0.317967	-0.0634794	0.840828	0.734875	0.40149	0.213792	-0.0553509	-0.249022	-0.453666	-0.264709	-0.0757726	-0.185224	-0.547277	-0.2378	0.607384	0.474311	-0.306184	-0.240642	0.302264	0.0974961	-0.321669	-0.3807
-0.058	-0.116022	-0.162695	-0.174575	-0.167049	-0.0912615	-0.22128	-0.355957	-0.389452	0.97351	1.08844	0.355529	-0.0493946	0.936072	0.802079	0.433248	0.221779	-0.035067	-0.254598	-0.463435	-0.294559	-0.0915572	-0.219565	-0.554155	-0.242699	0.517045	0.372665	-0.319584	-0.229956	0.256962	0.0321301	-0.351698	-0.402772
-0.056	-0.085799	-0.0444645	-0.0896921	-0.135297	-0.0419158	-0.100734	-0.234884	-0.29861	1.02901	1.15248	0.396431	-0.0322827	1.03245	0.871379	0.462539	0.224403	-0.014874	-0.26466	-0.469629	-0.322431	-0.112442	-0.261932	-0.561061	-0.243493	0.415381	0.249949	-0.331107	-0.225061	0.194016	-0.051724	-0.378704	-0.431539
-0.054	-0.0633405	0.0700706	-0.00432135	-0.105525	0.0033866	0.0149224	-0.113364	-0.20322	1.07698	1.20266	0.437971	-0.0142584	1.12622	0.940012	0.487603	0.220019	0.00498547	-0.277705	-0.471294	-0.346231	-0.136854	-0.309651	-0.566971	-0.239642	0.306092	0.113827	-0.339588	-0.224973	0.116191	-0.148285	-0.401681	-0.465745
-0.052	-0.0491334	0.175925	0.0778625	-0.0788945	0.0431222	0.120742	0.00250149	-0.107907	1.11444	1.23711	0.477683	0.00278876	1.21328	1.00492	0.507111	0.207791	0.0242887	-0.291898	-0.468019	-0.364218	-0.162813	-0.359587	-0.571076	-0.231331	0.193236	-0.02741	-0.344299	-0.228188	0.027206	-0.250874	-0.420022	-0.503555
-0.05	-0.0429698	0.268618	0.153295	-0.05627	0.0762321	0.212305	0.106872	-0.0174198	1.13859	1.25478	0.51359	0.0174195	1.28944	1.06297	0.5203	0.187818	0.0428684	-0.305221	-0.45994	-0.375181	-0.188022	-0.408384	-0.572833	-0.21946	0.081055	-0.165341	-0.344997	-0.232889	-0.0684403	-0.352336	-0.433494	-0.542713
-0.048	-0.0440464	0.344418	0.218746	-0.0381961	0.102123	0.285986	0.194564	0.0636758	1.14709	1.25546	0.544417	0.0288194	1.35072	1.11111	0.527068	0.161167	0.0606429	-0.315649	-0.447693	-0.378574	-0.209998	-0.452719	-0.572002	-0.205569	-0.0261902	-0.291901	-0.34191	-0.237179	-0.165699	-0.445488	-0.442188	-0.580736
-0.046	-0.0510968	0.400566	0.271539	-0.0249095	0.120633	0.339177	0.261402	0.131297	1.13834	1.23988	0.569712	0.0369029	1.39362	1.14666	0.528013	0.12982	0.0776354	-0.321347	-0.432337	-0.374593	-0.22624	-0.489579	-0.568662	-0.191699	-0.124403	-0.399821	-0.335677	-0.23932	-0.259238	-0.523575	-0.446445	-0.615121
-0.044	-0.0625408	0.435455	0.309727	-0.01637	0.131978	0.370462	0.304512	0.182121	1.11174	1.20959	0.589887	0.042336	1.41545	1.16752	0.524399	0.0965186	0.0939786	-0.320857	-0.415248	-0.36417	-0.234424	-0.516506	-0.56319	-0.18021	-0.20982	-0.482997	-0.327239	-0.237954	-0.343742	-0.580681	-0.446752	-0.643555
-0.042	-0.0766345	0.448745	0.332242	-0.0123063	0.136676	0.37972	0.322532	0.213805	1.06782	1.167	0.606153	0.0464721	1.4146	1.17234	0.518074	0.0645411	0.109905	-0.313263	-0.39799	-0.34891	-0.232606	-0.53181	-0.556236	-0.173558	-0.279171	-0.536768	-0.317697	-0.232276	-0.414208	-0.612085	-0.443651	-0.664103
-0.04	-0.0916075	0.441413	0.338975	-0.0122679	0.135482	0.368149	0.315709	0.225143	1.00838	1.11517	0.620371	0.0512091	1.39069	1.16074	0.511307	0.0374083	0.125721	-0.298305	-0.382183	-0.330952	-0.219412	-0.534704	-0.548653	-0.174067	-0.329822	-0.558092	-0.308163	-0.222146	-0.466245	-0.614533	-0.43763	-0.675364
-0.038	-0.105779	0.415712	0.330796	-0.0156776	0.129316	0.338208	0.285892	0.216135	0.936416	1.05773	0.634821	0.0587809	1.34471	1.13338	0.506588	0.0185623	0.141774	-0.276432	-0.369375	-0.312779	-0.194192	-0.525369	-0.541421	-0.183697	-0.359896	-0.545623	-0.299607	-0.208126	-0.496335	-0.586406	-0.429054	-0.676584
-0.036	-0.11765	0.375046	0.309504	-0.0218764	0.11921	0.293469	0.236405	0.187977	0.856003	0.998645	0.65192	0.0715057	1.27903	1.09198	0.506395	0.0110406	0.158413	-0.248784	-0.360919	-0.296989	-0.157117	-0.504916	-0.535552	-0.203843	-0.36837	-0.499689	-0.292737	-0.191438	-0.502064	-0.527791	-0.418107	-0.667723
-0.034	-0.125968	0.323752	0.277705	-0.030159	0.106264	0.238396	0.171815	0.142955	0.772059	0.942031	0.673925	0.0915167	1.1973	1.03928	0.512941	0.0171786	0.175946	-0.217091	-0.357864	-0.286053	-0.109203	-0.475275	-0.531978	-0.235178	-0.355137	-0.422193	-0.287918	-0.173853	-0.482287	-0.440449	-0.404778	-0.649459
-0.032	-0.129769	0.266817	0.238632	-0.0397963	0.0916161	0.178056	0.0976034	0.0842714	0.690008	0.891919	0.702639	0.120503	1.10426	0.978859	0.527944	0.0383699	0.194614	-0.183516	-0.360872	-0.282079	-0.0522574	-0.438993	-0.531447	-0.277546	-0.321037	-0.316438	-0.285132	-0.157516	-0.437232	-0.327683	-0.388883	-0.623148
-0.03	-0.128399	0.209538	0.195914	-0.0500468	0.0764225	0.117788	0.0197824	0.0158138	0.615394	0.852023	0.739159	0.159488	1.00539	0.914931	0.552428	0.074907	0.214565	-0.150431	-0.370159	-0.28661	0.011258	-0.398984	-0.53442	-0.329932	-0.267837	-0.186907	-0.284011	-0.144723	-0.368527	-0.194132	-0.37012	-0.590732
-0.028	-0.121517	0.157152	0.153313	-0.0601584	0.0618389	0.0628416	-0.0555354	-0.0581168	0.55346	0.82552	0.783702	0.208665	0.906572	0.852029	0.586576	0.125919	0.235851	-0.120177	-0.385463	-0.300461	0.0784254	-0.358245	-0.540986	-0.3905	-0.198182	-0.0389982	-0.283903	-0.137685	-0.279154	-0.0454931	-0.348154	-0.554604
-0.026	-0.109086	0.114475	0.114454	-0.0693658	0.049007	0.0180302	-0.122561	-0.133087	0.508733	0.814856	0.835507	0.267307	0.813682	0.794671	0.629668	0.189409	0.258426	-0.0948071	-0.406047	-0.323631	0.146121	-0.319575	-0.550809	-0.456693	-0.11548	0.121249	-0.283992	-0.138289	-0.173312	0.111803	-0.322725	-0.517439
-0.024	-0.0913519	0.0855719	0.0825729	-0.0768877	0.0390338	-0.0125905	-0.176224	-0.204803	0.484662	0.821595	0.892844	0.333762	0.732143	0.747005	0.680087	0.262392	0.282168	-0.0758633	-0.430738	-0.355282	0.211286	-0.285319	-0.563107	-0.52541	-0.0237591	0.28745	-0.283437	-0.147891	-0.0562147	0.270946	-0.293748	-0.482009
-0.022	-0.0688144	0.0734867	0.0602922	-0.0819306	0.0329646	-0.0259835	-0.212502	-0.269352	0.483324	0.846318	0.953117	0.405533	0.666555	0.712479	0.735415	0.341112	0.306894	-0.0642013	-0.457991	-0.39379	0.271185	-0.257168	-0.576676	-0.593209	0.0725317	0.453168	-0.281519	-0.167148	0.0661837	0.425111	-0.261413	-0.450982
-0.02	-0.0421854	0.0800603	0.0494589	-0.0837033	0.0317477	-0.0203151	-0.228661	-0.323398	0.505245	0.888591	1.01306	0.479422	0.620369	0.693557	0.792603	0.421323	0.332386	-0.0598854	-0.48599	-0.436878	0.32363	-0.23604	-0.589951	-0.656551	0.168748	0.612193	-0.277774	-0.195926	0.18752	0.567817	-0.226245	-0.426736
-0.018	-0.0123455	0.105842	0.0510449	-0.0814458	0.0361906	0.00495178	-0.223392	-0.364326	0.549334	0.946989	1.06898	0.55175	0.595663	0.691517	0.848199	0.498598	0.358405	-0.0621714	-0.512771	-0.481796	0.367139	-0.222043	-0.601122	-0.712044	0.260303	0.75881	-0.272083	-0.23327	0.301389	0.693263	-0.18913	-0.411178
-0.016	0.0197067	0.150099	0.0651197	-0.0744753	0.0469106	0.0490591	-0.19684	-0.39033	0.61296	1.01919	1.11711	0.618611	0.593033	0.706352	0.898617	0.568653	0.384698	-0.0695774	-0.536369	-0.52555	0.401015	-0.214532	-0.608269	-0.756669	0.342918	0.888045	-0.264725	-0.27746	0.401726	0.79662	-0.151298	-0.405608
-0.014	0.052907	0.210921	0.090894	-0.0622474	0.0642834	0.110047	-0.150514	-0.400449	0.692132	1.10214	1.15385	0.676146	0.611601	0.736769	0.940425	0.627635	0.41099	-0.0800398	-0.554962	-0.565163	0.425335	-0.212239	-0.609538	-0.787977	0.41288	0.995871	-0.256363	-0.326132	0.483186	0.874269	-0.114245	-0.410614
-0.012	0.0861773	0.285403	0.126821	-0.0444291	0.0883936	0.184923	-0.0871198	-0.39456	0.781799	1.1922	1.17614	0.720815	0.649144	0.780312	0.970616	0.672373	0.43697	-0.0911377	-0.567031	-0.597925	0.440854	-0.213476	-0.603317	-0.804234	0.46725	1.07937	-0.247978	-0.376467	0.541486	0.923969	-0.0796206	-0.426023
-0.01	0.118472	0.369875	0.170743	-0.0209775	0.118993	0.269896	-0.0103093	-0.373338	0.87622	1.28542	1.1817	0.749652	0.702322	0.833575	0.986851	0.700559	0.462258	-0.100363	-0.571489	-0.621634	0.448835	-0.216372	-0.588418	-0.804514	0.50404	1.13686	-0.240746	-0.425417	0.573692	0.944951	-0.049083	-0.450903
-0.008	0.148817	0.460173	0.220067	0.00778499	0.155471	0.360641	0.0756098	-0.338192	0.969381	1.37774	1.1692	0.760472	0.766984	0.892497	0.987643	0.710858	0.486371	-0.10541	-0.5678	-0.634795	0.450834	-0.219122	-0.564227	-0.788729	0.522331	1.16793	-0.235889	-0.469956	0.578425	0.937926	-0.0241317	-0.48362
-0.006	0.176337	0.5519	0.271941	0.04111	0.196843	0.452576	0.16598	-0.29119	1.05542	1.46523	1.13843	0.752025	0.838519	0.952712	0.972474	0.70294	0.508692	-0.104446	-0.55605	-0.636758	0.448463	-0.220223	-0.530832	-0.75761	0.522308	1.17342	-0.234494	-0.507329	0.555964	0.905007	-0.00594567	-0.521945
-0.004	0.200269	0.640688	0.323424	0.0777871	0.241757	0.541125	0.256091	-0.234959	1.12904	1.54429	1.09027	0.724097	0.912227	1.00992	0.941831	0.677444	0.528449	-0.0963498	-0.536981	-0.627783	0.443154	-0.218662	-0.489089	-0.712634	0.505242	1.15536	-0.237355	-0.535268	0.50825	0.849564	0.00476021	-0.563199
-0.002	0.219972	0.722403	0.371635	0.116144	0.288528	0.621961	0.341437	-0.172594	1.18584	1.61185	1.02669	0.677529	0.983664	1.06025	0.897168	0.635883	0.544708	-0.0808673	-0.51197	-0.609036	0.435979	-0.214046	-0.440631	-0.655924	0.47339	1.11682	-0.244822	-0.552173	0.438773	0.775997	0.00784315	-0.604429
0	0.234915	0.793328	0.413867	0.154088	0.335194	0.691188	0.417933	-0.107541	1.22256	1.66547	0.950569	0.614185	1.04895	1.10055	0.840795	0.580505	0.556395	-0.0586895	-0.482959	-0.582495	0.427511	-0.206653	-0.387811	-0.590115	0.429836	1.06169	-0.256708	-0.557211	0.352352	0.689467	0.00379244	-0.642598
0.002	0.244669	0.850282	0.447671	0.189198	0.379602	0.745491	0.482062	-0.0434709	1.23732	1.70347	0.865548	0.53685	1.10502	1.12869	0.775708	0.514132	0.562343	-0.0314273	-0.452322	-0.550789	0.417775	-0.1974	-0.33358	-0.518215	0.378289	0.994439	-0.272244	-0.550352	0.254841	0.595593	-0.00626432	-0.674774
0.004	0.248898	0.89071	0.470912	0.218857	0.419515	0.782227	0.530967	0.0158644	1.22961	1.72497	0.775741	0.449078	1.14975	1.14365	0.705381	0.439984	0.561363	-0.00148823	-0.422705	-0.516978	0.406277	-0.187739	-0.2813	-0.443449	0.322846	0.919885	-0.290093	-0.532322	0.152751	0.500142	-0.0206095	-0.698306
0.006	0.247353	0.912729	0.481803	0.24043	0.452741	0.799481	0.562495	0.0667956	1.20027	1.72991	0.685493	0.354997	1.18207	1.14564	0.633528	0.36151	0.552342	0.0281348	-0.396813	-0.484288	0.392104	-0.17948	-0.23451	-0.369117	0.267747	0.8429	-0.30843	-0.504486	0.0528522	0.408723	-0.0370329	-0.710971
0.008	0.239874	0.915158	0.478931	0.251467	0.47728	0.796087	0.575185	0.105916	1.15138	1.71896	0.599104	0.259088	1.20194	1.136	0.563874	0.282231	0.534347	0.054144	-0.377194	-0.45583	0.374092	-0.17458	-0.196661	-0.298442	0.217128	0.768184	-0.325068	-0.468671	-0.0382403	0.326525	-0.052968	-0.711093
0.01	0.226408	0.897528	0.461282	0.249917	0.491471	0.771633	0.568244	0.130273	1.08604	1.69355	0.520577	0.165936	1.21024	1.11712	0.499922	0.205608	0.50674	0.0732609	-0.366013	-0.434325	0.351028	-0.174902	-0.170828	-0.234427	0.174801	0.700051	-0.337622	-0.426959	-0.114455	0.258089	-0.0656548	-0.697613
0.012	0.207041	0.860097	0.428268	0.234336	0.494142	0.72645	0.541498	0.137552	1.0081	1.65569	0.453395	0.0799871	1.20864	1.09217	0.444769	0.134922	0.469277	0.0825611	-0.364842	-0.421854	0.321868	-0.18198	-0.159443	-0.179728	0.144062	0.642272	-0.343696	-0.381461	-0.170604	0.20715	-0.0723139	-0.670126
0.014	0.182041	0.803854	0.379776	0.204065	0.484739	0.661599	0.495347	0.126257	0.92188	1.60787	0.400344	0.0053088	1.19941	1.06482	0.400947	0.0731796	0.422186	0.0797894	-0.374497	-0.419671	0.285937	-0.196811	-0.164052	-0.136517	0.127542	0.597965	-0.341066	-0.334111	-0.202647	0.176534	-0.0703178	-0.628876
0.016	0.151906	0.730529	0.316214	0.159357	0.463431	0.578861	0.430729	0.0958477	0.831832	1.55292	0.36339	-0.0546261	1.18516	1.03894	0.370312	0.0230364	0.366217	0.0636233	-0.394913	-0.428073	0.243099	-0.219696	-0.185121	-0.106374	0.127103	0.569542	-0.32786	-0.286494	-0.207876	0.168119	-0.0573466	-0.574709
0.018	0.117419	0.642589	0.238574	0.101449	0.431176	0.480715	0.349094	0.0468344	0.742292	1.49387	0.343617	-0.0971215	1.16865	1.01825	0.353994	-0.0132688	0.302652	0.0338604	-0.425093	-0.446367	0.193864	-0.250143	-0.221921	-0.0901872	0.143784	0.558701	-0.302688	-0.239727	-0.184999	0.182857	-0.031517	-0.509002
0.02	0.0796912	0.54323	0.148478	0.032544	0.38973	0.370317	0.252404	-0.0191844	0.657206	1.43378	0.341221	-0.120394	1.15254	1.00602	0.352381	-0.033966	0.233272	-0.00848702	-0.463124	-0.472908	0.139432	-0.286833	-0.272484	-0.0880805	0.177787	0.566465	-0.264743	-0.194407	-0.134139	0.220837	0.0085241	-0.433563
0.022	0.0401969	0.436334	0.0482207	-0.0442689	0.341609	0.251454	0.143125	-0.0995566	0.579941	1.37557	0.355572	-0.123656	1.13918	1.0048	0.365169	-0.0377962	0.160297	-0.0612004	-0.506266	-0.505237	0.0816774	-0.327661	-0.333652	-0.0993694	0.228521	0.593244	-0.213838	-0.150621	-0.0567363	0.281387	0.0635463	-0.3505
0.024	0.000778483	0.326396	-0.0592203	-0.125182	0.289994	0.128479	0.0242389	-0.190678	0.51315	1.32196	0.385326	-0.10713	1.13049	1.01625	0.391446	-0.0240399	0.0862827	-0.120961	-0.5511	-0.540269	0.0230556	-0.369838	-0.401208	-0.122559	0.29467	0.638925	-0.150391	-0.108011	0.0446214	0.363211	0.133726	-0.262083
0.026	-0.0363719	0.218417	-0.170213	-0.205889	0.238575	0.00621762	-0.100757	-0.28816	0.458717	1.27532	0.428587	-0.0720066	1.12785	1.04101	0.429823	0.00747048	0.014009	-0.183541	-0.593734	-0.574554	-0.0335224	-0.410028	-0.470079	-0.155383	0.374319	0.702972	-0.0753506	-0.0658854	0.166429	0.464531	0.21868	-0.170584
0.028	-0.0687644	0.117743	-0.28054	-0.281855	0.191356	-0.110168	-0.227867	-0.387045	0.417769	1.23768	0.483115	-0.0203255	1.13204	1.07878	0.478597	0.0563585	-0.0536498	-0.244068	-0.630038	-0.604551	-0.0848553	-0.444533	-0.53461	-0.19489	0.465097	0.784532	0.00993165	-0.0233442	0.30454	0.583251	0.317544	-0.0781146
0.03	-0.0936962	0.0298769	-0.385509	-0.348598	0.152434	-0.215335	-0.352631	-0.482062	0.390759	1.21068	0.546562	0.0451988	1.14331	1.12834	0.535943	0.121737	-0.113846	-0.297318	-0.655883	-0.626907	-0.127626	-0.469471	-0.588863	-0.237569	0.564349	0.882539	0.103865	0.0205922	0.454465	0.717113	0.429087	0.0135374
0.032	-0.108365	-0.0397532	-0.480112	-0.401971	0.125753	-0.303952	-0.470192	-0.567892	0.3776	1.19565	0.616721	0.121407	1.16141	1.18784	0.600115	0.20227	-0.163865	-0.338027	-0.667381	-0.638717	-0.158569	-0.480959	-0.626943	-0.279519	0.669339	0.995819	0.204811	0.066875	0.611674	0.863857	0.551856	0.103061
0.034	-0.110007	-0.086032	-0.559209	-0.438415	0.114879	-0.370904	-0.575396	-0.639433	0.377836	1.19369	0.691779	0.204963	1.18578	1.25501	0.669664	0.296259	-0.201214	-0.36119	-0.661079	-0.637727	-0.174622	-0.475271	-0.64331	-0.316631	0.777438	1.12318	0.311287	0.116353	0.771883	1.02137	0.684345	0.189752
0.036	-0.0960472	-0.104404	-0.617745	-0.455151	0.122788	-0.4115	-0.662919	-0.692033	0.390832	1.20579	0.770541	0.29264	1.21568	1.32756	0.743624	0.40176	-0.223681	-0.362308	-0.634114	-0.62247	-0.173039	-0.448968	-0.633063	-0.344801	0.886328	1.26351	0.422157	0.169738	0.931315	1.1878	0.825168	0.273604
0.038	-0.0642523	-0.0911007	-0.650963	-0.450315	0.151706	-0.421674	-0.727432	-0.721691	0.415952	1.23298	0.852625	0.381598	1.25041	1.4035	0.821687	0.516711	-0.229369	-0.337591	-0.5843	-0.592326	-0.151482	-0.398991	-0.592171	-0.360128	0.99417	1.41583	0.536788	0.227613	1.0869	1.36171	0.973226	0.355358
0.04	-0.0128778	-0.0433336	-0.654619	-0.423019	0.202999	-0.398162	-0.763788	-0.725205	0.452713	1.27639	0.938579	0.469644	1.28948	1.48145	0.904322	0.639074	-0.21671	-0.284093	-0.510163	-0.547497	-0.108075	-0.322732	-0.517651	-0.359108	1.09974	1.57934	0.655173	0.290467	1.23643	1.5421	1.12786	0.436486
0.042	0.0592108	0.0405615	-0.62518	-0.373335	0.277129	-0.338644	-0.767226	-0.70027	0.500887	1.3374	1.02993	0.555419	1.33277	1.56094	0.992827	0.766968	-0.18446	-0.199781	-0.410914	-0.488905	-0.0414389	-0.218081	-0.407671	-0.338798	1.20254	1.7535	0.777977	0.35875	1.37864	1.7285	1.28893	0.519119
0.044	0.152446	0.161041	-0.559983	-0.302212	0.373668	-0.241844	-0.733591	-0.645527	0.560548	1.41759	1.12915	0.638529	1.38063	1.64254	1.08932	0.898791	-0.131696	-0.0835538	-0.286387	-0.418032	0.0492825	-0.0834661	-0.261595	-0.296947	1.30278	1.93794	0.906533	0.432922	1.51319	1.92093	1.45691	0.605904
0.046	0.266507	0.317339	-0.45737	-0.211348	0.491376	-0.10758	-0.659543	-0.560564	0.632041	1.51874	1.23949	0.719573	1.43391	1.72796	1.19661	1.03331	-0.0578145	0.0647817	-0.136952	-0.336716	0.164405	0.0821084	-0.0799669	-0.232094	1.40138	2.13252	1.04275	0.513495	1.64063	2.11988	1.63282	0.699807
0.048	0.400315	0.507511	-0.316768	-0.103021	0.628316	0.0632294	-0.542762	-0.445887	0.715889	1.64268	1.36476	0.800072	1.49393	1.81993	1.31805	1.1697	0.0374585	0.244563	0.0365776	-0.246932	0.303677	0.279008	0.135557	-0.143617	1.49983	2.33722	1.18896	0.601032	1.76225	2.32619	1.81819	0.803868
0.05	0.552076	0.728551	-0.138731	0.0200929	0.782009	0.268612	-0.382124	-0.302855	0.812646	1.7911	1.50898	0.88231	1.56233	1.92202	1.45723	1.30758	0.154034	0.45433	0.233019	-0.150584	0.466242	0.506903	0.382304	-0.0317522	1.60002	2.55206	1.34772	0.696115	1.87989	2.54094	2.01488	0.920936
0.052	0.719363	0.976547	0.0750629	0.155103	0.949592	0.505626	-0.177835	-0.133606	0.922706	1.96529	1.67602	0.969077	1.64093	2.03833	1.61767	1.44698	0.291411	0.691888	0.450869	-0.0493287	0.650598	0.76469	0.656718	0.10243	1.70401	2.77702	1.52157	0.799277	1.99573	2.76523	2.22488	1.05339
0.054	0.899238	1.24688	0.321861	0.299063	1.12798	0.770481	0.0684843	0.0590451	1.0461	2.16586	1.8692	1.06336	1.73142	2.17304	1.80245	1.58823	0.448602	0.954361	0.688318	0.0555494	0.854554	1.05041	0.954489	0.257079	1.81378	3.01191	1.71278	0.910903	2.11204	3.00006	2.45006	1.2029
0.056	1.0884	1.53444	0.597918	0.449113	1.31402	1.05868	0.353769	0.271704	1.18228	2.39246	2.09085	1.16798	1.83515	2.32998	2.01385	1.73193	0.624064	1.23823	0.943232	0.163197	1.0752	1.36118	1.27071	0.429649	1.93097	3.25625	1.92307	1.03111	2.2309	3.24606	2.69193	1.37019
0.058	1.28333	1.83386	0.898617	0.602572	1.50457	1.36521	0.673557	0.500513	1.33002	2.64354	2.34196	1.28526	1.95286	2.51216	2.25302	1.87874	0.815618	1.53941	1.21311	0.27319	1.3089	1.69315	1.60004	0.617011	2.05663	3.50919	2.15343	1.15963	2.35406	3.50339	2.95135	1.55494
0.06	1.48048	2.1397	1.21861	0.757005	1.6966	1.68465	1.0221	0.741262	1.48725	2.9162	2.6219	1.41667	2.08444	2.72137	2.51966	2.02933	1.0204	1.85325	1.49504	0.385459	1.55133	2.04152	1.93682	0.815583	2.19102	3.76945	2.40392	1.29575	2.48268	3.77156	3.22835	1.75568
0.062	1.67635	2.44666	1.55199	0.910249	1.88723	2.01142	1.39255	0.989513	1.65109	3.2061	2.92829	1.56263	2.2288	2.9578	2.81191	2.1842	1.23484	2.17465	1.78565	0.500177	1.79755	2.40061	2.27528	1.02148	2.3335	4.03524	2.67358	1.43821	2.61723	4.04938	3.52196	1.96985
0.064	1.86764	2.74971	1.89247	1.0604	2.07373	2.33989	1.77716	1.24072	1.81791	3.50756	3.25688	1.72227	2.3838	3.21985	3.1262	2.34358	1.45467	2.49815	2.0811	0.617602	2.04216	2.76397	2.60968	1.23068	2.48251	4.30434	2.96038	1.58525	2.75747	4.33494	3.83016	2.19388
0.066	2.0513	3.04416	2.23355	1.20581	2.25348	2.66453	2.16764	1.49034	1.98346	3.81374	3.60174	1.89344	2.5463	3.50403	3.45738	2.50731	1.67505	2.81804	2.37709	0.737909	2.27946	3.12464	2.93446	1.4392	2.63555	4.57407	3.2613	1.73464	2.90238	4.62565	4.14985	2.4234
0.068	2.22456	3.32579	2.5687	1.34499	2.42396	2.98003	2.55537	1.73396	2.14316	4.11697	3.95544	2.07277	2.71225	3.80507	3.79884	2.67482	1.89063	3.12851	2.66898	0.861028	2.50373	3.47537	3.24439	1.6432	2.78941	4.84143	3.57239	1.88381	3.05029	4.91836	4.477	2.6535
0.07	2.38488	3.59078	2.89152	1.4766	2.58271	3.28138	2.93178	1.96736	2.29232	4.40911	4.30946	2.25579	2.87698	4.11609	4.14283	2.84504	2.09581	3.42385	2.95184	0.986503	2.70946	3.80895	3.53475	1.83923	2.94027	5.10322	3.88896	2.02999	3.19897	5.20951	4.80679	2.87899
0.072	2.52996	3.83569	3.19589	1.59938	2.72726	3.56392	3.2886	2.18663	2.4265	4.68206	4.65456	2.43728	3.03546	4.42897	4.48088	3.01643	2.28494	3.6986	3.22066	1.11339	2.8916	4.11849	3.80136	2.02421	3.08407	5.35612	4.20577	2.17037	3.34578	5.49532	5.13385	3.09475
0.074	2.6576	4.05743	3.47609	1.71208	2.85516	3.82336	3.61813	2.38822	2.54178	4.92826	4.98136	2.61152	3.18266	4.73483	4.80419	3.18694	2.45256	3.94772	3.47051	1.24021	3.04586	4.39776	4.04074	2.19563	3.21671	5.59688	4.51723	2.30229	3.48781	5.77196	5.45249	3.29596
0.076	2.76571	4.25316	3.72688	1.81347	2.96394	4.05576	3.91346	2.56894	2.63502	5.14107	5.28079	2.77276	3.31385	5.02451	5.10412	3.35411	2.59372	4.16674	3.69673	1.36493	3.16888	4.64141	4.25009	2.35146	3.33438	5.82242	4.8176	2.42341	3.62211	6.03571	5.75698	3.47839
0.078	2.85217	4.42021	3.94357	1.90224	3.05117	4.25755	4.16858	2.72602	2.70409	5.31519	5.54456	2.91552	3.42495	5.2891	5.37267	3.5151	2.70416	4.35188	3.89506	1.48503	3.25836	4.84516	4.42727	2.4902	3.43377	6.02991	5.10121	2.53178	3.74576	6.2831	6.04177	3.63857
0.08	2.91489	4.556	4.12207	1.97705	3.1145	4.42542	4.37848	2.85708	2.74796	5.44692	5.7656	3.03497	3.51276	5.52049	5.60283	3.66675	2.78054	4.5001	4.06181	1.59761	3.31318	5.00584	4.57076	2.61075	3.51233	6.21686	5.36257	2.62594	3.85608	6.511	6.30171	3.77391
0.082	2.95172	4.65803	4.25893	2.03654	3.15174	4.55638	4.53918	2.96011	2.7667	5.53425	5.93832	3.12723	3.57516	5.71175	5.7889	3.8057	2.82062	4.60907	4.19394	1.69949	3.33329	5.12147	4.67953	2.71232	3.56836	6.38112	5.59657	2.70489	3.95066	6.71659	6.53211	3.88273
0.084	2.96062	4.72388	4.35132	2.07934	3.16095	4.64767	4.6477	3.03347	2.76138	5.57686	6.05881	3.18956	3.6111	5.85753	5.9267	3.92844	2.82331	4.67721	4.28906	1.78741	3.3197	5.19107	4.75289	2.79427	3.60107	6.52089	5.7985	2.76807	4.02744	6.8974	6.72892	3.96422
0.086	2.93968	4.7512	4.39711	2.10414	3.14058	4.69684	4.70198	3.07583	2.73395	5.57592	6.12491	3.22047	3.62063	5.95421	6.01366	4.0315	2.78865	4.70353	4.34543	1.85818	3.27423	5.2146	4.79033	2.85595	3.61059	6.63471	5.96421	2.81527	4.08479	7.05122	6.88867	4.01834
0.088	2.88731	4.73791	4.39482	2.10976	3.08951	4.70173	4.70087	3.08624	2.68691	5.53386	6.13616	3.21974	3.60478	6.00006	6.04874	4.11146	2.71781	4.68761	4.36191	1.90884	3.19933	5.19265	4.79139	2.8966	3.59788	6.72135	6.09015	2.84647	4.12147	7.17602	7.0085	4.04569
0.09	2.80242	4.68222	4.34372	2.09522	3.00723	4.66064	4.64404	3.06403	2.6231	5.45394	6.09362	3.18836	3.56529	5.99512	6.03237	4.1652	2.61289	4.62945	4.33787	1.93689	3.09782	5.12633	4.75549	2.9152	3.56456	6.77985	6.17345	2.86177	4.13667	7.26991	7.08611	4.04733
0.092	2.68458	4.58292	4.24384	2.05986	2.89385	4.57239	4.53195	3.00898	2.54533	5.33991	5.99971	3.12836	3.50442	5.94108	5.96618	4.18993	2.47677	4.52944	4.27307	1.94034	2.97263	5.017	4.68194	2.91048	3.51279	6.8094	6.21197	2.8613	4.13	7.33104	7.11975	4.02459
0.094	2.53423	4.43947	4.09602	2.0034	2.75024	4.43651	4.36587	2.92125	2.45618	5.19564	5.85785	3.04261	3.4247	5.841	5.85276	4.18341	2.31293	4.38826	4.16766	1.9179	2.82658	4.86616	4.56984	2.88094	3.44501	6.80939	6.20444	2.84509	4.10149	7.35765	7.10816	3.97899
0.096	2.35278	4.25228	3.90201	1.926	2.57801	4.25338	4.14789	2.80155	2.35774	5.02478	5.67229	2.93457	3.3286	5.69904	5.69545	4.14408	2.12516	4.20695	4.02207	1.86902	2.66226	4.67537	4.41826	2.8249	3.36382	6.77937	6.1505	2.81312	4.05158	7.34809	7.0506	3.91208
0.098	2.14271	4.02285	3.66448	1.8284	2.37955	4.02445	3.88104	2.65117	2.25149	4.83059	5.44774	2.80806	3.21844	5.52006	5.49801	4.07115	1.91743	3.98692	3.83709	1.79395	2.48187	4.44628	4.22633	2.74073	3.27173	6.71913	6.05077	2.76535	3.98112	7.30095	6.9469	3.82538
0.1	1.90763	3.75391	3.38714	1.71188	2.15801	3.75233	3.56932	2.47207	2.13827	4.61583	5.18924	2.66697	3.09615	5.30935	5.26454	3.96478	1.69372	3.73005	3.61387	1.69371	2.28724	4.18069	3.99352	2.62702	3.17102	6.62874	5.90697	2.70174	3.89138	7.21518	6.79754	3.72036
0.102	1.65218	3.44949	3.07471	1.5783	1.91727	3.44095	3.21784	2.26696	2.01834	4.38283	4.9019	2.5151	2.96329	5.07234	4.99927	3.82611	1.45784	3.43885	3.35405	1.57007	2.07992	3.88074	3.7199	2.48286	3.06366	6.50865	5.72191	2.62243	3.784	7.09029	6.60372	3.59847
0.104	1.38191	3.11499	2.73292	1.4301	1.6618	3.09559	2.83286	2.03931	1.89151	4.13364	4.59087	2.35596	2.821	4.81434	4.70656	3.65735	1.21346	3.1166	3.05992	1.42551	1.86126	3.5491	3.40647	2.30808	2.95119	6.35977	5.49949	2.52783	3.66099	6.92656	6.36756	3.46116
0.106	1.10309	2.75704	2.36846	1.27022	1.39664	2.72283	2.42179	1.79336	1.75736	3.87027	4.26122	2.19265	2.67014	4.54045	4.39088	3.46169	0.963999	2.76746	2.73456	1.26308	1.63264	3.18923	3.05546	2.10347	2.83473	6.18357	5.24465	2.41875	3.52469	6.72521	6.09213	3.30994
0.108	0.822466	2.38336	1.98887	1.10199	1.12718	2.33048	1.99315	1.53404	1.61552	3.59499	3.91795	2.0278	2.51142	4.25543	4.05694	3.24331	0.712746	2.39664	2.38201	1.08631	1.39562	2.80555	2.67058	1.871	2.71495	5.98213	4.96325	2.29652	3.3777	6.48858	5.78161	3.14644
0.11	0.546915	2.00253	1.60233	0.929049	0.859092	1.92734	1.55643	1.26687	1.46592	3.31064	3.56602	1.86354	2.34556	3.96375	3.7097	3.00716	0.462871	2.01042	2.00732	0.89907	1.1522	2.40361	2.25724	1.61389	2.5922	5.75815	4.6619	2.16302	3.22282	6.22019	5.44129	2.97247
0.112	0.283187	1.62371	1.21743	0.755189	0.598125	1.52297	1.12182	0.997801	1.30902	3.0208	3.2104	1.70154	2.17349	3.66959	3.35453	2.75878	0.217532	1.61611	1.6167	0.70546	0.904953	1.99015	1.82255	1.33666	2.46652	5.51502	4.34775	2.02069	3.06297	5.92479	5.07762	2.79005
0.114	0.0375829	1.25623	0.842906	0.584191	0.349946	1.1273	0.699896	0.732953	1.14607	2.72996	2.85608	1.54308	1.99653	3.37695	2.99724	2.50406	-0.0200514	1.22197	1.21738	0.509647	0.657121	1.57306	1.37532	1.04504	2.33786	5.2567	4.02818	1.87249	2.90109	5.6083	4.69805	2.60142
0.116	-0.184304	0.909254	0.487303	0.419689	0.119972	0.750273	0.301216	0.478416	0.97914	2.44353	2.50807	1.38909	1.81647	3.08967	2.64409	2.24895	-0.246535	0.836968	0.81758	0.315764	0.412676	1.1612	0.925804	0.745788	2.20616	4.98767	3.71062	1.72177	2.74009	5.2776	4.31089	2.40904
0.118	-0.377798	0.591383	0.158643	0.265023	-0.0867943	0.401426	-0.0641315	0.239963	0.811219	2.16763	2.17143	1.2403	1.63569	2.81157	2.30168	1.99913	-0.458428	0.470453	0.426203	0.127788	0.176252	0.764148	0.48537	0.446445	2.07151	4.71284	3.40221	1.57215	2.58278	4.94041	3.9251	2.21556
0.12	-0.53928	0.310295	-0.135891	0.123118	-0.265918	0.0894867	-0.386986	0.0227953	0.646076	1.90888	1.85115	1.09728	1.45709	2.54639	1.97685	1.75976	-0.65211	0.131804	0.0525618	-0.050554	-0.0469946	0.391778	0.0659997	0.154983	1.93435	4.43735	3.10955	1.42727	2.43179	4.60489	3.54995	2.02379
0.122	-0.666255	0.0724395	-0.390245	-0.00360199	-0.413666	-0.177987	-0.659556	-0.168685	0.488104	1.67397	1.55209	0.960588	1.28407	2.29787	1.67644	1.53522	-0.823906	-0.170033	-0.294023	-0.215867	-0.251604	0.0538401	-0.320268	-0.120574	1.79549	4.16652	2.83853	1.29065	2.28956	4.27941	3.19467	1.83666
0.124	-0.757342	-0.11721	-0.599718	-0.113276	-0.527118	-0.39491	-0.875785	-0.331058	0.342046	1.46919	1.27885	0.83079	1.12035	2.0696	1.40696	1.32894	-0.970198	-0.426994	-0.604659	-0.365152	-0.432085	-0.240552	-0.661969	-0.372558	1.65631	3.9056	2.59417	1.16547	2.15835	3.97211	2.86809	1.65714
0.126	-0.812204	-0.255319	-0.761122	-0.204625	-0.604247	-0.556892	-1.03163	-0.462001	0.212681	1.29998	1.03558	0.708526	0.969777	1.86502	1.17431	1.14328	-1.08759	-0.632341	-0.871326	-0.495855	-0.583233	-0.483413	-0.948836	-0.594057	1.51871	3.65971	2.3805	1.0544	2.04019	3.69064	2.57827	1.48818
0.128	-0.831419	-0.340269	-0.872847	-0.276943	-0.643967	-0.661363	-1.1252	-0.560341	0.104466	1.17045	0.825878	0.594526	0.836149	1.68722	0.983438	0.979512	-1.1731	-0.781045	-1.08729	-0.605907	-0.700445	-0.668335	-1.17238	-0.77927	1.38517	3.4337	2.20057	0.959494	1.93692	3.44182	2.33213	1.33269
0.13	-0.816328	-0.372151	-0.934837	-0.330052	-0.646147	-0.707605	-1.15679	-0.626015	0.0211968	1.08307	0.652616	0.489601	0.722949	1.53886	0.838061	0.837908	-1.22434	-0.870082	-1.24747	-0.693741	-0.780021	-0.790846	-1.32636	-0.923804	1.25861	3.23204	2.05644	0.882121	1.85023	3.23135	2.13519	1.19342
0.132	-0.768862	-0.352669	-0.948476	-0.364234	-0.611589	-0.696676	-1.12874	-0.659975	-0.0342995	1.03845	0.517823	0.394603	0.633166	1.42206	0.740416	0.717857	-1.23971	-0.89861	-1.34866	-0.758306	-0.819409	-0.848669	-1.40714	-1.02488	1.14235	3.05872	1.94931	0.822938	1.78159	3.06366	1.99137	1.07294
0.134	-0.691389	-0.284971	-0.916401	-0.380152	-0.541973	-0.631253	-1.04518	-0.664014	-0.0603972	1.03529	0.422607	0.310372	0.569115	1.33828	0.691129	0.618075	-1.21857	-0.868011	-1.38972	-0.799068	-0.817386	-0.841826	-1.41385	-1.08145	1.03985	2.91722	1.87956	0.781941	1.73229	2.94176	1.90278	0.973548
0.136	-0.586566	-0.173425	-0.842249	-0.378751	-0.439768	-0.515397	-0.911693	-0.640561	-0.0568177	1.07053	0.367111	0.237652	0.532336	1.28829	0.689181	0.536832	-1.16133	-0.781789	-1.37152	-0.816001	-0.774144	-0.772602	-1.34838	-1.09416	0.95459	2.81041	1.84693	0.758546	1.70343	2.86718	1.86975	0.897202
0.138	-0.457244	-0.0233399	-0.73037	-0.361165	-0.308127	-0.354264	-0.7349	-0.592435	-0.0246672	1.13959	0.350521	0.177011	0.523534	1.27213	0.73198	0.472184	-1.06953	-0.645326	-1.29687	-0.809566	-0.691287	-0.645367	-1.21521	-1.06526	0.889788	2.74051	1.85059	0.751713	1.69582	2.83998	1.89085	0.845441
0.14	-0.306397	0.159332	-0.585524	-0.328631	-0.150752	-0.153788	-0.521979	-0.522608	0.0336337	1.23684	0.371106	0.128753	0.542597	1.28919	0.815546	0.422193	-0.945774	-0.465524	-1.17025	-0.780682	-0.571723	-0.466261	-1.02103	-0.998391	0.848207	2.70895	1.88924	0.760071	1.70993	2.8588	1.96298	0.819298
0.142	-0.137094	0.368308	-0.412585	-0.282404	0.0282406	0.0796476	-0.280236	-0.433969	0.114524	1.35606	0.426306	0.0928488	0.588657	1.33825	0.934778	0.385093	-0.793693	-0.250351	-0.997462	-0.730688	-0.419487	-0.242781	-0.774281	-0.898257	0.831951	2.71638	1.96112	0.782061	1.74586	2.92102	2.0816	0.819225
0.144	0.0475055	0.597277	-0.216288	-0.223694	0.224472	0.339529	-0.0167009	-0.32914	0.213565	1.49099	0.512837	0.0688834	0.660207	1.41763	1.0838	0.359409	-0.617742	-0.00832215	-0.78526	-0.66129	-0.239477	0.0167075	-0.484597	-0.770284	0.8423	2.76249	2.0641	0.816042	1.8032	3.02284	2.24094	0.845009
0.146	0.244138	0.840178	-0.00101409	-0.153628	0.433442	0.619493	0.262207	-0.210326	0.325762	1.6358	0.626822	0.0560396	0.755242	1.52526	1.25631	0.34401	-0.423	0.252018	-0.540895	-0.57451	-0.0371641	0.303478	-0.162181	-0.620231	0.879608	2.84596	2.19555	0.860382	1.88102	3.15954	2.43432	0.895716
0.148	0.449423	1.09143	0.229348	-0.0732173	0.650667	0.913563	0.550909	-0.0792418	0.445935	1.78556	0.76393	0.053118	0.871407	1.65888	1.44599	0.338106	-0.214906	0.522602	-0.271719	-0.472619	0.181732	0.608949	0.182771	-0.4538	0.943247	2.96439	2.35239	0.913506	1.9778	3.3256	2.65436	0.969642
0.15	0.659859	1.34614	0.471478	0.0166436	0.871808	1.21633	0.844799	0.0629083	0.56908	1.93651	0.919526	0.0585992	1.00615	1.81608	1.64685	0.341197	0.00102529	0.79627	0.0151866	-0.358071	0.411551	0.925133	0.540604	-0.27629	1.03163	3.11424	2.53094	0.973901	2.09142	3.51497	2.89334	1.0643
0.152	0.87185	1.6002	0.722626	0.115162	1.09278	1.52307	1.14027	0.215376	0.690714	2.08628	1.08882	0.0707457	1.15685	1.99448	1.85348	0.352993	0.219484	1.06711	0.313302	-0.23344	0.646968	1.245	0.902633	-0.0923148	1.14228	3.29082	2.72693	1.04009	2.2192	3.72121	3.14343	1.17646
0.154	1.08175	1.85035	0.98055	0.221619	1.30987	1.82978	1.43462	0.377763	0.807168	2.23385	1.26702	0.0877384	1.32093	2.19171	2.06135	0.37332	0.435624	1.33066	0.616867	-0.101352	0.883222	1.56275	1.26146	0.0944024	1.27196	3.48838	2.93542	1.11059	2.35796	3.93775	3.39698	1.30221
0.156	1.28595	2.09419	1.24341	0.335324	1.51978	2.13322	1.72593	0.54987	0.915799	2.37945	1.44947	0.107834	1.49591	2.40552	2.2669	0.402043	0.645282	1.58402	0.920986	0.0355799	1.11627	1.87394	1.61113	0.281124	1.41686	3.70022	3.15088	1.18383	2.50416	4.15808	3.64672	1.43707
0.158	1.481	2.33012	1.50961	0.455567	1.71974	2.43082	2.01288	0.731516	1.01511	2.52434	1.63183	0.129532	1.67944	2.63374	2.46762	0.439007	0.845129	1.82576	1.22163	0.17481	1.34289	2.17548	1.94719	0.466095	1.57275	3.91891	3.36723	1.25809	2.65403	4.37594	3.88598	1.57618
0.16	1.66371	2.55719	1.77767	0.581571	1.90751	2.72059	2.29447	0.922359	1.10476	2.67043	1.81019	0.151725	1.86933	2.87423	2.66199	0.48401	1.03277	2.05578	1.51559	0.313918	1.56068	2.46561	2.26659	0.648447	1.73523	4.1366	3.57806	1.33148	2.80375	4.58552	4.10882	1.71454
0.162	1.83134	2.77497	2.04604	0.712441	2.08145	3.00106	2.56989	1.12172	1.18551	2.81991	1.98124	0.173827	2.06352	3.12489	2.84945	0.536817	1.20674	2.27505	1.8003	0.450659	1.76798	2.74361	2.56748	0.828017	1.89989	4.34538	3.77681	1.40192	2.94968	4.78166	4.31025	1.84723
0.164	1.98167	2.98341	2.31302	0.847133	2.2405	3.27113	2.83826	1.32847	1.25898	2.97489	2.14235	0.195851	2.26002	3.38355	3.03015	0.597203	1.36648	2.48526	2.07374	0.58301	1.96384	3.00963	2.849	1.00511	2.06253	4.5377	3.95715	1.46719	3.08849	4.95999	4.4863	1.96971
0.166	2.11318	3.18261	2.57665	0.984438	2.38421	3.52999	3.09861	1.5409	1.32748	3.137	2.2917	0.218425	2.4569	3.64792	3.20483	0.665007	1.5122	2.68848	2.33423	0.709213	2.14782	3.26434	3.111	1.18026	2.21929	4.7068	4.11325	1.525	3.21739	5.11712	4.63412	2.07811
0.168	2.22509	3.37273	2.83472	1.12298	2.51267	3.777	3.34971	1.75678	1.39359	3.30711	2.42831	0.242748	2.65221	3.91552	3.37452	0.740197	1.64471	2.88676	2.58031	0.827812	2.31984	3.50864	3.35372	1.35391	2.36681	4.84715	4.24021	1.57317	3.33425	5.25074	4.75209	2.16947
0.17	2.31739	3.55381	3.08478	1.26124	2.6265	4.01167	3.59018	1.97337	1.45993	3.4851	2.55206	0.27047	2.84397	4.18364	3.54037	0.822912	1.76527	3.08185	2.8106	0.937692	2.48003	3.74339	3.57759	1.52628	2.50228	4.95487	4.33437	1.60976	3.43771	5.35974	4.83986	2.24197
0.172	2.3909	3.72575	3.32427	1.39762	2.72678	4.23357	3.81847	2.18752	1.52875	3.66977	2.6636	0.303519	3.03008	4.44929	3.7034	0.913476	1.87534	3.27487	3.02378	1.0381	2.62859	3.96916	3.783	1.69711	2.62358	5.02794	4.39362	1.6333	3.52722	5.44423	4.89835	2.29507
0.174	2.44714	3.88824	3.55063	1.53048	2.81492	4.44241	4.03305	2.39593	1.60161	3.85883	2.76426	0.34388	3.20836	4.70918	3.86431	1.01237	1.97639	3.46618	3.21855	1.12865	2.76562	4.18604	3.97024	1.86563	2.72925	5.06649	4.41761	1.64297	3.60303	5.50555	4.92974	2.32956
0.176	2.48829	4.04079	3.76149	1.65825	2.89264	4.63792	4.23254	2.59531	1.67923	4.04897	2.85588	0.393346	3.37649	4.95977	4.02333	1.12014	2.06979	3.6552	3.39369	1.20937	2.89111	4.39358	4.13937	2.03053	2.81854	5.07275	4.40788	1.63872	3.66612	5.54621	4.9374	2.34755
0.178	2.51703	4.18279	3.95483	1.7795	2.96179	4.82001	4.41582	2.78263	1.76124	4.23603	2.94058	0.453278	3.53202	5.19725	4.1801	1.2373	2.15657	3.8405	3.54812	1.28063	3.00481	4.59073	4.2903	2.19002	2.89134	5.05099	4.3678	1.62146	3.7181	5.56973	4.92576	2.35232
0.18	2.53635	4.31359	4.12921	1.89302	3.02425	4.98868	4.58223	2.95537	1.84616	4.41526	3.02049	0.524383	3.67244	5.41766	4.33363	1.36416	2.23743	4.01979	3.68102	1.34315	3.10627	4.77594	4.42284	2.34202	2.9482	5.00721	4.30245	1.59305	3.76105	5.5805	4.90011	2.34807
0.182	2.54942	4.43264	4.28382	1.99794	3.08183	5.1441	4.7316	3.11169	1.93147	4.5816	3.09756	0.60655	3.79518	5.61699	4.48228	1.50066	2.31267	4.19014	3.79191	1.39799	3.19486	4.94724	4.53681	2.48431	2.99023	4.94874	4.21831	1.55626	3.79733	5.58347	4.86638	2.3397
0.184	2.55933	4.53949	4.41862	2.09373	3.13613	5.28659	4.86438	3.25056	2.01376	4.73003	3.17329	0.698751	3.8977	5.79127	4.62384	1.64618	2.3822	4.34824	3.88082	1.4464	3.26984	5.10244	4.63222	2.6148	3.01901	4.8837	4.12292	1.5147	3.82936	5.58389	4.83086	2.3324
0.186	2.56892	4.63397	4.53434	2.18025	3.18844	5.41659	4.98152	3.37183	2.08898	4.85584	3.24857	0.79904	3.97758	5.9368	4.75566	1.79946	2.44562	4.49058	3.94829	1.48984	3.33044	5.23935	4.70934	2.73176	3.03649	4.8204	4.0244	1.47255	3.85946	5.58694	4.79982	2.33134
0.188	2.5806	4.71616	4.63243	2.25776	3.23966	5.53465	5.08449	3.47619	2.15275	4.95497	3.32357	0.904628	4.0327	6.05027	4.87476	1.95845	2.50228	4.61386	3.99548	1.52983	3.37597	5.35598	4.76889	2.83404	3.04488	4.76669	3.93093	1.43436	3.88965	5.59745	4.77925	2.3413
0.19	2.59618	4.7864	4.71489	2.32682	3.29021	5.64131	5.17506	3.56505	2.20079	5.0243	3.39774	1.01205	4.06128	6.129	4.97807	2.12035	2.55145	4.71518	4.02413	1.56791	3.40595	5.45077	4.81207	2.9212	3.04646	4.72939	3.85033	1.40468	3.92149	5.61951	4.77447	2.36636
0.192	2.61675	4.84528	4.78417	2.38829	3.34005	5.7371	5.2552	3.64037	2.22924	5.06187	3.46984	1.11742	4.06215	6.17112	5.06262	2.28165	2.59241	4.79237	4.03658	1.60551	3.42021	5.52276	4.84065	2.99362	3.04349	4.71375	3.78951	1.38779	3.95598	5.65622	4.78984	2.4097
0.194	2.64262	4.89356	4.84288	2.44318	3.38861	5.82239	5.32682	3.70444	2.23506	5.06701	3.53807	1.21668	4.0348	6.17577	5.12579	2.43829	2.62458	4.84416	4.03559	1.64387	3.41902	5.57178	4.8569	3.05255	3.038	4.72302	3.75413	1.38737	3.99345	5.70943	4.8285	2.47339
0.196	2.67329	4.93206	4.89358	2.49253	3.43488	5.89737	5.39163	3.75963	2.21628	5.04043	3.60033	1.30598	3.97962	6.14321	5.1655	2.58585	2.64761	4.87034	4.02429	1.684	3.40313	5.59845	4.86353	3.09997	3.03166	4.75826	3.74831	1.4062	4.03355	5.77965	4.89219	2.55834
0.198	2.70753	4.96157	4.93859	2.53733	3.47747	5.96199	5.45093	3.80813	2.1723	4.98421	3.65439	1.38191	3.89792	6.07495	5.18039	2.71987	2.66145	4.87182	4.006	1.72657	3.37383	5.60429	4.86358	3.13849	3.02569	4.81826	3.77444	1.44601	4.07525	5.86592	4.98117	2.66433
0.2	2.74344	4.98277	4.97975	2.57837	3.5147	6.01592	5.50551	3.85179	2.10393	4.90171	3.69818	1.44183	3.79208	5.97377	5.16995	2.8361	2.66641	4.85059	3.98404	1.7719	3.33294	5.59159	4.86023	3.17112	3.02068	4.89966	3.83308	1.50733	4.11691	5.96593	5.09418	2.79006
0.202	2.77866	4.99616	5.01834	2.6162	3.54473	6.05859	5.55558	3.89197	2.01339	4.79733	3.73	1.48404	3.66548	5.84366	5.13466	2.93089	2.6631	4.80962	3.96155	1.81995	3.28278	5.56331	4.85659	3.20102	3.01659	4.99726	3.9231	1.58945	4.15634	6.07612	5.22859	2.9333
0.204	2.81052	5.00201	5.055	2.65105	3.56575	6.08924	5.60078	3.92947	1.90423	4.67629	3.74871	1.50793	3.52248	5.68973	5.0759	3.0014	2.65244	4.75269	3.94129	1.87028	3.22605	5.52292	4.85549	3.23122	3.01277	5.10448	4.04177	1.69053	4.19099	6.19195	5.38054	3.09113
0.206	2.83633	5.00034	5.08972	2.68285	3.57607	6.10696	5.64021	3.96453	1.78108	4.54427	3.75383	1.514	3.36825	5.51794	4.99603	3.04591	2.63551	4.68407	3.92553	1.92211	3.16571	5.4741	4.85925	3.26435	3.00795	5.21392	4.18502	1.80773	4.21806	6.30822	5.54526	3.26014
0.208	2.85356	4.99098	5.1219	2.71123	3.57434	6.11085	5.67259	3.99697	1.64934	4.40707	3.74562	1.50383	3.20854	5.33484	4.89816	3.06394	2.61351	4.60829	3.91583	1.97437	3.10475	5.42055	4.86951	3.30242	3.00044	5.31798	4.34779	1.93743	4.2347	6.41941	5.71736	3.43667
0.21	2.86006	4.97362	5.15049	2.73563	3.55962	6.10008	5.6964	4.02624	1.51481	4.27021	3.72499	1.47992	3.04941	5.14726	4.78609	3.05637	2.58759	4.52979	3.91302	2.02575	3.04605	5.36567	4.88704	3.34664	2.98825	5.40949	4.52433	2.07551	4.23826	6.52012	5.89116	3.61699
0.212	2.85429	4.94786	5.17413	2.75538	3.5315	6.07405	5.71006	4.05165	1.38331	4.13862	3.69345	1.44551	2.89687	4.96187	4.66406	3.02541	2.55876	4.45257	3.91713	2.07479	2.99211	5.31231	4.91164	3.39732	2.96936	5.48227	4.70857	2.21766	4.22643	6.6054	6.0611	3.79757
0.214	2.83542	4.91328	5.19128	2.76982	3.49017	6.03241	5.71208	4.07251	1.26029	4.01634	3.65292	1.40429	2.75658	4.78485	4.53653	2.97449	2.52776	4.37996	3.92737	2.11999	2.94489	5.26257	4.94213	3.45385	2.94196	5.53167	4.89448	2.35961	4.19753	6.67114	6.22197	3.97515
0.216	2.80338	4.86957	5.20039	2.77839	3.43635	5.9752	5.70124	4.08828	1.15051	3.90629	3.60557	1.36016	2.63344	4.62151	4.40792	2.90805	2.49498	4.31434	3.94222	2.15986	2.9056	5.2176	4.97634	3.51479	2.90469	5.55486	5.0763	2.49743	4.15061	6.71434	6.36926	4.14689
0.218	2.75885	4.81652	5.20002	2.78076	3.37131	5.90279	5.67666	4.09868	1.05776	3.81022	3.55364	1.31697	2.53133	4.47601	4.28245	2.83131	2.46046	4.25703	3.95952	2.19308	2.87466	5.17754	5.01126	3.57798	2.85686	5.55105	5.24884	2.6277	4.08569	6.73327	6.49927	4.3104
0.22	2.70324	4.75407	5.18893	2.77689	3.29673	5.81594	5.63789	4.1037	0.984732	3.72862	3.49921	1.27823	2.45287	4.35117	4.16383	2.74989	2.42384	4.20819	3.97665	2.21855	2.85157	5.14152	5.04318	3.64077	2.79868	5.52148	5.4076	2.74765	4.00382	6.72763	6.60928	4.46373
0.222	2.63848	4.68234	5.16609	2.76707	3.21458	5.71566	5.58486	4.10367	0.932873	3.66091	3.44413	1.24695	2.39927	4.24829	4.05518	2.6695	2.38444	4.16688	3.99069	2.2355	2.83503	5.1077	5.06795	3.70028	2.73127	5.46924	5.54889	2.85524	3.90712	6.69844	6.69751	4.60532
0.224	2.56687	4.6016	5.13076	2.75189	3.12694	5.60318	5.51787	4.09911	0.902481	3.60558	3.38984	1.22548	2.37033	4.16722	3.95881	2.59558	2.34135	4.13116	3.99868	2.24351	2.82299	5.07348	5.08125	3.75362	2.65674	5.39899	5.66985	2.94912	3.79875	6.64802	6.76307	4.73393
0.226	2.49089	4.51226	5.08245	2.73224	3.03582	5.47983	5.43751	4.09069	0.892784	3.56047	3.33735	1.21541	2.36445	4.10643	3.87617	2.53293	2.29353	4.09833	3.99778	2.24257	2.81282	5.03571	5.07892	3.79819	2.57808	5.31647	5.7684	3.02862	3.68284	6.57966	6.80586	4.84854
0.228	2.41296	4.41478	5.0209	2.70919	2.94304	5.34694	5.34452	4.07908	0.90213	3.52307	3.28724	1.21757	2.37888	4.06323	3.80785	2.48546	2.23995	4.06519	3.98555	2.23308	2.80159	4.99098	5.05726	3.83184	2.49893	5.22801	5.84319	3.09362	3.56422	6.49741	6.82637	4.94824
0.23	2.33526	4.30973	4.94607	2.68391	2.85007	5.20575	5.23972	4.06481	0.928206	3.49083	3.23968	1.23203	2.40992	4.03403	3.75351	2.45598	2.17973	4.02832	3.96009	2.2158	2.78628	4.93593	5.0133	3.85312	2.42332	5.13996	5.89351	3.14445	3.4482	6.40571	6.82549	5.03218
0.232	2.25959	4.19765	4.8581	2.65754	2.75793	5.05735	5.12389	4.04821	0.968272	3.46144	3.19447	1.2582	2.45328	4.01471	3.71204	2.44602	2.11228	3.98442	3.92022	2.19183	2.76407	4.86754	4.9451	3.86128	2.35535	5.05814	5.91911	3.18174	3.34025	6.30898	6.80431	5.09949
0.234	2.18722	4.0791	4.7574	2.63109	2.66715	4.90264	4.99777	4.02927	1.01938	3.433	3.15117	1.29489	2.50441	4.00094	3.6816	2.45585	2.03734	3.93062	3.86553	2.16244	2.73255	4.78348	4.85189	3.85635	2.29877	4.98732	5.92019	3.20633	3.24557	6.21134	6.76399	5.14929
[truncated: 483 more rows]

## Sheet: P4_M
	CORRECT_3RD								DISSONANT_3RD								CORRECT_5TH								DISSONANT_5TH
[truncated: 702 more rows]

## Sheet: P5_M
	CORRECT_3RD								DISSONANT_3RD								CORRECT_5TH								DISSONANT_5TH
[truncated: 702 more rows]

[truncated: 19 more sheets: P6_M, P7_M, P8_M, P9_M, P10_M, P11_M, P12_M, P13_NM, P14_NM, P15_NM, P16_NM, P17_NM, P18_NM, P19_NM, P20_NM, P21_NM, P22_NM, P23_NM, P24_NM]
