# Supplementary material for: Neural correlates of acoustic dissonance in music: The role of musicianship, schematic and veridical expectations
Source: PLoS One. 2021 Dec 1;16(12):e0260728. doi: 10.1371/journal.pone.0260728 (PMC8635369; doi:10.1371/journal.pone.0260728)
Supplement: S2 Data — (XLS) [file pone.0260728.s002.xls]

## Sheet: P1_M
	CORRECT								INCORRECT
Time_point	F7	F3	F4	F8	FC5	FC1	FC2	FC6	F7	F3	F4	F8	FC5	FC1	FC2	FC6
-0.2	0.384755	0.0972218	0.101689	0.462739	0.09499	-0.222658	-0.28408	0.437228	-0.324811	-0.763291	-0.150154	0.0524583	-0.377441	-0.888807	-0.806046	0.119164
-0.198	0.30503	-0.0654847	0.0284094	0.44195	-0.0116002	-0.445407	-0.41576	0.341262	-0.306773	-0.715231	-0.132239	0.0531008	-0.367739	-0.833014	-0.681677	0.0878182
-0.196	0.223848	-0.22249	-0.0504795	0.416132	-0.114004	-0.66047	-0.546983	0.240702	-0.286541	-0.665348	-0.111641	0.0547636	-0.358573	-0.776182	-0.560488	0.0592007
-0.194	0.141318	-0.368884	-0.13668	0.382394	-0.209594	-0.861142	-0.67586	0.134778	-0.263124	-0.613893	-0.0876752	0.0579664	-0.350066	-0.718594	-0.446333	0.0349764
-0.192	0.0579119	-0.500386	-0.231	0.338622	-0.296142	-1.04152	-0.800425	0.0235406	-0.235893	-0.561551	-0.0600673	0.0631359	-0.342525	-0.660949	-0.342956	0.0164244
-0.19	-0.0254502	-0.61363	-0.333189	0.283696	-0.371956	-1.19684	-0.918704	-0.0920219	-0.204693	-0.509483	-0.0290485	0.0705863	-0.336465	-0.604439	-0.253844	0.00431931
-0.188	-0.107388	-0.706395	-0.441877	0.217611	-0.435976	-1.3238	-1.02881	-0.209968	-0.169905	-0.459334	0.00458862	0.0805012	-0.332601	-0.550757	-0.182077	-0.00114313
-0.186	-0.186107	-0.777749	-0.554646	0.141491	-0.487841	-1.4207	-1.12904	-0.327507	-0.132459	-0.413149	0.039493	0.0929192	-0.331776	-0.502022	-0.130157	-0.00036749
-0.184	-0.259512	-0.828113	-0.668211	0.0574876	-0.527901	-1.48756	-1.218	-0.441214	-0.0937903	-0.373251	0.0738171	0.107725	-0.334871	-0.460634	-0.0998449	0.00567476
-0.182	-0.325369	-0.859207	-0.778718	-0.0314173	-0.557185	-1.52608	-1.29472	-0.547341	-0.0557405	-0.342048	0.105337	0.124648	-0.342678	-0.429062	-0.0920152	0.015532
-0.18	-0.381513	-0.87392	-0.882109	-0.121691	-0.577316	-1.53948	-1.3587	-0.642185	-0.0204197	-0.321814	0.13162	0.14327	-0.355772	-0.409596	-0.106539	0.0274048
-0.178	-0.426065	-0.876078	-0.974542	-0.209587	-0.59038	-1.53229	-1.41007	-0.722497	0.00996579	-0.314455	0.150231	0.163043	-0.374394	-0.404083	-0.142225	0.0393111
-0.176	-0.457644	-0.870156	-1.0528	-0.291493	-0.598758	-1.50995	-1.44958	-0.785855	0.0332981	-0.321281	0.158954	0.183318	-0.398367	-0.413689	-0.196817	0.0492686
-0.174	-0.475548	-0.86093	-1.11466	-0.364277	-0.60493	-1.47848	-1.47857	-0.83099	0.0477287	-0.342821	0.156005	0.20338	-0.427055	-0.438702	-0.267075	0.0554772
-0.172	-0.479879	-0.853122	-1.15917	-0.425566	-0.611269	-1.44398	-1.499	-0.858002	0.0518386	-0.378703	0.140222	0.22249	-0.459388	-0.478415	-0.348925	0.056482
-0.17	-0.471605	-0.851041	-1.18681	-0.473957	-0.619853	-1.41228	-1.51328	-0.868457	0.044761	-0.427608	0.111207	0.239926	-0.49393	-0.531091	-0.437684	0.0513025
-0.168	-0.452543	-0.858262	-1.19949	-0.509126	-0.632289	-1.38843	-1.52413	-0.865322	0.0262574	-0.487314	0.0694056	0.255016	-0.529008	-0.594025	-0.528339	0.0395161
-0.166	-0.42526	-0.877357	-1.20044	-0.531821	-0.649593	-1.37646	-1.53441	-0.852759	-0.0032604	-0.554829	0.0161123	0.267168	-0.562867	-0.663694	-0.615862	0.0212872
-0.164	-0.392904	-0.909708	-1.19388	-0.543749	-0.672113	-1.37908	-1.54686	-0.835779	-0.0427608	-0.626596	-0.0465975	0.275888	-0.593839	-0.735987	-0.695533	-0.00265705
-0.162	-0.358974	-0.955397	-1.18463	-0.547364	-0.699523	-1.39751	-1.56387	-0.819787	-0.0906723	-0.698751	-0.116004	0.280781	-0.6205	-0.806476	-0.763245	-0.0311023
-0.16	-0.327048	-1.0132	-1.1776	-0.545575	-0.730867	-1.43147	-1.58725	-0.810057	-0.145	-0.767407	-0.188933	0.281547	-0.64179	-0.870717	-0.815757	-0.0624614
-0.158	-0.300489	-1.08065	-1.17723	-0.541418	-0.764664	-1.47924	-1.61797	-0.811188	-0.203465	-0.828929	-0.261988	0.277971	-0.657081	-0.924555	-0.850875	-0.0949164
-0.156	-0.282153	-1.15425	-1.18702	-0.537702	-0.799056	-1.53777	-1.65606	-0.826605	-0.263659	-0.88018	-0.331791	0.269905	-0.666175	-0.964381	-0.86755	-0.126571
-0.154	-0.274136	-1.22962	-1.20902	-0.536693	-0.831974	-1.603	-1.70047	-0.858132	-0.323181	-0.918692	-0.395217	0.25726	-0.66924	-0.987353	-0.865874	-0.1556
-0.152	-0.27756	-1.3019	-1.24353	-0.539849	-0.861329	-1.67008	-1.74906	-0.905719	-0.379766	-0.942782	-0.449601	0.240005	-0.666688	-0.991539	-0.846982	-0.180377
-0.15	-0.292439	-1.36597	-1.28891	-0.547643	-0.885181	-1.7338	-1.79867	-0.967322	-0.431381	-0.951569	-0.49289	0.218176	-0.659012	-0.976001	-0.812881	-0.199575
-0.148	-0.317627	-1.41687	-1.34163	-0.559491	-0.901896	-1.78889	-1.8453	-1.03898	-0.476289	-0.944922	-0.523742	0.1919	-0.646618	-0.94079	-0.766212	-0.212226
-0.146	-0.350863	-1.45008	-1.39645	-0.573791	-0.910265	-1.83039	-1.88435	-1.11505	-0.513075	-0.923358	-0.541555	0.161429	-0.629665	-0.886896	-0.709978	-0.217749
-0.144	-0.388909	-1.46183	-1.44683	-0.588071	-0.909577	-1.85396	-1.91097	-1.1887	-0.540655	-0.887887	-0.546436	0.127185	-0.607966	-0.816137	-0.647269	-0.215931
-0.142	-0.427772	-1.44936	-1.48547	-0.599237	-0.899655	-1.85621	-1.92043	-1.2524	-0.558256	-0.839853	-0.539112	0.0897912	-0.58094	-0.731016	-0.581007	-0.20689
-0.14	-0.463005	-1.41108	-1.50498	-0.603891	-0.880841	-1.83482	-1.90847	-1.29859	-0.56539	-0.780792	-0.5208	0.0501071	-0.547665	-0.634554	-0.513741	-0.19101
-0.138	-0.490061	-1.34675	-1.49853	-0.598685	-0.853949	-1.78879	-1.87177	-1.3204	-0.561828	-0.712315	-0.493058	0.0092343	-0.507	-0.530126	-0.447495	-0.16887
-0.136	-0.504665	-1.25743	-1.46058	-0.580687	-0.820184	-1.71841	-1.8082	-1.31227	-0.547583	-0.636042	-0.457629	-0.0315016	-0.457791	-0.421287	-0.3837	-0.141181
-0.134	-0.503192	-1.14554	-1.38744	-0.547717	-0.781046	-1.62532	-1.71712	-1.27046	-0.52291	-0.553585	-0.416298	-0.0706027	-0.399116	-0.311625	-0.323193	-0.108733
-0.132	-0.483005	-1.0147	-1.27771	-0.498619	-0.738217	-1.51241	-1.59953	-1.19355	-0.488315	-0.466571	-0.370787	-0.106484	-0.330558	-0.204617	-0.266286	-0.0723652
-0.13	-0.442729	-0.869536	-1.1326	-0.433437	-0.693456	-1.38361	-1.45809	-1.0826	-0.444583	-0.376711	-0.322676	-0.137588	-0.252449	-0.103511	-0.212889	-0.0329557
-0.128	-0.382433	-0.715496	-0.95592	-0.353499	-0.648489	-1.24375	-1.29702	-0.941176	-0.392807	-0.285861	-0.273384	-0.162519	-0.166053	-0.0112183	-0.162666	0.00855963
-0.126	-0.303707	-0.558512	-0.753916	-0.261363	-0.604919	-1.0982	-1.12186	-0.775188	-0.334406	-0.196089	-0.22418	-0.180188	-0.0736618	0.0697725	-0.115203	0.0511581
-0.124	-0.209612	-0.404696	-0.534894	-0.160666	-0.564143	-0.952572	-0.939119	-0.592473	-0.271135	-0.109707	-0.176229	-0.189943	0.0214304	0.137474	-0.0701769	0.0936932
-0.122	-0.104511	-0.259983	-0.308629	-0.0558618	-0.527286	-0.812398	-0.755837	-0.402242	-0.205057	-0.0292463	-0.130656	-0.191681	0.115081	0.19046	-0.0274822	0.134864
-0.12	0.0062111	-0.129777	-0.0856511	0.0481131	-0.495142	-0.682739	-0.579081	-0.214397	-0.13849	0.0426099	-0.08861	-0.185909	0.202574	0.227916	0.0126759	0.173203
-0.118	0.11653	-0.0186119	0.123543	0.146225	-0.468139	-0.56786	-0.415423	-0.0387847	-0.0739046	0.10317	-0.0513098	-0.17376	0.278993	0.249668	0.0497479	0.207092
-0.116	0.220216	0.0701483	0.309283	0.233736	-0.446301	-0.470932	-0.270455	0.115548	-0.0138024	0.149917	-0.0200568	-0.156933	0.339662	0.256195	0.0828643	0.234818
-0.114	0.311308	0.134545	0.463456	0.306571	-0.429238	-0.393789	-0.148371	0.241039	0.0394422	0.180736	0.00379532	-0.137584	0.380613	0.248616	0.110915	0.254663
-0.112	0.384568	0.174169	0.580108	0.361625	-0.416143	-0.336787	-0.0516554	0.33217	0.0837435	0.194146	0.0189179	-0.118153	0.399008	0.228648	0.132675	0.265028
-0.11	0.435888	0.190205	0.655858	0.396986	-0.405817	-0.29876	0.0190781	0.385859	0.117463	0.189518	0.0241273	-0.101143	0.393494	0.198534	0.146962	0.264588
-0.108	0.462613	0.185339	0.690097	0.412039	-0.396718	-0.277093	0.0650928	0.401647	0.139545	0.167248	0.0185356	-0.0888848	0.364432	0.160939	0.152803	0.252449
-0.106	0.46374	0.163555	0.68495	0.407468	-0.387034	-0.267921	0.0893714	0.381675	0.14961	0.128857	0.00171238	-0.0832999	0.313963	0.118818	0.149594	0.228298
-0.104	0.439979	0.129805	0.64501	0.385135	-0.374799	-0.266436	0.0963084	0.330449	0.148006	0.0769988	-0.0261643	-0.0856836	0.245915	0.0752563	0.137232	0.192524
-0.102	0.393683	0.0895898	0.576874	0.347877	-0.358028	-0.267281	0.091279	0.254429	0.13579	0.0153714	-0.064193	-0.0965435	0.165541	0.033294	0.116191	0.146291
-0.1	0.328627	0.0484779	0.488523	0.299213	-0.334884	-0.265015	0.0801274	0.161472	0.114664	-0.0514822	-0.110693	-0.115506	0.0791087	-0.00425025	0.087553	0.091539
-0.098	0.249676	0.0116161	0.388616	0.243033	-0.30385	-0.254584	0.0686224	0.0601953	0.0868551	-0.118459	-0.163221	-0.141307	-0.00661106	-0.0349534	0.0529583	0.0309225
-0.096	0.162373	-0.0167281	0.285761	0.183266	-0.263903	-0.231781	0.0619354	-0.040697	0.054947	-0.180252	-0.218676	-0.171873	-0.0849143	-0.0569371	0.0145012	-0.0323368
-0.094	0.0724675	-0.0335333	0.187837	0.123581	-0.214667	-0.193627	0.064191	-0.133046	0.0216955	-0.231754	-0.273485	-0.204484	-0.149735	-0.0689826	-0.0254329	-0.0946622
-0.092	-0.0145424	-0.0372624	0.101422	0.0671409	-0.156522	-0.138647	0.078136	-0.209797	-0.0101746	-0.268455	-0.323857	-0.236021	-0.196162	-0.0705996	-0.0643674	-0.152387
-0.09	-0.0938379	-0.0279409	0.0313801	0.0164249	-0.0906575	-0.0670044	0.104957	-0.265426	-0.0381622	-0.286818	-0.36609	-0.263253	-0.220843	-0.0620406	-0.0999518	-0.20205
-0.088	-0.161621	-0.00706348	-0.0193544	-0.026861	-0.0190522	0.0195199	0.144265	-0.296224	-0.0601615	-0.284583	-0.396893	-0.283157	-0.222253	-0.0442577	-0.13017	-0.240692
-0.086	-0.215346	0.0226618	-0.0498059	-0.0617985	0.0556202	0.117708	0.194241	-0.300417	-0.0745966	-0.260976	-0.413698	-0.293236	-0.200785	-0.0188043	-0.153518	-0.266126
-0.084	-0.253824	0.0577037	-0.0607914	-0.0881975	0.130166	0.223226	0.251927	-0.27813	-0.0805104	-0.216792	-0.414917	-0.291792	-0.15867	0.0123126	-0.169126	-0.277142
-0.082	-0.277188	0.0941879	-0.0546005	-0.106481	0.201109	0.331052	0.313627	-0.231219	-0.077602	-0.154358	-0.400121	-0.278137	-0.0997324	0.0468154	-0.176808	-0.273631
-0.08	-0.286744	0.128408	-0.034563	-0.117536	0.26498	0.435973	0.375373	-0.162986	-0.0662106	-0.0773559	-0.370108	-0.252715	-0.0290101	0.0823605	-0.177045	-0.256616
-0.078	-0.28471	0.157312	-0.00455754	-0.122547	0.318624	0.533099	0.433397	-0.0778331	-0.0472505	0.00946192	-0.326865	-0.21711	0.0477197	0.116744	-0.170876	-0.228159
-0.076	-0.273891	0.178895	0.0314813	-0.122832	0.359507	0.618333	0.484574	0.0191385	-0.0221024	0.100653	-0.273399	-0.173951	0.124462	0.148095	-0.159736	-0.191186
-0.074	-0.25732	0.19247	0.0700072	-0.119709	0.385976	0.688762	0.526772	0.122519	0.00752763	0.190523	-0.213472	-0.126704	0.19552	0.175029	-0.145239	-0.149207
-0.072	-0.237906	0.198763	0.108212	-0.114371	0.39747	0.742928	0.559084	0.226967	0.0397696	0.273588	-0.151254	-0.0793788	0.255963	0.196758	-0.12895	-0.105991
-0.07	-0.218128	0.19985	0.144255	-0.107816	0.394627	0.780937	0.58192	0.327529	0.072757	0.345014	-0.0909278	-0.0361611	0.302004	0.213147	-0.112151	-0.0652088
-0.068	-0.199795	0.198918	0.177355	-0.100797	0.379307	0.804435	0.596953	0.419912	0.104785	0.401012	-0.0362901	-0.00102543	0.331256	0.224701	-0.0956482	-0.0300835
-0.066	-0.183903	0.199909	0.207746	-0.093801	0.3545	0.816411	0.606927	0.500672	0.13445	0.439131	0.0096076	0.0226545	0.342857	0.232496	-0.079644	-0.00309672
-0.064	-0.170593	0.207065	0.236521	-0.0870602	0.324133	0.820898	0.615355	0.567344	0.160746	0.458457	0.044749	0.0324481	0.337464	0.238064	-0.0636776	0.0142324
-0.062	-0.159199	0.22445	0.265386	-0.0805678	0.292798	0.822572	0.626147	0.618499	0.18313	0.45967	0.0683344	0.0271316	0.317119	0.243227	-0.0466597	0.0214625
-0.06	-0.148396	0.25549	0.296352	-0.0741104	0.265407	0.826307	0.643199	0.653742	0.201527	0.444977	0.0808381	0.00684438	0.285014	0.249915	-0.0269928	0.0192309
-0.058	-0.136398	0.302582	0.33143	-0.0673037	0.246814	0.836728	0.669996	0.673656	0.216289	0.41792	0.0839341	-0.0268798	0.245179	0.25997	-0.00276657	0.00914055
-0.056	-0.121203	0.366816	0.37233	-0.0596308	0.241427	0.857802	0.709264	0.679699	0.22811	0.383071	0.0802972	-0.0712138	0.202131	0.274963	0.0279907	-0.00645444
-0.054	-0.100856	0.447824	0.420223	-0.0504844	0.252842	0.892508	0.762702	0.674069	0.237903	0.345645	0.0733022	-0.122263	0.1605	0.29604	0.0670339	-0.0247383
-0.052	-0.0736914	0.543781	0.475581	-0.039211	0.283538	0.942604	0.830827	0.659532	0.246653	0.31106	0.0666513	-0.175395	0.124682	0.323803	0.115628	-0.042766
-0.05	-0.0385459	0.651521	0.538093	-0.0251601	0.334634	1.00851	0.912922	0.63923	0.255269	0.28448	0.0639715	-0.225652	0.0985163	0.358242	0.174312	-0.0577994
-0.048	0.00508568	0.766789	0.606684	-0.00773738	0.405758	1.08933	1.00711	0.616481	0.264445	0.270381	0.0684242	-0.268189	0.0850361	0.398733	0.242732	-0.0676093
-0.046	0.0569567	0.88456	0.679606	0.0135389	0.495015	1.18293	1.11054	0.594567	0.274551	0.272172	0.0823696	-0.298719	0.0862786	0.444078	0.319565	-0.0707087
-0.044	0.116049	0.999427	0.754603	0.0389825	0.59908	1.28618	1.2196	0.576535	0.285577	0.291911	0.107122	-0.313906	0.103178	0.492608	0.402548	-0.066492
-0.042	0.180624	1.106	0.829122	0.0686882	0.713393	1.39526	1.33028	0.565009	0.297122	0.330132	0.142821	-0.311671	0.135539	0.542329	0.488615	-0.055265
-0.04	0.248344	1.19932	0.900551	0.102494	0.832463	1.50592	1.43849	0.562042	0.308444	0.385805	0.188434	-0.291385	0.182082	0.591098	0.574133	-0.038165
-0.038	0.316449	1.27518	0.966456	0.139962	0.950252	1.61392	1.54037	0.568996	0.318568	0.456432	0.241885	-0.25393	0.240564	0.636807	0.655212	-0.0169815
-0.036	0.381978	1.33048	1.0248	0.180377	1.06061	1.71528	1.63264	0.586486	0.326423	0.538266	0.300296	-0.201612	0.307958	0.67758	0.728067	0.00609747
-0.034	0.442017	1.36346	1.07414	0.222784	1.15775	1.80666	1.71282	0.61436	0.331007	0.626646	0.360313	-0.137946	0.380673	0.711934	0.78938	0.0287827
-0.032	0.493951	1.3738	1.11373	0.266037	1.23666	1.88554	1.77941	0.651753	0.331556	0.7164	0.418478	-0.067327	0.454814	0.738909	0.836642	0.0489869
-0.03	0.535703	1.36276	1.14361	0.30888	1.29357	1.95042	1.83202	0.697176	0.327688	0.802298	0.471605	0.00537965	0.526446	0.758155	0.868417	0.0650964
-0.028	0.565933	1.33307	1.16459	0.350044	1.32619	2.00091	1.8713	0.748652	0.319504	0.8795	0.517114	0.0752902	0.591866	0.769946	0.884514	0.076178
-0.026	0.584182	1.28886	1.17822	0.388342	1.33396	2.03768	1.89893	0.803884	0.30764	0.943967	0.553294	0.137951	0.647844	0.775145	0.886027	0.0820954
-0.024	0.590932	1.23537	1.18658	0.422764	1.31809	2.0624	1.91741	0.860428	0.293249	0.99279	0.579449	0.18974	0.691835	0.775106	0.875259	0.0835221
-0.022	0.587595	1.17866	1.1922	0.45256	1.28149	2.07749	1.92982	0.915869	0.277927	1.02441	0.595932	0.228185	0.722141	0.771524	0.855505	0.0818483
-0.02	0.5764	1.12515	1.19773	0.477287	1.22851	2.08594	1.93957	0.967972	0.263579	1.03874	0.604044	0.252162	0.738015	0.766254	0.830741	0.0789953
-0.018	0.560205	1.08125	1.20576	0.496835	1.16461	2.09092	1.95004	1.01481	0.252244	1.03706	0.605836	0.261961	0.739698	0.761117	0.805232	0.0771586
-0.016	0.542231	1.05275	1.21857	0.511412	1.09587	2.09555	1.96432	1.05487	0.245905	1.02196	0.603811	0.259206	0.728391	0.757707	0.783105	0.0785146
-0.014	0.525756	1.04446	1.23786	0.5215	1.0285	2.10248	1.98488	1.08703	0.2463	0.996962	0.600586	0.246652	0.70617	0.757231	0.76794	0.0849258
-0.012	0.513789	1.05967	1.26461	0.527781	0.968251	2.1137	2.01336	1.11067	0.254749	0.966259	0.598557	0.227862	0.675835	0.760394	0.762406	0.097682
-0.01	0.508763	1.09987	1.29889	0.531041	0.919986	2.13026	2.05041	1.12553	0.27204	0.934287	0.599585	0.206815	0.640725	0.767345	0.768002	0.117311
-0.008	0.512276	1.16448	1.33987	0.532071	0.88721	2.15217	2.09559	1.13173	0.298354	0.905353	0.604776	0.187478	0.60449	0.777694	0.784914	0.143479
-0.006	0.524913	1.25081	1.38577	0.531565	0.871807	2.17837	2.1474	1.12964	0.333262	0.883284	0.614351	0.173386	0.570852	0.790595	0.812017	0.174999
-0.004	0.546183	1.35417	1.43403	0.530034	0.873907	2.2068	2.2034	1.11985	0.375783	0.871147	0.627642	0.16728	0.543364	0.80489	0.847015	0.209941
-0.002	0.574568	1.46811	1.48142	0.527742	0.891926	2.23461	2.26039	1.10303	0.424483	0.871054	0.643198	0.170824	0.525182	0.819298	0.886704	0.245825
0	0.607692	1.58494	1.52437	0.524678	0.922773	2.25843	2.31471	1.07989	0.477627	0.884078	0.658997	0.184454	0.518858	0.832616	0.92733	0.279885
0.002	0.6426	1.69632	1.55922	0.520557	0.962217	2.27474	2.36252	1.05114	0.533341	0.910262	0.67272	0.207343	0.526183	0.843928	0.965003	0.309363
0.004	0.676117	1.79391	1.58256	0.514864	1.00535	2.28023	2.4002	1.01745	0.589776	0.948721	0.682067	0.237506	0.548076	0.852768	0.99612	0.33179
0.006	0.705241	1.87019	1.59159	0.506931	1.04713	2.27223	2.42463	0.979453	0.645265	0.997831	0.685064	0.272023	0.584529	0.85924	1.01775	0.345244
0.008	0.727543	1.91912	1.58439	0.496034	1.08293	2.24901	2.43353	0.937779	0.698439	1.05545	0.680333	0.307352	0.634617	0.864064	1.02795	0.34853
0.01	0.741508	1.93679	1.56016	0.481515	1.10905	2.21012	2.42567	0.893069	0.74832	1.11917	0.667284	0.339706	0.696569	0.868547	1.02596	0.341291
0.012	0.746787	1.92189	1.51941	0.462901	1.12309	2.1565	2.40104	0.846041	0.794359	1.18658	0.646219	0.365457	0.767898	0.874474	1.01229	0.32402
0.014	0.744322	1.87593	1.46398	0.440015	1.12426	2.09056	2.36088	0.797535	0.836444	1.25548	0.618347	0.381519	0.845582	0.883939	0.988668	0.297999
0.016	0.736314	1.80328	1.397	0.413067	1.11344	2.01605	2.30764	0.748555	0.874874	1.32409	0.585689	0.385677	0.926282	0.899127	0.957893	0.265165
0.018	0.726048	1.71086	1.3227	0.382702	1.09308	1.93784	2.24481	0.700294	0.9103	1.39113	0.550925	0.37684	1.00658	0.92208	0.923558	0.227924
0.02	0.717569	1.6077	1.24612	0.350018	1.06698	1.86155	2.17668	0.654139	0.943648	1.45592	0.517168	0.355184	1.08324	0.95446	0.889733	0.188951
0.022	0.715252	1.50412	1.17277	0.316522	1.0399	1.79312	2.108	0.611642	0.976039	1.51834	0.487717	0.322174	1.15341	0.997348	0.860617	0.150983
0.024	0.723309	1.41092	1.10817	0.284053	1.01699	1.73833	2.04368	0.574465	1.00869	1.57877	0.465794	0.280472	1.21485	1.05109	0.840179	0.116631
0.026	0.745284	1.33839	1.05743	0.254653	1.00332	1.70227	1.98836	0.544295	1.04281	1.63796	0.454296	0.233731	1.26603	1.11522	0.831847	0.0882272
0.028	0.783595	1.29538	1.0248	0.230412	1.0033	1.68894	1.94611	0.522747	1.07955	1.6968	0.455583	0.186299	1.30628	1.18846	0.838242	0.0677116
0.03	0.839189	1.28842	1.01336	0.213297	1.02025	1.70087	1.92015	0.511237	1.11983	1.75621	0.471303	0.142854	1.3357	1.26873	0.860994	0.0565623
0.032	0.911331	1.32117	1.0247	0.204974	1.05602	1.7389	1.91258	0.510874	1.16433	1.81683	0.502258	0.108009	1.35517	1.35338	0.900637	0.0557594
0.034	0.997587	1.39391	1.05881	0.206661	1.11082	1.80211	1.92431	0.52235	1.2134	1.87889	0.54834	0.0859123	1.36619	1.43927	0.956579	0.0657787
0.036	1.09398	1.50355	1.1141	0.219002	1.1832	1.8879	1.95504	0.545861	1.26693	1.94202	0.608497	0.0798798	1.37071	1.52306	1.02715	0.0866049
0.038	1.19534	1.64383	1.18749	0.242003	1.2702	1.99223	2.00329	0.581061	1.32441	2.00517	0.680765	0.0920964	1.37088	1.60141	1.10973	0.117755
0.04	1.29577	1.80585	1.27472	0.275016	1.36769	2.10997	2.06661	0.627057	1.38481	2.06657	0.762344	0.123401	1.36891	1.67123	1.20089	0.158305
0.042	1.38923	1.97888	1.37071	0.316794	1.47077	2.23534	2.14182	0.682453	1.44664	2.12383	0.849716	0.173182	1.36678	1.72987	1.29661	0.206921
0.044	1.47013	2.15135	1.47	0.365598	1.57431	2.36243	2.22525	0.745431	1.50798	2.17406	0.938817	0.239385	1.36615	1.77526	1.39248	0.261886
0.046	1.5339	2.31188	1.56726	0.419346	1.67342	2.48569	2.31308	0.813872	1.56655	2.21412	1.02524	0.318641	1.36817	1.80606	1.48397	0.321138
0.048	1.57747	2.45039	1.65769	0.475795	1.764	2.60035	2.40162	0.88549	1.61981	2.24088	1.10449	0.406495	1.37348	1.82169	1.56661	0.382317
0.05	1.59954	2.55901	1.73747	0.532723	1.84301	2.70274	2.48754	0.957986	1.66516	2.25158	1.1722	0.497725	1.38219	1.82232	1.63628	0.442827
0.052	1.60069	2.63275	1.80399	0.588096	1.90881	2.79054	2.56804	1.02918	1.70002	2.24413	1.22448	0.586716	1.39392	1.80879	1.68935	0.49992
0.054	1.58333	2.67	1.85605	0.640186	1.96113	2.86276	2.64102	1.09712	1.72209	2.2174	1.25812	0.667877	1.40794	1.78252	1.7229	0.550805
0.056	1.55135	2.67255	1.89383	0.687647	2.00104	2.91971	2.70502	1.16017	1.72949	2.17144	1.27085	0.736036	1.42326	1.74533	1.73485	0.592779
0.058	1.5097	2.64532	1.91878	0.729513	2.03061	2.9627	2.75925	1.21701	1.72094	2.10763	1.26154	0.786819	1.4388	1.6993	1.72409	0.623371
0.06	1.4638	2.59581	1.9333	0.765145	2.0526	2.99371	2.80338	1.26666	1.69591	2.02868	1.23032	0.816946	1.45351	1.64657	1.69049	0.640492
0.062	1.41892	2.53321	1.94043	0.794117	2.06992	3.01501	2.83742	1.30836	1.6547	1.93853	1.17859	0.824455	1.46648	1.58919	1.63497	0.642583
0.064	1.37961	2.46736	1.94332	0.816081	2.08522	3.02869	2.86152	1.34154	1.5985	1.84209	1.10902	0.808802	1.47703	1.52894	1.5594	0.628735
0.066	1.34917	2.40767	1.94484	0.830612	2.10041	3.03628	2.87572	1.3657	1.52939	1.74493	1.02533	0.770867	1.48474	1.46726	1.46652	0.598774
0.068	1.32932	2.36206	1.94714	0.837088	2.11632	3.03849	2.87984	1.38026	1.45021	1.65283	0.932073	0.712838	1.48942	1.40515	1.35978	0.553296
0.07	1.32	2.33608	1.95131	0.834598	2.13255	3.03497	2.87332	1.38457	1.36447	1.57129	0.834298	0.638001	1.4911	1.34313	1.24309	0.493645
0.072	1.31943	2.33223	1.95715	0.821935	2.14736	3.02429	2.85516	1.37778	1.27612	1.50503	0.737155	0.550453	1.48992	1.28126	1.12063	0.421827
0.074	1.32433	2.34968	1.96312	0.797646	2.15787	3.004	2.82396	1.35887	1.18932	1.45754	0.645483	0.454763	1.48605	1.21914	0.996523	0.340363
0.076	1.33029	2.38431	1.96642	0.760167	2.16031	2.97093	2.778	1.32674	1.10815	1.43069	0.56341	0.355608	1.47956	1.156	0.874585	0.252101
0.078	1.33233	2.42906	1.96324	0.708021	2.15045	2.92142	2.71539	1.28022	1.03632	1.42442	0.493996	0.257418	1.47035	1.09077	0.758072	0.159987
0.08	1.32543	2.47466	1.94915	0.640062	2.12407	2.85185	2.63428	1.21831	0.976928	1.4367	0.438958	0.164054	1.45804	1.02218	0.649446	0.0668304
0.082	1.30513	2.51053	1.91953	0.555725	2.07745	2.75896	2.53314	1.14027	0.932215	1.46351	0.39851	0.0785509	1.44195	0.948833	0.550227	-0.0249231
0.084	1.26802	2.52593	1.87013	0.45527	2.00784	2.64035	2.41096	1.04581	0.903392	1.49907	0.371324	0.00293447	1.42108	0.869335	0.460902	-0.113381
0.086	1.21216	2.51098	1.79757	0.339973	1.91382	2.49478	2.26753	0.935304	0.890545	1.53627	0.354636	-0.0618694	1.39418	0.782389	0.380928	-0.19734
0.088	1.13731	2.45781	1.69982	0.212229	1.79554	2.32247	2.10361	0.809857	0.89263	1.56719	0.344479	-0.116031	1.3598	0.686891	0.30882	-0.276344
0.09	1.04501	2.36132	1.57654	0.0755711	1.6548	2.12524	1.92106	0.671441	0.907556	1.58371	0.336027	-0.16072	1.31648	0.582029	0.242322	-0.350671
0.092	0.938486	2.21987	1.42932	-0.065432	1.49502	1.90651	1.72292	0.52291	0.932352	1.57822	0.324036	-0.197929	1.26283	0.467371	0.178656	-0.421233
0.094	0.82238	2.03555	1.26171	-0.20539	1.32097	1.67123	1.5134	0.367962	0.963414	1.54432	0.303322	-0.230233	1.19782	0.342955	0.114813	-0.4894
0.096	0.702367	1.81408	1.07908	-0.338399	1.1385	1.42561	1.29768	0.211031	0.996802	1.4774	0.269259	-0.260493	1.12088	0.209355	0.0478866	-0.556771
0.098	0.584686	1.56449	0.888357	-0.45843	0.95407	1.17683	1.08181	0.0570992	1.02857	1.37516	0.218236	-0.291551	1.03208	0.0677466	-0.0246001	-0.624912
0.1	0.475622	1.29843	0.697549	-0.559759	0.774343	0.932651	0.872361	-0.0885379	1.05507	1.23791	0.148047	-0.325926	0.932271	-0.0800593	-0.104389	-0.695076
0.102	0.381003	1.02922	0.515202	-0.637406	0.605708	0.700982	0.67615	-0.220565	1.07329	1.06868	0.0581673	-0.36553	0.823175	-0.231607	-0.192235	-0.767955
0.104	0.305743	0.770853	0.34979	-0.687536	0.453881	0.489459	0.499834	-0.333957	1.08104	0.873164	-0.0500936	-0.411458	0.707358	-0.383822	-0.287723	-0.843475
0.106	0.253478	0.536826	0.209087	-0.707792	0.323578	0.30503	0.349558	-0.424299	1.07713	0.659316	-0.17359	-0.463835	0.58819	-0.533077	-0.389188	-0.920661
0.108	0.226318	0.339113	0.0995969	-0.697521	0.218273	0.153585	0.230596	-0.488083	1.06142	0.436885	-0.307486	-0.521763	0.469704	-0.675302	-0.493723	-0.997597
0.11	0.224721	0.187226	0.0260726	-0.657863	0.140073	0.0396585	0.147029	-0.522955	1.03479	0.21672	-0.445537	-0.583365	0.356397	-0.806138	-0.597298	-1.07148
0.112	0.247512	0.0874921	-0.00882955	-0.59171	0.0897021	-0.0337996	0.101492	-0.527901	0.999047	0.0100063	-0.580497	-0.645922	0.252963	-0.921133	-0.694976	-1.13878
0.114	0.292015	0.0426157	-0.00473018	-0.50351	0.0665735	-0.0655628	0.0950041	-0.503345	0.956652	-0.172532	-0.704607	-0.706096	0.164006	-1.01596	-0.781214	-1.19547
0.116	0.3543	0.0515384	0.0364684	-0.398946	0.0689552	-0.0561744	0.12689	-0.451151	0.910539	-0.321393	-0.810144	-0.760221	0.0937216	-1.08667	-0.850219	-1.23737
0.118	0.429512	0.109615	0.110754	-0.284514	0.0941883	-0.00790164	0.194804	-0.374522	0.863815	-0.428956	-0.889974	-0.804638	0.0455997	-1.12993	-0.896348	-1.26045
0.12	0.512252	0.209081	0.212337	-0.167028	0.138944	0.0754011	0.294861	-0.277808	0.8195	-0.489972	-0.938078	-0.836032	0.0221571	-1.14322	-0.914513	-1.26126
0.122	0.596982	0.33978	0.334114	-0.0531013	0.199496	0.188515	0.421864	-0.166221	0.780304	-0.501873	-0.95	-0.85175	0.0247327	-1.12509	-0.900556	-1.23722
0.124	0.678424	0.490058	0.468224	0.051357	0.271976	0.325153	0.569617	-0.0454964	0.748444	-0.464848	-0.92319	-0.850064	0.0533621	-1.07521	-0.851574	-1.18696
0.126	0.751923	0.647787	0.606655	0.14158	0.352618	0.47832	0.731307	0.0784993	0.725545	-0.381714	-0.857197	-0.830348	0.106748	-0.994485	-0.766158	-1.11045
0.128	0.813753	0.801382	0.741843	0.214286	0.437946	0.640714	0.899925	0.20016	0.712608	-0.257575	-0.753712	-0.793149	0.18233	-0.885011	-0.644526	-1.00916
0.13	0.861339	0.940759	0.867226	0.267891	0.524924	0.805149	1.0687	0.314516	0.710042	-0.0993321	-0.616439	-0.740156	0.276457	-0.749964	-0.488543	-0.885989
0.132	0.893398	1.05813	0.977694	0.302577	0.611051	0.964973	1.23153	0.417559	0.717764	0.0849319	-0.450804	-0.674046	0.38465	-0.593413	-0.301611	-0.745109
0.134	0.909975	1.14857	1.06992	0.320213	0.694409	1.11445	1.38334	0.506484	0.735329	0.286616	-0.263531	-0.598244	0.501928	-0.420053	-0.0884497	-0.591686
0.136	0.91239	1.21032	1.14254	0.324133	0.773661	1.24911	1.52039	0.579846	0.76208	0.497267	-0.0620993	-0.516596	0.623183	-0.234888	0.145236	-0.431501
0.138	0.903089	1.2448	1.19611	0.318802	0.848017	1.36594	1.64047	0.63759	0.797298	0.709184	0.145854	-0.433015	0.743572	-0.0428897	0.393155	-0.270501
0.14	0.885432	1.25631	1.23302	0.309386	0.91717	1.46358	1.74297	0.680986	0.840323	0.91592	0.353149	-0.351104	0.858877	0.151349	0.648878	-0.114325
0.142	0.863406	1.2515	1.25713	0.301284	0.981218	1.5423	1.82888	0.71245	0.890645	1.11264	0.553644	-0.273822	0.965824	0.343928	0.906298	0.0321641
0.144	0.841321	1.23863	1.27338	0.299652	1.04058	1.60393	1.90058	0.735278	0.947946	1.29634	0.742715	-0.203205	1.06231	0.531895	1.16005	0.165293
0.146	0.823481	1.22668	1.28727	0.308958	1.09593	1.65163	1.96159	0.753324	1.0121	1.46584	0.917609	-0.140188	1.14756	0.713422	1.40586	0.282895
0.148	0.813873	1.2245	1.30439	0.332623	1.14808	1.68962	2.01625	0.770638	1.08311	1.62169	1.07763	-0.0845362	1.22209	0.887875	1.64083	0.384506
0.15	0.815891	1.2399	1.32987	0.372756	1.198	1.72274	2.06929	0.791117	1.16105	1.7659	1.2241	-0.0348939	1.28767	1.05579	1.86353	0.471408
0.152	0.832116	1.27894	1.36797	0.43002	1.2467	1.75613	2.1254	0.818184	1.24597	1.90157	1.36023	0.0110418	1.3471	1.21873	2.07402	0.546523
0.154	0.864153	1.3454	1.42178	0.503632	1.29527	1.79474	2.18887	0.854529	1.33775	2.03244	1.49066	0.0562511	1.40391	1.37906	2.27371	0.614155
0.156	0.912559	1.44052	1.49296	0.591483	1.34481	1.843	2.26319	0.901949	1.43608	2.16246	1.621	0.104044	1.46202	1.53965	2.46509	0.679602
0.158	0.976831	1.5629	1.58174	0.690383	1.39643	1.90449	2.35084	0.961268	1.54029	2.29528	1.75721	0.157672	1.52534	1.70351	2.65141	0.748674
0.16	1.05548	1.7088	1.68698	0.796381	1.45127	1.98171	2.45313	1.03237	1.6494	2.43395	1.90495	0.219937	1.59745	1.87346	2.83625	0.827147
0.162	1.14614	1.87252	1.80639	0.905143	1.51044	2.07599	2.57012	1.11434	1.76208	2.58054	2.06897	0.292843	1.68122	2.0518	3.02308	0.920226
0.164	1.24579	2.0471	1.93683	1.01235	1.57502	2.18743	2.70075	1.20561	1.87669	2.73601	2.25255	0.377323	1.77856	2.24	3.21487	1.03203
0.166	1.35092	2.22497	2.07471	1.11407	1.64598	2.31501	2.84301	1.30425	1.99138	2.90013	2.45713	0.473076	1.89027	2.43854	3.41379	1.1652
0.168	1.4578	2.39871	2.2163	1.20705	1.7242	2.4568	2.99417	1.40819	2.10421	3.07156	2.6821	0.578536	2.01593	2.64682	3.62088	1.32056
0.17	1.56269	2.56176	2.35819	1.28899	1.81033	2.61012	3.15113	1.51547	2.21325	3.24803	2.92474	0.690975	2.154	2.86316	3.83604	1.49705
0.172	1.66209	2.70899	2.49752	1.35862	1.90478	2.77189	3.31071	1.62441	2.31677	3.42665	3.18043	0.806736	2.3019	3.08491	4.05792	1.69171
0.174	1.75291	2.83709	2.63217	1.41574	2.00762	2.93885	3.46996	1.73375	2.4134	3.6042	3.44306	0.921579	2.45625	3.30871	4.28414	1.8999
0.176	1.8327	2.94473	2.76092	1.46112	2.11854	3.10785	3.62639	1.84269	2.5022	3.77756	3.70545	1.03109	2.61318	3.53071	4.51148	2.11563
0.178	1.89973	3.03259	2.88336	1.49631	2.23678	3.27602	3.77815	1.95083	2.58277	3.944	3.96007	1.13113	2.76855	3.74695	4.73619	2.33205
0.18	1.9531	3.10308	2.99982	1.5234	2.3611	3.44097	3.9241	2.0581	2.65532	4.10153	4.19963	1.21827	2.91838	3.95363	4.95434	2.54193
0.182	1.9928	3.15997	3.1111	1.54471	2.4898	3.60083	4.06375	2.16457	2.72058	4.24903	4.41771	1.29012	3.05901	4.14746	5.16217	2.73828
0.184	2.01967	3.20785	3.21826	1.56256	2.62072	3.75428	4.19723	2.27027	2.77981	4.3864	4.60929	1.34563	3.18744	4.32586	5.3564	2.91485
0.186	2.03534	3.25157	3.32235	1.57896	2.75136	3.9005	4.32505	2.37508	2.83459	4.5145	4.77118	1.38516	3.30145	4.48715	5.53445	3.06658
0.188	2.04212	3.29569	3.42409	1.59548	2.87891	4.03911	4.44794	2.4785	2.88673	4.63501	4.90219	1.4105	3.39969	4.63061	5.69463	3.18999
0.19	2.04286	3.344	3.52379	1.61312	3.0005	4.17002	4.56663	2.57968	2.93801	4.75018	5.00323	1.42464	3.48176	4.75648	5.83616	3.28337
0.192	2.0407	3.39912	3.62113	1.6323	3.11329	4.29333	4.68167	2.67737	2.99001	4.86257	5.0771	1.43151	3.54814	4.86586	5.95914	3.34685
0.194	2.03889	3.46236	3.71522	1.65296	3.21475	4.40923	4.7933	2.77003	3.04398	4.97467	5.12819	1.43554	3.60009	4.96053	6.06444	3.38229
0.196	2.04051	3.53366	3.80469	1.67468	3.3028	4.51794	4.90137	2.85596	3.10063	5.08859	5.16204	1.44125	3.63952	5.0427	6.15348	3.39307
0.198	2.04829	3.6117	3.88779	1.69686	3.37606	4.6196	5.00534	2.93356	3.16011	5.20581	5.18479	1.45278	3.66882	5.11485	6.228	3.3837
0.2	2.06434	3.6942	3.9627	1.71894	3.43396	4.7143	5.10437	3.0015	3.22196	5.32695	5.20259	1.47345	3.69065	5.17935	6.28983	3.35945
0.202	2.09001	3.77829	4.02776	1.74056	3.47688	4.8021	5.19743	3.05896	3.28521	5.45167	5.22109	1.50552	3.70776	5.23836	6.34067	3.32579
0.204	2.1258	3.86087	4.08169	1.76171	3.50614	4.88301	5.28344	3.10581	3.34846	5.5787	5.24488	1.5499	3.72281	5.29355	6.38192	3.28801
0.206	2.17132	3.93907	4.12386	1.78277	3.52396	4.95706	5.36146	3.14267	3.41011	5.70593	5.27716	1.60615	3.73819	5.34598	6.41449	3.25072
0.208	2.2253	4.01052	4.15439	1.80448	3.53332	5.02434	5.43079	3.17094	3.46848	5.83057	5.31945	1.67254	3.7559	5.39604	6.43881	3.21757
0.21	2.28577	4.07363	4.17419	1.82786	3.53772	5.08498	5.49109	3.19267	3.52213	5.94945	5.37149	1.74623	3.77739	5.44341	6.45477	3.19095
0.212	2.35017	4.12766	4.18488	1.85401	3.54088	5.13915	5.54239	3.21036	3.56995	6.05927	5.43134	1.82361	3.80355	5.48712	6.46178	3.17192
0.214	2.41565	4.17274	4.18864	1.88389	3.54642	5.18705	5.58504	3.2267	3.6114	6.15693	5.4955	1.90062	3.83459	5.5256	6.45891	3.16018
0.216	2.47925	4.20964	4.18793	1.91809	3.55747	5.22879	5.61963	3.24416	3.64653	6.23971	5.55929	1.97318	3.8701	5.55685	6.44494	3.15421
0.218	2.5382	4.23959	4.18517	1.95662	3.57639	5.26435	5.64681	3.26475	3.67607	6.30558	5.61722	2.03751	3.90904	5.57859	6.41859	3.15145
0.22	2.59013	4.2639	4.18236	1.99871	3.60446	5.2935	5.66706	3.28961	3.7013	6.35322	5.66345	2.09044	3.94981	5.58843	6.37858	3.14864
0.222	2.63319	4.28366	4.18082	2.04271	3.6417	5.3157	5.68057	3.31878	3.72395	6.38216	5.69227	2.12967	3.99035	5.58404	6.3238	3.14209
0.224	2.66622	4.29944	4.18088	2.08617	3.68676	5.33004	5.687	3.3511	3.74602	6.39269	5.69856	2.15382	4.02829	5.56336	6.25341	3.12802
0.226	2.68872	4.31104	4.18172	2.12587	3.737	5.33526	5.6854	3.38414	3.7695	6.38577	5.67811	2.16247	4.06106	5.52468	6.16685	3.1029
0.228	2.70084	4.31742	4.18134	2.15808	3.7886	5.32976	5.67416	3.41433	3.79618	6.36289	5.62798	2.15605	4.0861	5.46685	6.06394	3.06368
0.23	2.70323	4.31666	4.17665	2.17884	3.83684	5.31164	5.65103	3.43723	3.82736	6.32586	5.54668	2.13569	4.10102	5.38931	5.94484	3.00798
0.232	2.69691	4.30617	4.16369	2.18432	3.87646	5.27885	5.61331	3.44786	3.86371	6.27657	5.43419	2.10297	4.10375	5.29214	5.81001	2.93427
0.234	2.68309	4.28289	4.13796	2.17119	3.90206	5.22933	5.558	3.44113	3.90513	6.21686	5.29198	2.05972	4.09272	5.17609	5.66019	2.84188
0.236	2.66295	4.24372	4.09489	2.13695	3.90856	5.16115	5.48211	3.41233	3.95069	6.14831	5.12286	2.00775	4.06696	5.04251	5.49634	2.731
0.238	2.63752	4.18583	4.03025	2.08023	3.8916	5.07269	5.38293	3.35757	3.99866	6.07212	4.9307	1.9487	4.02618	4.89331	5.31953	2.60264
0.24	2.60756	4.10714	3.94061	2.00097	3.84794	4.96279	5.25835	3.27419	4.04668	5.98904	4.72021	1.88393	3.97076	4.73078	5.13093	2.45848
0.242	2.57348	4.00661	3.82377	1.90055	3.77574	4.83089	5.10708	3.16104	4.09187	5.89938	4.49654	1.81442	3.90176	4.55751	4.93171	2.30077
0.244	2.53534	3.8845	3.67901	1.78168	3.67475	4.67706	4.92889	3.01869	4.13112	5.80301	4.26498	1.74087	3.8208	4.37616	4.72304	2.13217
0.246	2.4929	3.74249	3.50727	1.6483	3.54637	4.50209	4.72469	2.84943	4.16133	5.69945	4.0306	1.66372	3.72991	4.18935	4.50602	1.95561
0.248	2.44576	3.58363	3.31118	1.50528	3.39359	4.30744	4.49655	2.65714	4.17967	5.58799	3.79796	1.58331	3.6314	3.99945	4.2817	1.77416
0.25	2.3934	3.41213	3.09485	1.35806	3.22078	4.09515	4.24757	2.44708	4.18382	5.4678	3.57085	1.49999	3.52765	3.80847	4.05106	1.59088
0.252	2.3354	3.23306	2.86367	1.21228	3.03339	3.86779	3.98177	2.22545	4.17218	5.33809	3.35215	1.41431	3.42094	3.61794	3.81505	1.40876
0.254	2.27153	3.05191	2.62383	1.07336	2.83754	3.62822	3.70372	1.99901	4.14398	5.19821	3.14368	1.32709	3.31327	3.42885	3.57457	1.23058
0.256	2.20183	2.87409	2.38188	0.946085	2.63961	3.37955	3.41834	1.77454	4.09936	5.04779	2.9462	1.23947	3.20625	3.24163	3.33055	1.0589
0.258	2.12674	2.70447	2.14421	0.834314	2.44575	3.12488	3.13048	1.55837	4.03937	4.88683	2.75944	1.15296	3.10103	3.0562	3.08393	0.895938
0.26	2.04702	2.54691	1.91659	0.740713	2.26146	2.86721	2.84467	1.35594	3.96589	4.71577	2.58225	1.06935	2.99826	2.87202	2.83574	0.743568
0.262	1.96382	2.40401	1.70372	0.666628	2.09124	2.60935	2.56483	1.17149	3.88151	4.53553	2.41281	0.99062	2.89813	2.68826	2.5871	0.603262
0.264	1.87857	2.27684	1.50898	0.612058	1.93832	2.35377	2.29409	1.00778	3.78936	4.34747	2.2488	0.918772	2.80046	2.50395	2.33927	0.476076
0.266	1.79285	2.16498	1.33422	0.575735	1.80452	2.10264	2.03467	0.86602	3.69291	4.15346	2.08776	0.855689	2.70485	2.31814	2.09365	0.362642
0.268	1.70836	2.06664	1.17974	0.555308	1.69023	1.85782	1.78792	0.745902	3.59576	3.95574	1.92734	0.802963	2.61079	2.1301	1.85181	0.263183
0.27	1.62674	1.97896	1.04447	0.54759	1.59456	1.62089	1.55437	0.645779	3.50146	3.75689	1.76561	0.761755	2.51785	1.93952	1.61552	0.177543
0.272	1.54948	1.89839	0.926143	0.548865	1.51551	1.39324	1.3339	0.56294	3.41324	3.55973	1.60132	0.732696	2.42584	1.74661	1.3867	0.105243
0.274	1.47784	1.82114	0.821708	0.555208	1.45036	1.17617	1.12603	0.493965	3.33389	3.36716	1.43415	0.715845	2.33491	1.55226	1.16746	0.0455521
0.276	1.41277	1.74365	0.727694	0.5628	1.39594	0.970963	0.930092	0.435135	3.2656	3.18212	1.26481	0.710696	2.24566	1.35806	0.960055	-0.00242677
0.278	1.35489	1.66303	0.640637	0.568213	1.34907	0.778956	0.745555	0.382831	3.20982	3.00737	1.09514	0.716243	2.15917	1.16632	0.766809	-0.0396642
0.28	1.30446	1.57732	0.557466	0.568642	1.30682	0.601593	0.572209	0.333906	3.1672	2.84537	0.928048	0.731094	2.07696	0.979966	0.590083	-0.0671151
0.282	1.26141	1.48572	0.47581	0.562071	1.26682	0.440419	0.410335	0.28599	3.13756	2.69817	0.767383	0.753605	2.00091	0.802415	0.432168	-0.0856412
0.284	1.22539	1.38863	0.394226	0.547377	1.22741	0.297042	0.260787	0.237692	3.11986	2.56729	0.617676	0.782033	1.93312	0.637377	0.295182	-0.0959546
0.286	1.19578	1.28756	0.312298	0.524355	1.1877	0.173049	0.124983	0.188698	3.11233	2.45356	0.483819	0.81468	1.87574	0.488609	0.180954	-0.0985884
0.288	1.17179	1.1849	0.230624	0.493678	1.14758	0.0698884	0.00479992	0.139744	3.11249	2.35714	0.370669	0.850006	1.83076	0.359636	0.0908913	-0.0938994
0.29	1.1525	1.08362	0.150697	0.456801	1.10757	-0.0112708	-0.0976013	0.0924841	3.11735	2.27741	0.282624	0.886715	1.79981	0.253481	0.0258656	-0.0820995
0.292	1.13691	0.986921	0.0746809	0.415808	1.06872	-0.0696879	-0.18002	0.0492558	3.12354	2.21306	0.223205	0.923788	1.78394	0.172401	-0.0138967	-0.0633147
0.294	1.12397	0.897857	0.00513259	0.373228	1.0323	-0.105189	-0.240489	0.0127834	3.12757	2.1621	0.194683	0.960469	1.78351	0.117664	-0.0288947	-0.0376615
0.296	1.11264	0.819029	-0.0553146	0.331816	0.99969	-0.118278	-0.277554	-0.0141627	3.12597	2.12199	0.19778	0.996218	1.79804	0.0893996	-0.020398	-0.00533077
0.298	1.10191	0.752333	-0.104267	0.294325	0.972136	-0.110206	-0.290527	-0.0291074	3.11556	2.08979	0.231489	1.03062	1.82621	0.0865155	0.00955299	0.0333318
0.3	1.09076	0.698821	-0.139853	0.263276	0.950608	-0.0829888	-0.279676	-0.0301832	3.09362	2.06239	0.293016	1.06331	1.86588	0.106717	0.0581969	0.0777604
0.302	1.07819	0.658652	-0.160946	0.240735	0.935704	-0.039359	-0.246343	-0.0163796	3.05803	2.03667	0.377879	1.09386	1.91422	0.146615	0.122154	0.127129
0.304	1.06319	0.631156	-0.167311	0.228123	0.927593	0.0173323	-0.19296	0.0122912	3.00745	2.00975	0.480141	1.1217	1.96785	0.201934	0.19758	0.18034
0.306	1.04474	0.614975	-0.159652	0.226067	0.926027	0.0832727	-0.122963	0.0547311	2.94133	1.9792	0.592773	1.1461	2.0231	0.26779	0.280363	0.236052
0.308	1.02177	0.608255	-0.139575	0.234307	0.930378	0.154385	-0.0406129	0.108798	2.85999	1.94317	0.708125	1.1662	2.07625	0.339038	0.366354	0.292736
0.31	0.993201	0.608863	-0.109464	0.251664	0.939708	0.226552	0.0492693	0.171448	2.76455	1.90062	0.818458	1.181	2.1238	0.410646	0.451622	0.348762
0.312	0.957945	0.614596	-0.0722814	0.276098	0.952853	0.295844	0.14163	0.238969	2.65689	1.85127	0.916499	1.18952	2.16272	0.478079	0.532701	0.402503
0.314	0.914953	0.623353	-0.0313288	0.304829	0.968507	0.358747	0.231537	0.307274	2.53952	1.79574	0.995974	1.1909	2.19066	0.537646	0.606831	0.452452
0.316	0.863284	0.633256	0.0100259	0.334543	0.985297	0.412351	0.314536	0.372233	2.41546	1.73538	1.05207	1.18457	2.20613	0.586796	0.672149	0.497337
0.318	0.802195	0.642716	0.0486154	0.361661	1.00185	0.454511	0.386974	0.430009	2.28805	1.67222	1.08181	1.17037	2.20859	0.624316	0.727836	0.536217
0.32	0.731243	0.650441	0.0817192	0.382645	1.01685	0.483947	0.446259	0.477375	2.16082	1.60875	1.08421	1.1487	2.19846	0.65043	0.774185	0.568567
0.322	0.650402	0.655415	0.107267	0.39433	1.02908	0.500289	0.491037	0.511972	2.03727	1.54775	1.06042	1.12055	2.17708	0.666769	0.812589	0.594319
0.324	0.560163	0.656845	0.123984	0.394238	1.03744	0.504076	0.521269	0.532495	1.92075	1.49198	1.01355	1.08758	2.14658	0.676226	0.845453	0.613886
0.326	0.46163	0.654121	0.131474	0.380859	1.04102	0.496681	0.538204	0.538786	1.8143	1.44401	0.948421	1.05203	2.10972	0.682699	0.876016	0.628141
0.328	0.356569	0.646792	0.130237	0.353845	1.03915	0.48021	0.544248	0.531831	1.72052	1.40595	0.871217	1.01659	2.06961	0.690744	0.908107	0.638369
0.33	0.247424	0.634574	0.12161	0.314115	1.03138	0.457349	0.542747	0.51366	1.64149	1.37932	0.788954	0.984293	2.02952	0.705166	0.94586	0.646194
0.332	0.137268	0.617393	0.107669	0.263842	1.01761	0.431192	0.537696	0.48716	1.57868	1.36487	0.708963	0.958228	1.99257	0.730589	0.993385	0.653488
0.334	0.0297011	0.595466	0.0910649	0.206323	0.998102	0.405049	0.53341	0.455822	1.53292	1.36261	0.638342	0.941342	1.96154	0.771033	1.05445	0.662268
0.336	-0.0713179	0.569387	0.0748313	0.145734	0.973502	0.382257	0.534174	0.423437	1.50439	1.37174	0.583444	0.936196	1.93857	0.829553	1.13217	0.674585
0.338	-0.16169	0.540211	0.0621656	0.0867898	0.944872	0.365982	0.543901	0.393783	1.49266	1.39084	0.549445	0.944752	1.92509	0.907949	1.22877	0.692421
0.34	-0.237439	0.509512	0.0561981	0.0343488	0.913666	0.359054	0.565834	0.370314	1.49669	1.41793	0.540013	0.968206	1.92163	1.00659	1.34539	0.717591
0.342	-0.294993	0.479379	0.0597621	-0.00701183	0.881685	0.363801	0.602301	0.355888	1.51495	1.45073	0.557108	1.00689	1.92782	1.12436	1.48197	0.751656
0.344	-0.331478	0.452349	0.0751794	-0.0334024	0.850984	0.381926	0.654544	0.352559	1.54542	1.48683	0.600917	1.06023	1.94244	1.25871	1.63724	0.795849
0.346	-0.344975	0.431259	0.104071	-0.0419682	0.823753	0.414403	0.72264	0.361438	1.58576	1.52395	0.669914	1.1268	1.96348	1.40589	1.80875	0.851016
0.348	-0.334739	0.419027	0.147208	-0.0311443	0.802162	0.46141	0.805492	0.382647	1.63332	1.56009	0.76105	1.20442	1.98835	1.56114	1.99306	0.917577
0.35	-0.301348	0.418371	0.204413	-0.000793259	0.788185	0.522298	0.900924	0.415351	1.6853	1.59371	0.870023	1.29032	2.0141	1.71913	2.18586	0.995491
0.352	-0.246766	0.431509	0.274518	0.0477884	0.783426	0.595595	1.00583	0.457875	1.7388	1.62383	0.99163	1.38136	2.0377	1.87428	2.38229	1.08425
0.354	-0.1743	0.459852	0.355395	0.111993	0.788945	0.679061	1.11639	0.507883	1.79093	1.65003	1.12014	1.47421	2.0563	2.02114	2.57713	1.18288
0.356	-0.0884638	0.503757	0.444048	0.188137	0.805118	0.769766	1.22834	0.562598	1.83891	1.67243	1.2497	1.56563	2.0675	2.1548	2.76511	1.28995
0.358	0.00525947	0.562351	0.536786	0.271791	0.831534	0.864226	1.33722	0.619053	1.88018	1.69158	1.37467	1.65261	2.06962	2.27108	2.94117	1.40364
0.36	0.100741	0.633481	0.629442	0.358158	0.866957	0.958569	1.4387	0.674329	1.91247	1.70827	1.48996	1.73259	2.06184	2.36683	3.10065	1.52174
0.362	0.191594	0.713787	0.717655	0.44247	0.909337	1.04872	1.52879	0.725774	1.9339	1.72337	1.59126	1.80356	2.04431	2.43997	3.2395	1.64175
0.364	0.2716	0.798915	0.79717	0.520366	0.955902	1.13066	1.60414	0.771184	1.9431	1.73757	1.67523	1.86413	2.01814	2.48953	3.35441	1.76094
0.366	0.335142	0.883846	0.864154	0.588214	1.00331	1.20058	1.66214	0.808921	1.93919	1.75119	1.73956	1.91352	1.98528	2.51556	3.44289	1.87646
0.368	0.377615	0.963323	0.915483	0.643347	1.04786	1.25519	1.70112	0.837981	1.92192	1.76401	1.78299	1.95158	1.94837	2.51896	3.50333	1.98539
0.37	0.395775	1.03232	0.948992	0.684204	1.08573	1.2919	1.72039	0.857995	1.8916	1.77509	1.80524	1.97863	1.91041	2.50127	3.53496	2.08489
0.372	0.387999	1.08649	0.963649	0.710372	1.1133	1.30898	1.72019	0.86918	1.8491	1.78279	1.80686	1.99543	1.87443	2.46442	3.53783	2.17227
0.374	0.354441	1.1226	0.95964	0.722517	1.12736	1.30567	1.70169	0.872248	1.79581	1.78477	1.78908	2.00297	1.84315	2.41047	3.51272	2.24508
0.376	0.29705	1.13882	0.938362	0.722238	1.12545	1.28231	1.66686	0.868289	1.73351	1.77808	1.7536	2.00238	1.81861	2.34139	3.46101	2.30124
0.378	0.219457	1.13487	0.902303	0.71185	1.10604	1.24028	1.61826	0.858637	1.66426	1.75943	1.70239	1.99477	1.80191	2.2589	3.38466	2.33909
0.38	0.126727	1.11204	0.854837	0.69413	1.06868	1.18193	1.5589	0.844736	1.59026	1.72544	1.63753	1.98116	1.79295	2.16433	3.28599	2.35747
0.382	0.0249964	1.07302	0.799939	0.672042	1.01412	1.11045	1.49203	0.828028	1.51376	1.673	1.56108	1.96238	1.79041	2.05863	3.16768	2.3558
0.384	-0.0789894	1.02161	0.741843	0.648473	0.944295	1.02968	1.4209	0.809845	1.43684	1.59959	1.47494	1.93908	1.79176	1.94239	3.03262	2.33411
0.386	-0.178398	0.962279	0.684685	0.625998	0.862196	0.943824	1.34859	0.791341	1.36141	1.50366	1.38085	1.91171	1.79346	1.81599	2.88385	2.29308
0.388	-0.266854	0.899695	0.632152	0.60669	0.771728	0.857174	1.27783	0.773438	1.28904	1.38493	1.28037	1.88056	1.79126	1.67975	2.72453	2.23404
0.39	-0.338959	0.838242	0.587164	0.591985	0.677424	0.773828	1.21084	0.756798	1.22101	1.24456	1.17494	1.84588	1.7806	1.53417	2.55784	2.15897
0.392	-0.390748	0.78157	0.551636	0.582607	0.584131	0.697387	1.14927	0.741812	1.15821	1.08525	1.06597	1.80792	1.75708	1.38007	2.38699	2.07044
0.394	-0.420038	0.732239	0.526322	0.578552	0.496643	0.6307	1.0941	0.728597	1.10124	0.911241	0.954907	1.76707	1.71693	1.21879	2.21514	1.97155
0.396	-0.42664	0.69149	0.510752	0.579128	0.419338	0.575646	1.04563	0.717004	1.05039	0.728062	0.843324	1.72387	1.65744	1.05228	2.04538	1.86581
0.398	-0.412409	0.659169	0.503292	0.583043	0.355824	0.532997	1.00347	0.706625	1.00574	0.542258	0.732986	1.67911	1.5773	0.883148	1.8806	1.75703
0.4	-0.381121	0.633793	0.501282	0.588523	0.308644	0.502352	0.966648	0.696807	0.967174	0.360938	0.625851	1.63379	1.47681	0.714546	1.72349	1.64911
0.402	-0.33819	0.612763	0.501277	0.593467	0.279056	0.482161	0.933637	0.686668	0.934442	0.191264	0.524041	1.58909	1.35793	0.550031	1.57637	1.54587
0.404	-0.290239	0.592691	0.49934	0.595613	0.266915	0.469845	0.902508	0.675126	0.907204	0.0398998	0.429745	1.54629	1.22419	0.393315	1.44114	1.45081
0.406	-0.244558	0.5698	0.491393	0.59271	0.270666	0.461999	0.87106	0.660935	0.885038	-0.0875202	0.345086	1.50668	1.08044	0.247958	1.31914	1.36693
0.408	-0.208491	0.54036	0.473563	0.58269	0.287465	0.454679	0.836986	0.642752	0.86745	-0.186862	0.271952	1.47137	0.932432	0.117055	1.21107	1.29652
0.41	-0.188807	0.501119	0.442535	0.563822	0.313405	0.443738	0.79805	0.619209	0.853874	-0.255846	0.211816	1.4412	0.786382	0.00292146	1.11695	1.24096
0.412	-0.191102	0.449678	0.395854	0.534855	0.343844	0.425198	0.752271	0.589026	0.843654	-0.29426	0.165561	1.41662	0.648411	-0.0931542	1.03607	1.20068
0.414	-0.219289	0.384783	0.332167	0.495123	0.373801	0.395634	0.698102	0.551123	0.836043	-0.303989	0.133352	1.39757	0.524051	-0.17107	0.967054	1.17503
0.416	-0.275212	0.30651	0.251387	0.444622	0.398388	0.352508	0.634583	0.504759	0.83019	-0.288879	0.11456	1.3835	0.417793	-0.231957	0.907979	1.16238
0.418	-0.358433	0.216312	0.154756	0.384046	0.413241	0.294462	0.561479	0.449657	0.825151	-0.254422	0.107759	1.37335	0.332739	-0.278096	0.856496	1.16019
0.42	-0.466202	0.116951	0.0448114	0.314772	0.414904	0.221501	0.479358	0.386114	0.819907	-0.207303	0.110804	1.36564	0.270392	-0.312708	0.810069	1.16521
0.422	-0.593622	0.0122955	-0.0747559	0.238805	0.401139	0.135067	0.389617	0.31508	0.813401	-0.154844	0.120991	1.35858	0.230599	-0.339639	0.766208	1.17374
0.424	-0.733999	-0.0929812	-0.199339	0.158674	0.371116	0.0379831	0.294439	0.238185	0.804584	-0.104399	0.135269	1.35027	0.211648	-0.362965	0.722725	1.18189
0.426	-0.879352	-0.193784	-0.323734	0.0772825	0.325484	-0.0657396	0.196686	0.157707	0.792486	-0.0627469	0.150509	1.33886	0.210502	-0.386564	0.677971	1.18595
0.428	-1.02104	-0.285021	-0.442522	-0.0022704	0.266301	-0.171212	0.0997078	0.0764659	0.776281	-0.0355423	0.163777	1.32271	0.22315	-0.413698	0.631023	1.18263
0.43	-1.15046	-0.362047	-0.550483	-0.0768929	0.19683	-0.273079	0.00710663	-0.00233703	0.755367	-0.0268696	0.172592	1.30059	0.245028	-0.446647	0.581809	1.16935
0.432	-1.25974	-0.421064	-0.643009	-0.143711	0.121234	-0.365987	-0.0775501	-0.0753496	0.72944	-0.0389358	0.175144	1.27177	0.27147	-0.486446	0.531141	1.14447
0.434	-1.34238	-0.459469	-0.716482	-0.200268	0.0441834	-0.445075	-0.15103	-0.139332	0.698559	-0.0719255	0.170439	1.23609	0.298155	-0.532741	0.480655	1.10737
0.436	-1.3938	-0.476096	-0.768584	-0.244698	-0.0295715	-0.506432	-0.210727	-0.191437	0.663193	-0.124025	0.158365	1.19396	0.32149	-0.583795	0.432658	1.05849
0.438	-1.41171	-0.471343	-0.798502	-0.275851	-0.0956237	-0.54747	-0.254906	-0.229484	0.624249	-0.191605	0.139667	1.14635	0.338913	-0.636628	0.389893	0.999287
0.44	-1.39628	-0.447155	-0.807008	-0.293369	-0.150288	-0.567179	-0.28288	-0.252184	0.583072	-0.26955	0.115838	1.09462	0.349085	-0.687291	0.355255	0.932086
0.442	-1.35008	-0.406872	-0.796404	-0.297692	-0.190895	-0.566235	-0.29509	-0.259303	0.541414	-0.351685	0.0889495	1.04044	0.351951	-0.731244	0.331473	0.859859
0.444	-1.27789	-0.354952	-0.770321	-0.289997	-0.215977	-0.546933	-0.293078	-0.251734	0.501367	-0.431274	0.0614248	0.985581	0.348683	-0.763783	0.320804	0.785966
0.446	-1.18622	-0.296577	-0.733398	-0.272084	-0.225321	-0.512961	-0.279347	-0.231465	0.465266	-0.50155	0.0357996	0.931788	0.341502	-0.780507	0.324765	0.713877
0.448	-1.08275	-0.237196	-0.690864	-0.246203	-0.21991	-0.469032	-0.25712	-0.201444	0.435565	-0.55622	0.014485	0.880596	0.333407	-0.777744	0.343939	0.646883
0.45	-0.975664	-0.182038	-0.648058	-0.214862	-0.201733	-0.420407	-0.230021	-0.165353	0.414686	-0.589925	-0.000439052	0.833219	0.327825	-0.752924	0.377868	0.587848
0.452	-0.872956	-0.135633	-0.609939	-0.180608	-0.173526	-0.372362	-0.201715	-0.127296	0.404858	-0.59862	-0.00738487	0.790466	0.32824	-0.704856	0.425049	0.538993
0.454	-0.781758	-0.101407	-0.580637	-0.145835	-0.138444	-0.329665	-0.175538	-0.0914511	0.407946	-0.579853	-0.00536191	0.752698	0.337799	-0.633883	0.483029	0.501755
0.456	-0.707782	-0.0813802	-0.563083	-0.112608	-0.0997281	-0.296092	-0.154165	-0.0617019	0.425292	-0.532927	0.00597542	0.719838	0.358968	-0.541915	0.548591	0.4767
0.458	-0.654895	-0.0759994	-0.558774	-0.0825452	-0.0603853	-0.274071	-0.139347	-0.0412973	0.457565	-0.458959	0.0263307	0.691412	0.393236	-0.432339	0.617999	0.463521
0.46	-0.624877	-0.0841333	-0.567671	-0.0567456	-0.0229285	-0.264457	-0.131762	-0.0325653	0.504649	-0.360814	0.0548072	0.666629	0.44091	-0.309818	0.687285	0.461085
0.462	-0.61737	-0.103221	-0.58827	-0.0357841	0.0108082	-0.266484	-0.130971	-0.0367138	0.565556	-0.242958	0.089974	0.644466	0.501017	-0.180004	0.752538	0.467548
0.464	-0.630021	-0.129563	-0.617809	-0.0197584	0.0397625	-0.277883	-0.13551	-0.0537362	0.638385	-0.111204	0.129941	0.62377	0.571305	-0.0491879	0.810162	0.480496
0.466	-0.658792	-0.15873	-0.652612	-0.00838235	0.0636437	-0.295158	-0.143091	-0.0824316	0.720333	0.0275862	0.172433	0.603336	0.648369	0.0760713	0.857087	0.497127
0.468	-0.698418	-0.186031	-0.688507	-0.00110989	0.0828494	-0.313986	-0.150888	-0.120535	0.807752	0.165874	0.214857	0.58198	0.727862	0.189327	0.8909	0.51442
0.47	-0.742942	-0.207006	-0.721291	0.00272903	0.0983169	-0.329683	-0.155881	-0.164948	0.896264	0.295831	0.254362	0.558582	0.804794	0.28459	0.909904	0.52932
0.472	-0.786301	-0.217888	-0.747182	0.00379785	0.111334	-0.337705	-0.155216	-0.212034	0.980929	0.409754	0.287896	0.532103	0.873881	0.356637	0.913091	0.538891
0.474	-0.822901	-0.215972	-0.763212	0.00264516	0.123335	-0.334114	-0.14653	-0.257972	1.05646	0.500468	0.312285	0.501589	0.929925	0.40125	0.900065	0.540456
0.476	-0.84813	-0.199877	-0.767522	-0.000368888	0.135709	-0.315959	-0.128226	-0.299105	1.11752	0.561716	0.32432	0.466164	0.968185	0.415392	0.870911	0.531706
0.478	-0.858766	-0.169658	-0.759535	-0.00510403	0.149643	-0.281551	-0.0996453	-0.332274	1.15896	0.58851	0.32089	0.425018	0.984716	0.397318	0.826059	0.510781
0.48	-0.853262	-0.12677	-0.739988	-0.0116281	0.166007	-0.230593	-0.0611399	-0.355089	1.17623	0.577416	0.299151	0.377416	0.976647	0.346613	0.766149	0.47634
0.482	-0.83187	-0.0738904	-0.710827	-0.0201663	0.185299	-0.164163	-0.0140313	-0.36613	1.16567	0.526778	0.256725	0.32272	0.942378	0.264171	0.69194	0.427599
0.484	-0.796603	-0.0146264	-0.674987	-0.031022	0.207638	-0.0845656	0.0395345	-0.365045	1.12484	0.436835	0.191935	0.260443	0.881683	0.152128	0.604255	0.364358
0.486	-0.751043	0.0468613	-0.63607	-0.0444814	0.23281	0.00492819	0.0968137	-0.352544	1.05282	0.309751	0.104039	0.190325	0.79571	0.013735	0.503994	0.287022
0.488	-0.70001	0.106269	-0.597979	-0.0607182	0.260334	0.100421	0.154747	-0.330304	0.950385	0.14952	-0.0065621	0.11243	0.686892	-0.146791	0.392189	0.196595
0.49	-0.649112	0.159557	-0.564517	-0.079713	0.289557	0.197764	0.210264	-0.300776	0.820138	-0.0382303	-0.138155	0.0272487	0.558761	-0.324462	0.270098	0.0946758
0.492	-0.604228	0.203304	-0.539019	-0.1012	0.319743	0.292919	0.26058	-0.266936	0.666496	-0.246536	-0.287635	-0.0642051	0.415705	-0.513726	0.139322	-0.0165762
0.494	-0.570951	0.234988	-0.524034	-0.124649	0.350144	0.38229	0.303445	-0.231991	0.495541	-0.467483	-0.450523	-0.16033	0.262675	-0.708704	0.00190946	-0.13449
0.496	-0.554052	0.253159	-0.52109	-0.149288	0.380059	0.462972	0.337338	-0.199072	0.314735	-0.692644	-0.621105	-0.258913	0.104873	-0.903424	-0.139568	-0.255962
0.498	-0.557004	0.257502	-0.530554	-0.174163	0.408857	0.53291	0.361576	-0.170955	0.132507	-0.913553	-0.792684	-0.357166	-0.0525558	-1.09207	-0.281995	-0.377555
0.5	-0.581613	0.248797	-0.551614	-0.198226	0.435975	0.590961	0.376339	-0.149811	-0.0422811	-1.12217	-0.957949	-0.451829	-0.204803	-1.2692	-0.421759	-0.49564
0.502	-0.627788	0.228778	-0.582354	-0.22044	0.460896	0.636865	0.382617	-0.137029	-0.200928	-1.31129	-1.10942	-0.539333	-0.347629	-1.42999	-0.554869	-0.606546
0.504	-0.693482	0.199928	-0.619932	-0.239895	0.483121	0.671137	0.382077	-0.133112	-0.335529	-1.47493	-1.23997	-0.616032	-0.477541	-1.57039	-0.677144	-0.706743
0.506	-0.774804	0.165231	-0.660829	-0.2559	0.502136	0.694898	0.376895	-0.137663	-0.439578	-1.60859	-1.34331	-0.67846	-0.591899	-1.68726	-0.784461	-0.793028
0.508	-0.866299	0.127907	-0.701154	-0.268058	0.517395	0.70969	0.369539	-0.14944	-0.508503	-1.70937	-1.41446	-0.723614	-0.688969	-1.7785	-0.873027	-0.862706
0.51	-0.961377	0.0911691	-0.736962	-0.276299	0.528326	0.717271	0.362561	-0.166491	-0.540063	-1.77609	-1.45021	-0.749222	-0.767905	-1.84307	-0.939668	-0.913756
0.512	-1.05285	0.0580042	-0.76457	-0.280872	0.534369	0.719448	0.358389	-0.186345	-0.534577	-1.80916	-1.44931	-0.75397	-0.828683	-1.88099	-0.982078	-0.94496
0.514	-1.13353	0.0310162	-0.780828	-0.282295	0.535032	0.71794	0.359164	-0.206228	-0.494958	-1.81048	-1.41264	-0.737661	-0.871999	-1.89323	-0.99903	-0.955993
0.516	-1.19682	0.0123203	-0.783341	-0.28126	0.529985	0.714286	0.366608	-0.223302	-0.426528	-1.78315	-1.3432	-0.701291	-0.89913	-1.88164	-0.990499	-0.947445
0.518	-1.23728	0.00349809	-0.770604	-0.27852	0.519158	0.709818	0.381951	-0.23489	-0.336635	-1.73123	-1.24586	-0.64702	-0.911786	-1.84876	-0.957694	-0.920789
0.52	-1.25107	0.00560161	-0.742065	-0.274761	0.502843	0.705665	0.405903	-0.238679	-0.234083	-1.65935	-1.12705	-0.57805	-0.911952	-1.79764	-0.902997	-0.878284
0.522	-1.23625	0.019196	-0.698096	-0.27048	0.481782	0.702796	0.438669	-0.232881	-0.128444	-1.57243	-0.99424	-0.498402	-0.901726	-1.73164	-0.829802	-0.82282
0.524	-1.19294	0.0444233	-0.639896	-0.265893	0.457215	0.702079	0.480002	-0.216339	-0.0292796	-1.47536	-0.855435	-0.412625	-0.883184	-1.65423	-0.742277	-0.757716
0.526	-1.12326	0.0810712	-0.569343	-0.260879	0.430884	0.70434	0.529266	-0.188593	0.0546386	-1.3727	-0.718545	-0.325453	-0.858248	-1.56881	-0.64507	-0.686493
0.528	-1.03113	0.128631	-0.488805	-0.254987	0.404985	0.710389	0.585518	-0.149888	0.116047	-1.26846	-0.590816	-0.241447	-0.828589	-1.47858	-0.542984	-0.61263
0.53	-0.921957	0.186336	-0.400949	-0.247487	0.382046	0.721034	0.647572	-0.101144	0.149788	-1.16601	-0.478322	-0.164652	-0.795556	-1.38638	-0.440656	-0.53934
0.532	-0.802153	0.253165	-0.308564	-0.237486	0.364757	0.737035	0.714057	-0.043887	0.153223	-1.06791	-0.385548	-0.0983043	-0.760147	-1.2947	-0.342264	-0.46937
0.534	-0.678644	0.327829	-0.214406	-0.224082	0.355745	0.759029	0.783449	0.0198403	0.12643	-0.975981	-0.315135	-0.0446113	-0.723014	-1.20559	-0.251294	-0.40485
0.536	-0.558349	0.408729	-0.121102	-0.206545	0.357321	0.787418	0.854089	0.0875828	0.0721617	-0.891354	-0.267769	-0.00463276	-0.684509	-1.1207	-0.170373	-0.347208
0.538	-0.447699	0.493908	-0.0310942	-0.18449	0.37122	0.822245	0.924189	0.15659	-0.00443556	-0.814572	-0.242247	0.0217323	-0.644767	-1.04135	-0.101196	-0.297149
0.54	-0.352225	0.581016	0.0533793	-0.158035	0.398359	0.863067	0.99183	0.223934	-0.0963143	-0.745763	-0.235701	0.0356498	-0.603826	-0.968577	-0.0445259	-0.254697
0.542	-0.276245	0.667301	0.130259	-0.127899	0.438648	0.908861	1.05497	0.286632	-0.195191	-0.684814	-0.243945	0.0391551	-0.561753	-0.903191	-0.000280367	-0.219309
0.544	-0.222671	0.74964	0.197633	-0.0954299	0.490872	0.957969	1.11149	0.341769	-0.292323	-0.631543	-0.261935	0.0348785	-0.518791	-0.845856	0.0323294	-0.190025
0.546	-0.192931	0.82463	0.253704	-0.0625559	0.552665	1.00812	1.1592	0.386622	-0.379325	-0.585841	-0.284275	0.0257199	-0.475484	-0.797119	0.0546119	-0.165658
0.548	-0.187009	0.888738	0.296774	-0.0316482	0.620594	1.05649	1.19599	0.418786	-0.448954	-0.547777	-0.305736	0.0145045	-0.432775	-0.757426	0.0681929	-0.144991
0.55	-0.203582	0.938505	0.325268	-0.00531364	0.690348	1.09993	1.2199	0.436295	-0.495784	-0.517635	-0.32173	0.00365727	-0.392051	-0.727103	0.0748183	-0.126958
0.552	-0.240234	0.970797	0.337784	0.0138643	0.757028	1.13509	1.22928	0.43774	-0.51671	-0.495896	-0.328708	-0.00507113	-0.355137	-0.706315	0.0761817	-0.110802
0.554	-0.293723	0.983069	0.333187	0.0236069	0.815508	1.15881	1.22296	0.422371	-0.511232	-0.483153	-0.324434	-0.0107958	-0.324204	-0.694995	0.0737945	-0.0961774
0.556	-0.360272	0.973632	0.310725	0.0222098	0.860851	1.16832	1.20034	0.390176	-0.481486	-0.479976	-0.308125	-0.0135854	-0.301626	-0.692768	0.068908	-0.0831914
0.558	-0.435867	0.94188	0.270166	0.00876765	0.888722	1.16155	1.16158	0.341925	-0.432022	-0.486735	-0.280438	-0.0144356	-0.289764	-0.698878	0.0624922	-0.0723809
0.56	-0.516527	0.888449	0.21192	-0.0166766	0.895785	1.13739	1.10765	0.27918	-0.369347	-0.503413	-0.243307	-0.0151276	-0.290722	-0.712126	0.0552653	-0.0646219
0.562	-0.598543	0.815292	0.137142	-0.0530778	0.880014	1.09584	1.04034	0.204247	-0.301277	-0.529435	-0.199664	-0.0179869	-0.306082	-0.730845	0.0477678	-0.060982
0.564	-0.678653	0.725649	0.0477914	-0.0984411	0.840912	1.03805	0.962242	0.120086	-0.236163	-0.563523	-0.153058	-0.0255663	-0.336663	-0.752908	0.0404632	-0.0625339
0.566	-0.754168	0.623901	-0.0533706	-0.149977	0.779598	0.966332	0.87665	0.0301653	-0.182063	-0.603624	-0.107219	-0.0402869	-0.382326	-0.775789	0.0338501	-0.070149
0.568	-0.823022	0.515324	-0.162844	-0.204342	0.698758	0.884012	0.787363	-0.0617205	-0.145957	-0.646912	-0.0656198	-0.064078	-0.441854	-0.796667	0.0285661	-0.084297
0.57	-0.883764	0.405752	-0.276525	-0.257945	0.602462	0.795177	0.698478	-0.151666	-0.133066	-0.689881	-0.0310676	-0.0980555	-0.512941	-0.812576	0.0254656	-0.104878
0.572	-0.935502	0.30118	-0.389901	-0.307277	0.495864	0.704393	0.61413	-0.235883	-0.146365	-0.728536	-0.00538122	-0.14228	-0.592277	-0.820589	0.025658	-0.131108
0.574	-0.977795	0.207336	-0.498292	-0.349237	0.384813	0.61636	0.538228	-0.310926	-0.186321	-0.758658	0.0108192	-0.195621	-0.675749	-0.818025	0.0304972	-0.16148
0.576	-1.01053	0.129267	-0.597128	-0.381406	0.275422	0.535558	0.474201	-0.373898	-0.250897	-0.776141	0.0181855	-0.255754	-0.758728	-0.802657	0.0415176	-0.193811
0.578	-1.03378	0.0709712	-0.682232	-0.402261	0.17362	0.465941	0.424784	-0.422616	-0.335803	-0.777373	0.0185691	-0.31929	-0.836426	-0.772908	0.0603217	-0.225372
0.58	-1.04771	0.0351179	-0.750083	-0.411275	0.0847495	0.410671	0.391854	-0.455727	-0.434984	-0.75961	0.0148123	-0.382032	-0.90429	-0.728016	0.0884265	-0.253097
0.582	-1.05245	0.0228748	-0.798044	-0.408929	0.0132268	0.371953	0.376344	-0.47276	-0.541267	-0.721332	0.0104224	-0.439337	-0.958381	-0.668153	0.127087	-0.273858
0.584	-1.04806	0.0338648	-0.824532	-0.396605	-0.0376944	0.350957	0.378233	-0.474119	-0.647119	-0.66252	0.00916634	-0.486548	-0.995723	-0.594482	0.177114	-0.284764
0.586	-1.03454	0.0662557	-0.829107	-0.376399	-0.0660508	0.347849	0.396609	-0.461009	-0.745417	-0.584841	0.0146285	-0.519447	-1.01457	-0.509148	0.238707	-0.283469
0.588	-1.01187	0.116972	-0.812488	-0.350858	-0.0711827	0.361905	0.429806	-0.435305	-0.830164	-0.491691	0.0297801	-0.534688	-1.01455	-0.415195	0.311329	-0.268447
0.59	-0.980081	0.182007	-0.776476	-0.322691	-0.0536461	0.3917	0.475591	-0.399389	-0.897054	-0.388098	0.0566097	-0.530164	-0.996764	-0.316419	0.393634	-0.239193
0.592	-0.939403	0.256809	-0.723809	-0.294465	-0.0150445	0.435343	0.531384	-0.355944	-0.943859	-0.280462	0.0958556	-0.505257	-0.963638	-0.217148	0.483476	-0.19634
0.594	-0.890366	0.336687	-0.65795	-0.268347	0.0421913	0.490711	0.594482	-0.30775	-0.970581	-0.176151	0.146875	-0.460953	-0.918778	-0.121981	0.577986	-0.141662
0.596	-0.833925	0.41721	-0.582838	-0.245896	0.115046	0.555683	0.662271	-0.25748	-0.979356	-0.0829629	0.207661	-0.399799	-0.866647	-0.0354749	0.67374	-0.0779551
0.598	-0.771543	0.494552	-0.502605	-0.227949	0.200154	0.628304	0.732399	-0.207532	-0.974151	-0.00850001	0.275022	-0.325708	-0.812197	0.0381747	0.766991	-0.00881215
0.6	-0.705224	0.565743	-0.421314	-0.214591	0.29401	0.706901	0.802891	-0.159886	-0.960261	0.040507	0.344885	-0.243627	-0.760444	0.0954588	0.853962	0.0616948
0.602	-0.637483	0.62881	-0.342707	-0.205232	0.393123	0.790105	0.872203	-0.116024	-0.943682	0.0588584	0.412718	-0.159093	-0.716035	0.133851	0.931157	0.129396
0.604	-0.571249	0.682792	-0.270003	-0.198756	0.494133	0.876803	0.939209	-0.0768909	-0.930432	0.0434724	0.474007	-0.0777374	-0.682844	0.152054	0.995678	0.190426
0.606	-0.509713	0.727645	-0.205747	-0.193743	0.593873	0.966026	1.00313	-0.0429215	-0.925877	-0.00616572	0.524739	-0.00477444	-0.663625	0.150174	1.04551	0.24161
0.608	-0.456117	0.764034	-0.151733	-0.188714	0.689391	1.05678	1.06341	-0.0141054	-0.934152	-0.0877461	0.56185	0.0554709	-0.659756	0.129799	1.07972	0.280786
0.61	-0.41352	0.793066	-0.108982	-0.182383	0.777957	1.14787	1.11957	0.00990606	-0.957722	-0.19611	0.583567	0.0999416	-0.671102	0.0939722	1.09862	0.307036
0.612	-0.384555	0.815987	-0.0777894	-0.173881	0.857061	1.23774	1.17111	0.0296705	-0.997135	-0.323484	0.589628	0.127101	-0.696008	0.0470467	1.10372	0.320791
0.614	-0.371208	0.833892	-0.0578216	-0.162909	0.924425	1.32435	1.2173	0.0458183	-1.05098	-0.459965	0.581326	0.137032	-0.731421	-0.00557165	1.09771	0.323802
0.616	-0.374641	0.847491	-0.0482491	-0.149829	0.978031	1.40511	1.25717	0.058924	-1.11607	-0.59424	0.561401	0.131376	-0.773149	-0.057785	1.08419	0.318977
0.618	-0.39508	0.85695	-0.0479053	-0.135652	1.01619	1.47694	1.28945	0.0694008	-1.18779	-0.714482	0.533759	0.113116	-0.816214	-0.103243	1.06738	0.310098
0.62	-0.431771	0.861841	-0.0554496	-0.121947	1.03763	1.53637	1.31261	0.0774275	-1.26057	-0.80934	0.503077	0.0862333	-0.855296	-0.135829	1.05178	0.301447
0.622	-0.483026	0.861202	-0.069522	-0.11067	1.04158	1.5798	1.32495	0.0829151	-1.32854	-0.868956	0.474305	0.0552738	-0.885197	-0.150156	1.04171	0.297372
0.624	-0.54633	0.853691	-0.0888741	-0.103941	1.02795	1.60373	1.32477	0.0855147	-1.38605	-0.885888	0.452149	0.024873	-0.901314	-0.142021	1.041	0.301851
0.626	-0.618525	0.837818	-0.112468	-0.103793	0.997311	1.60515	1.31051	0.0846612	-1.42833	-0.855868	0.440566	-0.000712681	-0.900053	-0.108792	1.05255	0.318077
0.628	-0.696023	0.81222	-0.139534	-0.111923	0.951072	1.58181	1.28101	0.0796477	-1.45186	-0.778289	0.442338	-0.0180163	-0.879149	-0.0496634	1.07814	0.34813
0.63	-0.775047	0.77593	-0.169593	-0.12948	0.891413	1.53257	1.23561	0.0697175	-1.45478	-0.656394	0.458769	-0.0246724	-0.837871	0.0342182	1.11822	0.392741
0.632	-0.851878	0.728611	-0.202431	-0.156907	0.821247	1.4576	1.17434	0.0541639	-1.43698	-0.497111	0.489529	-0.019601	-0.777079	0.1398	1.17188	0.451197
0.634	-0.923071	0.670724	-0.238049	-0.193864	0.744093	1.35852	1.09804	0.0324252	-1.40008	-0.310554	0.532667	-0.00305089	-0.699135	0.262324	1.23693	0.521377
0.636	-0.985644	0.603583	-0.276582	-0.239227	0.663874	1.23838	1.00829	0.00416488	-1.34727	-0.109224	0.584787	0.0234981	-0.607685	0.395679	1.31011	0.599921
0.638	-1.03722	0.529325	-0.318203	-0.291181	0.584664	1.10156	0.907442	-0.0306694	-1.28293	0.0930164	0.641369	0.0575548	-0.507318	0.532866	1.38736	0.682514
0.64	-1.07611	0.450759	-0.363028	-0.347379	0.510402	0.95347	0.798438	-0.0718134	-1.21219	0.282107	0.697186	0.0959286	-0.40316	0.666543	1.46419	0.764249
0.642	-1.10136	0.371147	-0.411022	-0.405154	0.444597	0.800238	0.68466	-0.11868	-1.14048	0.444981	0.746801	0.135095	-0.300423	0.789599	1.53602	0.840047
0.644	-1.11274	0.293911	-0.461929	-0.461769	0.390053	0.648249	0.569692	-0.170381	-1.07299	0.570675	0.785058	0.171573	-0.203969	0.895699	1.59859	0.90508
0.646	-1.11069	0.222329	-0.515217	-0.514664	0.348648	0.50369	0.457091	-0.225766	-1.01426	0.651241	0.807549	0.202268	-0.117915	0.979771	1.64826	0.955154
0.648	-1.09629	0.159236	-0.570068	-0.561686	0.321191	0.372097	0.350152	-0.283483	-0.967822	0.682396	0.810993	0.224756	-0.0453248	1.03837	1.68228	0.987042
0.65	-1.0711	0.106768	-0.625394	-0.601276	0.307364	0.257959	0.25171	-0.34205	-0.935954	0.663825	0.793501	0.237466	0.0119966	1.06991	1.69895	0.998706
0.652	-1.03714	0.0661787	-0.67988	-0.632592	0.305779	0.164414	0.163979	-0.399928	-0.919579	0.599141	0.754708	0.239762	0.0535893	1.07473	1.69768	0.989417
0.654	-0.996697	0.0377431	-0.732073	-0.655566	0.314124	0.0930696	0.0884658	-0.455602	-0.918279	0.495478	0.695758	0.23192	0.0803074	1.055	1.67899	0.959759
0.656	-0.952287	0.020757	-0.780467	-0.670879	0.329399	0.0439527	0.02593	-0.50765	-0.930431	0.362791	0.619161	0.214998	0.094176	1.0145	1.64433	0.91152
0.658	-0.906493	0.0136306	-0.823622	-0.679869	0.34822	0.0156053	-0.0235804	-0.554808	-0.953438	0.212913	0.528527	0.190642	0.0981565	0.958252	1.59595	0.84749
0.66	-0.861863	0.0140649	-0.860263	-0.684374	0.367144	0.00530318	-0.0606431	-0.596022	-0.984022	0.0584704	0.428224	0.160838	0.0958409	0.892049	1.53665	0.771186
0.662	-0.820785	0.0192928	-0.889374	-0.686532	0.383013	0.00937897	-0.0863312	-0.630483	-1.01856	-0.0882357	0.322975	0.12764	0.091104	0.821978	1.46944	0.686543
0.664	-0.785364	0.0263606	-0.910273	-0.688548	0.393245	0.0236159	-0.102055	-0.657648	-1.0534	-0.216288	0.217452	0.0929252	0.087742	0.7539	1.39737	0.597586
0.666	-0.757303	0.0324231	-0.922653	-0.692462	0.39608	0.0436724	-0.109394	-0.677239	-1.0852	-0.317044	0.115896	0.0581757	0.0891243	0.692977	1.32323	0.508119
0.668	-0.737803	0.0350261	-0.926593	-0.699927	0.390724	0.0654963	-0.109936	-0.68923	-1.11118	-0.384794	0.021793	0.0243272	0.0978857	0.643267	1.24934	0.421465
0.67	-0.727472	0.0323475	-0.92254	-0.712035	0.377406	0.0856893	-0.105139	-0.693821	-1.1293	-0.417124	-0.0623659	-0.00830999	0.115683	0.607433	1.17746	0.34026
0.672	-0.72628	0.0233764	-0.911268	-0.729194	0.357327	0.101789	-0.0962248	-0.691397	-1.13841	-0.414969	-0.135219	-0.0400514	0.143035	0.586568	1.10867	0.266329
0.674	-0.733548	0.00801145	-0.893816	-0.751078	0.332505	0.112439	-0.0841222	-0.682494	-1.1383	-0.382362	-0.196564	-0.0717645	0.179256	0.580168	1.04337	0.200633
0.676	-0.747988	-0.0129324	-0.871426	-0.776656	0.305554	0.117447	-0.069452	-0.667754	-1.12962	-0.325913	-0.247278	-0.104731	0.222501	0.586241	0.981387	0.143304
0.678	-0.767802	-0.0378122	-0.845477	-0.804304	0.279396	0.117703	-0.0525598	-0.647903	-1.11383	-0.254074	-0.289148	-0.14046	0.269909	0.601545	0.922049	0.0937351
0.68	-0.790812	-0.0643341	-0.817435	-0.831979	0.25695	0.115008	-0.0335874	-0.623721	-1.09296	-0.176282	-0.324629	-0.180479	0.317853	0.621935	0.864371	0.0507354
0.682	-0.814648	-0.0898056	-0.788815	-0.857453	0.240831	0.11179	-0.0125728	-0.596044	-1.06944	-0.102034	-0.356548	-0.226118	0.362264	0.642786	0.80724	0.012713
0.684	-0.836939	-0.111439	-0.761161	-0.878576	0.233075	0.110779	0.0104365	-0.565768	-1.0458	-0.0400155	-0.387801	-0.278306	0.399023	0.65945	0.749607	-0.0221224
0.686	-0.855519	-0.12668	-0.736029	-0.893539	0.234932	0.114649	0.0352707	-0.533861	-1.02439	0.00266722	-0.421055	-0.337418	0.424373	0.667719	0.690664	-0.05556
0.688	-0.868607	-0.133522	-0.714988	-0.901113	0.246734	0.12568	0.0615441	-0.501379	-1.00719	0.021078	-0.458485	-0.403165	0.435333	0.664232	0.629989	-0.0892067
0.69	-0.874955	-0.130777	-0.699596	-0.900821	0.267858	0.145468	0.0885935	-0.469477	-0.995485	0.0128162	-0.501577	-0.474549	0.430053	0.646816	0.567642	-0.124339
0.692	-0.873933	-0.118267	-0.691373	-0.893042	0.296777	0.174719	0.115461	-0.439407	-0.989797	-0.0218588	-0.551007	-0.54989	0.408099	0.614704	0.504196	-0.161798
0.694	-0.865558	-0.0969162	-0.691737	-0.879003	0.331207	0.213141	0.140928	-0.412486	-0.989737	-0.0801455	-0.6066	-0.626921	0.370616	0.568627	0.44072	-0.201926
0.696	-0.850458	-0.0687179	-0.701919	-0.860679	0.368317	0.259459	0.163595	-0.390045	-0.994037	-0.157039	-0.667374	-0.702939	0.320349	0.510775	0.378692	-0.24456
0.698	-0.829773	-0.0365847	-0.722842	-0.840588	0.404999	0.311527	0.182015	-0.373345	-1.00064	-0.245846	-0.731653	-0.775001	0.261531	0.44462	0.319871	-0.289059
0.7	-0.805021	-0.00408656	-0.754983	-0.821516	0.438157	0.366549	0.194853	-0.363468	-1.00689	-0.338824	-0.797251	-0.840156	0.199605	0.374625	0.266126	-0.334381
0.702	-0.77793	0.0248967	-0.798227	-0.806188	0.464999	0.421366	0.201061	-0.361194	-1.0098	-0.427885	-0.861678	-0.89568	0.140831	0.305877	0.21926	-0.379177
0.704	-0.750278	0.046573	-0.851735	-0.796933	0.483301	0.472788	0.200048	-0.36687	-1.00633	-0.505286	-0.922378	-0.939302	0.0917951	0.243658	0.18083	-0.421915
0.706	-0.72374	0.0576435	-0.913851	-0.795371	0.491613	0.517931	0.191823	-0.380296	-0.993751	-0.564268	-0.976952	-0.969399	0.058852	0.193011	0.15199	-0.461011
0.708	-0.699771	0.0556703	-0.982069	-0.802179	0.489397	0.554516	0.177092	-0.400646	-0.969933	-0.599569	-1.02336	-0.985144	0.0475738	0.158336	0.133376	-0.494955
0.71	-0.679539	0.0393666	-1.05307	-0.816944	0.477078	0.581112	0.157281	-0.426431	-0.933592	-0.607795	-1.06007	-0.986588	0.0622363	0.143038	0.125043	-0.522434
0.712	-0.663893	0.00877639	-1.12286	-0.838145	0.456006	0.597284	0.134499	-0.455531	-0.884478	-0.587617	-1.08618	-0.974674	0.105402	0.149274	0.126454	-0.54243
0.714	-0.653377	-0.0346761	-1.18696	-0.863267	0.428342	0.603634	0.111409	-0.485294	-0.823445	-0.539782	-1.10141	-0.951185	0.177639	0.177799	0.136538	-0.554293
0.716	-0.648268	-0.0882719	-1.24075	-0.889027	0.396859	0.601741	0.0910454	-0.512704	-0.752408	-0.46697	-1.10615	-0.918613	0.277406	0.227935	0.153789	-0.557787
0.718	-0.648635	-0.148207	-1.27977	-0.911709	0.364705	0.593993	0.0765711	-0.534612	-0.674206	-0.373505	-1.10133	-0.879975	0.40112	0.297638	0.176411	-0.553093
0.72	-0.654379	-0.209903	-1.3001	-0.927558	0.335131	0.583348	0.071004	-0.548003	-0.592358	-0.264959	-1.08831	-0.838591	0.543396	0.383682	0.202484	-0.54079
0.722	-0.665268	-0.268387	-1.29872	-0.933194	0.311219	0.57303	0.076944	-0.55028	-0.510756	-0.147691	-1.06878	-0.797827	0.697449	0.481906	0.230139	-0.521792
0.724	-0.680942	-0.318702	-1.27384	-0.926007	0.295626	0.566221	0.0963246	-0.539536	-0.433332	-0.0283699	-1.04455	-0.760843	0.85562	0.587524	0.257716	-0.497265
0.726	-0.700883	-0.356304	-1.22505	-0.904473	0.290382	0.565754	0.130216	-0.514778	-0.363717	0.0864892	-1.0174	-0.730363	1.00997	0.695459	0.283893	-0.468527
0.728	-0.724371	-0.377419	-1.1535	-0.868367	0.296737	0.573856	0.178701	-0.47608	-0.304943	0.190937	-0.988977	-0.70848	1.1529	0.800677	0.307772	-0.436934
0.73	-0.750422	-0.379324	-1.06181	-0.818835	0.315081	0.59196	0.240847	-0.424638	-0.259221	0.279917	-0.960676	-0.696519	1.27775	0.898493	0.328911	-0.40378
0.732	-0.777739	-0.360535	-0.953944	-0.758322	0.344944	0.620607	0.314759	-0.362714	-0.227799	0.349507	-0.933563	-0.69498	1.37924	0.984838	0.347303	-0.370198
0.734	-0.804677	-0.320889	-0.834902	-0.690359	0.38506	0.659441	0.39774	-0.293475	-0.210927	0.397051	-0.908366	-0.703543	1.4539	1.05646	0.363307	-0.337103
0.736	-0.829258	-0.26152	-0.710347	-0.619217	0.433495	0.707297	0.486519	-0.220726	-0.207926	0.421205	-0.885495	-0.721161	1.5002	1.11105	0.377534	-0.305153
0.738	-0.849234	-0.18473	-0.586147	-0.549484	0.487841	0.762376	0.577538	-0.148558	-0.217332	0.421892	-0.865096	-0.746203	1.51863	1.14735	0.390715	-0.274758
0.74	-0.862204	-0.0937802	-0.467896	-0.485582	0.545425	0.822472	0.667283	-0.080957	-0.237111	0.400193	-0.847134	-0.776658	1.5115	1.1651	0.403554	-0.246117
0.742	-0.865785	0.00739317	-0.36045	-0.431298	0.603559	0.885252	0.752602	-0.0213914	-0.264907	0.358191	-0.831496	-0.810362	1.48266	1.16505	0.416594	-0.219291
0.744	-0.857823	0.114506	-0.267526	-0.389362	0.659774	0.948529	0.831007	0.0275651	-0.298294	0.298779	-0.818088	-0.845225	1.43714	1.1488	0.430114	-0.194294
0.746	-0.836615	0.223269	-0.191387	-0.361125	0.712038	1.01053	0.90092	0.0645426	-0.334999	0.225462	-0.806933	-0.879444	1.38058	1.11871	0.444055	-0.171191
0.748	-0.801134	0.32972	-0.132663	-0.346376	0.758933	1.07009	0.961827	0.0895771	-0.373085	0.142154	-0.798237	-0.911673	1.31884	1.07771	0.458002	-0.15019
0.75	-0.751218	0.430512	-0.0903103	-0.343305	0.799778	1.12681	1.01435	0.10418	-0.411068	0.052978	-0.792435	-0.941137	1.25746	1.02915	0.471209	-0.13171
0.752	-0.6877	0.523137	-0.0617235	-0.348644	0.834669	1.18108	1.06018	0.111258	-0.447962	-0.0379127	-0.790194	-0.967673	1.20126	0.976563	0.482677	-0.116418
0.754	-0.612464	0.606054	-0.0429877	-0.357953	0.864449	1.23403	1.10196	0.114894	-0.483262	-0.126512	-0.792382	-0.991701	1.1541	0.923533	0.491257	-0.105219
0.756	-0.528412	0.678711	-0.029258	-0.366041	0.890597	1.2874	1.14299	0.11998	-0.516874	-0.209119	-0.8	-1.01414	1.11861	0.873466	0.495788	-0.0991983
0.758	-0.439335	0.741466	-0.015229	-0.367468	0.915041	1.34327	1.18689	0.131762	-0.548997	-0.282488	-0.814075	-1.03623	1.09616	0.829431	0.495236	-0.0995216
0.76	-0.349694	0.795394	0.00434318	-0.357096	0.93992	1.40376	1.23726	0.155317	-0.579999	-0.343962	-0.835535	-1.05939	1.08689	0.793998	0.488825	-0.107295
0.762	-0.264333	0.842021	0.0341139	-0.330618	0.967313	1.47074	1.29721	0.195016	-0.610273	-0.391589	-0.865065	-1.08497	1.08981	0.769102	0.476155	-0.123405
0.764	-0.188134	0.883013	0.0776662	-0.285023	0.99897	1.54547	1.36903	0.254029	-0.640122	-0.424216	-0.902971	-1.11407	1.10306	0.755933	0.457271	-0.148352
0.766	-0.125649	0.919839	0.137116	-0.218941	1.03607	1.62831	1.45383	0.33393	-0.669666	-0.441547	-0.949046	-1.14735	1.1241	0.754876	0.432703	-0.182102
0.768	-0.0807409	0.953489	0.212847	-0.132837	1.07904	1.71854	1.55132	0.434432	-0.698784	-0.44416	-1.00248	-1.18491	1.15003	0.765483	0.40345	-0.223974
0.77	-0.05626	0.984245	0.303399	-0.0290382	1.12745	1.81424	1.65973	0.553291	-0.727092	-0.433473	-1.0618	-1.22621	1.17786	0.786509	0.370922	-0.272586
0.772	-0.0537915	1.01157	0.405527	0.0884217	1.18002	1.91233	1.77579	0.686401	-0.75396	-0.411653	-1.12489	-1.27008	1.20476	0.815986	0.336837	-0.325867
0.774	-0.0734935	1.03412	0.51443	0.214114	1.23474	2.00874	1.89497	0.828064	-0.778559	-0.381473	-1.18906	-1.31475	1.22831	0.851361	0.303089	-0.381142
0.776	-0.114045	1.04987	0.624132	0.341658	1.289	2.09869	2.01172	0.971425	-0.799929	-0.346116	-1.25114	-1.35802	1.24667	0.889666	0.271586	-0.435299
0.778	-0.172711	1.05639	0.727969	0.464246	1.33991	2.17704	2.11993	1.10903	-0.817064	-0.308943	-1.30776	-1.39742	1.2587	0.92772	0.244091	-0.485007
0.78	-0.245525	1.05114	0.819162	0.57521	1.38456	2.23877	2.2134	1.23343	-0.829008	-0.273246	-1.35552	-1.43043	1.26405	0.962352	0.222055	-0.526987
0.782	-0.327568	1.03186	0.891396	0.668559	1.42034	2.27944	2.28636	1.33785	-0.834941	-0.242003	-1.39131	-1.45474	1.26311	0.990613	0.206478	-0.558298
0.784	-0.413335	0.996961	0.939373	0.739456	1.44521	2.29561	2.33395	1.41675	-0.834271	-0.217669	-1.41258	-1.46846	1.25695	1.00996	0.197803	-0.57662
0.786	-0.497144	0.945772	0.959274	0.784574	1.45791	2.28518	2.35269	1.46626	-0.826708	-0.202013	-1.41764	-1.47035	1.24714	1.01843	0.195843	-0.580493
0.788	-0.573565	0.878779	0.949089	0.802317	1.45804	2.24767	2.3407	1.48457	-0.812329	-0.196036	-1.40584	-1.46001	1.23558	1.0147	0.199769	-0.5695
0.79	-0.637819	0.797682	0.90879	0.792883	1.44617	2.18428	2.298	1.472	-0.791626	-0.199965	-1.37776	-1.43791	1.22422	0.99816	0.208134	-0.544362
0.792	-0.686133	0.705321	0.840322	0.758169	1.42367	2.09784	2.22641	1.43094	-0.765533	-0.213335	-1.33528	-1.40548	1.21476	0.968865	0.218967	-0.50694
0.794	-0.715991	0.605463	0.747434	0.701543	1.39258	1.99258	2.12948	1.36562	-0.73543	-0.235136	-1.28152	-1.36501	1.20846	0.92746	0.229893	-0.460128
0.796	-0.726298	0.502479	0.635338	0.627499	1.35538	1.87382	2.01218	1.28165	-0.703126	-0.264025	-1.22071	-1.31953	1.20585	0.875057	0.238299	-0.407661
0.798	-0.71741	0.400938	0.510266	0.541242	1.31468	1.74746	1.88048	1.18554	-0.670801	-0.298546	-1.15797	-1.2726	1.2066	0.813083	0.241527	-0.353838
0.8	-0.691057	0.305184	0.378936	0.448242	1.27295	1.61954	1.74085	1.08405	-0.640917	-0.337357	-1.09894	-1.22803	1.20944	0.743126	0.237068	-0.30319
0.802	-0.650159	0.218929	0.247998	0.353795	1.23227	1.49566	1.5998	0.98365	-0.6161	-0.379404	-1.04939	-1.18957	1.21226	0.666799	0.222763	-0.260119
0.804	-0.598561	0.144917	0.123507	0.262638	1.1941	1.38061	1.46329	0.889923	-0.598971	-0.42404	-1.01479	-1.16063	1.21222	0.585635	0.196981	-0.228542
0.806	-0.540709	0.0846996	0.0104657	0.178635	1.15914	1.27791	1.3364	0.807177	-0.591968	-0.471048	-0.99987	-1.14396	1.20602	0.501026	0.15877	-0.211568
0.808	-0.481305	0.038531	-0.0875243	0.104574	1.12735	1.18961	1.22289	0.738143	-0.597136	-0.520591	-1.00818	-1.14143	1.1903	0.414222	0.107966	-0.211238
0.81	-0.424963	0.00540689	-0.168468	0.0420677	1.09793	1.11623	1.12509	0.683856	-0.615931	-0.573067	-1.04178	-1.15383	1.16202	0.326365	0.0452596	-0.228352
0.812	-0.37591	-0.0167799	-0.232038	-0.00843324	1.06949	1.05676	1.04378	0.643709	-0.64903	-0.628919	-1.10098	-1.18079	1.11884	0.238574	-0.0277969	-0.262388
0.814	-0.337731	-0.0309826	-0.27948	-0.0475255	1.04025	1.00892	0.97832	0.615667	-0.696201	-0.688418	-1.1842	-1.22081	1.05955	0.152042	-0.108831	-0.311535
0.816	-0.313201	-0.0406792	-0.313393	-0.0766598	1.00828	0.969452	0.926824	0.5966	-0.756229	-0.751452	-1.28803	-1.27136	0.984282	0.0681306	-0.194748	-0.372824
0.818	-0.304181	-0.049527	-0.337395	-0.0978919	0.971723	0.934563	0.886491	0.582714	-0.826921	-0.817374	-1.40738	-1.32908	0.894705	-0.0115546	-0.281883	-0.442351
0.82	-0.311604	-0.061028	-0.355723	-0.113605	0.929086	0.900348	0.853968	0.570018	-0.905214	-0.884925	-1.53582	-1.39008	0.793986	-0.0851371	-0.366195	-0.515572
0.822	-0.335524	-0.0782398	-0.372794	-0.126236	0.879394	0.863241	0.825745	0.554777	-0.987365	-0.952258	-1.66596	-1.45021	0.686627	-0.150503	-0.443499	-0.587651
0.824	-0.375211	-0.103553	-0.392778	-0.138023	0.822348	0.820397	0.798531	0.533927	-1.06923	-1.01707	-1.79008	-1.50551	0.57813	-0.205398	-0.509724	-0.653822
0.826	-0.429294	-0.138547	-0.419208	-0.150803	0.75839	0.769993	0.769583	0.505381	-1.14658	-1.07681	-1.90064	-1.55246	0.474538	-0.247597	-0.56118	-0.709743
0.828	-0.495905	-0.183927	-0.454667	-0.165868	0.688699	0.711411	0.736949	0.46823	-1.2155	-1.12899	-1.99091	-1.58829	0.381886	-0.275109	-0.59482	-0.751816
0.83	-0.572825	-0.239526	-0.500566	-0.183896	0.615119	0.645299	0.699625	0.422815	-1.2727	-1.17149	-2.0555	-1.61125	0.305632	-0.286425	-0.608478	-0.777437
0.832	-0.65761	-0.304374	-0.557031	-0.204937	0.540031	0.573499	0.657608	0.370665	-1.31587	-1.20285	-2.09084	-1.62068	0.250111	-0.280752	-0.601062	-0.785166
0.834	-0.747692	-0.376799	-0.622905	-0.228475	0.46618	0.49887	0.611846	0.314328	-1.34387	-1.22252	-2.09546	-1.61705	0.218089	-0.258218	-0.572686	-0.774804
0.836	-0.840444	-0.454549	-0.695851	-0.253535	0.396486	0.425022	0.564117	0.257102	-1.35689	-1.23099	-2.07014	-1.60191	0.210452	-0.220009	-0.524717	-0.747362
0.838	-0.93323	-0.534936	-0.772551	-0.278824	0.33384	0.355987	0.516827	0.202717	-1.35643	-1.22985	-2.01787	-1.57767	0.226075	-0.168413	-0.45975	-0.704946
0.84	-1.02343	-0.614974	-0.848978	-0.302894	0.280925	0.295875	0.472785	0.154978	-1.34521	-1.22164	-1.9436	-1.54736	0.261883	-0.106759	-0.381471	-0.650552
0.842	-1.10847	-0.691515	-0.920724	-0.324311	0.240043	0.248531	0.434943	0.117419	-1.3269	-1.20965	-1.85387	-1.51434	0.313098	-0.039243	-0.294449	-0.587804
0.844	-1.18584	-0.761396	-0.983344	-0.341808	0.212984	0.217237	0.406157	0.0929975	-1.30583	-1.19759	-1.75626	-1.48195	0.373655	0.0293477	-0.203845	-0.520659
0.846	-1.25319	-0.821579	-1.03271	-0.354409	0.20093	0.20447	0.388958	0.0838417	-1.2866	-1.18921	-1.65878	-1.45322	0.436727	0.0939882	-0.115066	-0.453103
0.848	-1.30839	-0.869302	-1.06533	-0.361532	0.204386	0.211742	0.385375	0.0910834	-1.27368	-1.18791	-1.56926	-1.4306	0.495332	0.149816	-0.0333922	-0.388864
0.85	-1.34965	-0.902242	-1.07863	-0.363038	0.22316	0.239509	0.396795	0.114776	-1.27104	-1.19636	-1.4947	-1.41573	0.542936	0.192539	0.0363936	-0.331175
0.852	-1.37569	-0.918669	-1.07115	-0.359245	0.256364	0.287171	0.423875	0.153901	-1.2818	-1.21626	-1.44079	-1.40936	0.57401	0.218808	0.0903484	-0.282592
0.854	-1.38584	-0.917602	-1.04267	-0.350904	0.302452	0.353124	0.466509	0.206461	-1.308	-1.2481	-1.41146	-1.41132	0.584488	0.226519	0.125647	-0.244881
0.856	-1.38026	-0.898947	-0.994254	-0.339138	0.359284	0.434884	0.523832	0.269636	-1.35043	-1.29115	-1.40868	-1.42057	0.572081	0.215013	0.14078	-0.218983
0.858	-1.35998	-0.863587	-0.928201	-0.32535	0.424218	0.529233	0.594266	0.340003	-1.40856	-1.34353	-1.43236	-1.43535	0.536434	0.18515	0.135649	-0.205037
0.86	-1.32699	-0.81343	-0.847892	-0.311116	0.494222	0.6324	0.6756	0.413781	-1.48065	-1.40234	-1.48039	-1.4534	0.479111	0.139262	0.111565	-0.202458
0.862	-1.28425	-0.751379	-0.757582	-0.298062	0.566009	0.740244	0.765085	0.487099	-1.5638	-1.46396	-1.54891	-1.47221	0.403437	0.0809774	0.0711348	-0.210058
0.864	-1.23553	-0.68123	-0.662122	-0.287745	0.63619	0.848448	0.859561	0.556251	-1.65423	-1.52437	-1.63263	-1.48924	0.314195	0.0149448	0.018073	-0.226181
0.866	-1.18529	-0.607485	-0.566639	-0.281536	0.701441	0.952692	0.95559	0.617937	-1.74746	-1.57946	-1.72525	-1.5022	0.217235	-0.0535165	-0.0430694	-0.248849
0.868	-1.13838	-0.535087	-0.476196	-0.280522	0.758666	1.04883	1.0496	0.669454	-1.83868	-1.62535	-1.81991	-1.50923	0.119025	-0.118812	-0.107214	-0.275894
0.87	-1.0997	-0.469102	-0.395463	-0.285429	0.805164	1.13306	1.13803	0.708855	-1.92295	-1.65866	-1.90968	-1.50904	0.0261796	-0.17547	-0.16909	-0.305085
0.872	-1.07389	-0.414366	-0.328411	-0.296574	0.838773	1.20204	1.21752	0.735032	-1.99557	-1.67668	-1.988	-1.50106	-0.0549933	-0.21852	-0.22356	-0.334226
0.874	-1.06491	-0.375131	-0.278064	-0.313848	0.857991	1.25307	1.28503	0.747756	-2.05229	-1.67755	-2.04908	-1.48536	-0.118901	-0.24381	-0.265928	-0.361241
0.876	-1.07578	-0.354739	-0.246312	-0.336733	0.862051	1.28419	1.33799	0.747646	-2.08956	-1.66025	-2.08823	-1.46269	-0.161009	-0.248256	-0.2922	-0.38424
0.878	-1.10826	-0.355375	-0.233826	-0.364354	0.850957	1.29425	1.37447	0.736081	-2.10478	-1.62464	-2.1021	-1.43433	-0.178099	-0.230006	-0.299293	-0.401577
0.88	-1.16273	-0.3779	-0.240049	-0.395556	0.825456	1.28302	1.39325	0.715068	-2.09641	-1.57133	-2.08884	-1.402	-0.168448	-0.188511	-0.285185	-0.411895
0.882	-1.23813	-0.421813	-0.263297	-0.429011	0.786966	1.25118	1.3939	0.687067	-2.0641	-1.50165	-2.04819	-1.36761	-0.131909	-0.124523	-0.248999	-0.414178
0.884	-1.33206	-0.485327	-0.300933	-0.463333	0.737452	1.20034	1.37683	0.654786	-2.00879	-1.41752	-1.98144	-1.3332	-0.0699103	-0.0400108	-0.191038	-0.407786
0.886	-1.44098	-0.565555	-0.349622	-0.497202	0.67926	1.13292	1.34326	0.620964	-1.93268	-1.32136	-1.89138	-1.30069	0.0146255	0.0619728	-0.11275	-0.392499
0.888	-1.56052	-0.6588	-0.405631	-0.529484	0.61494	1.05207	1.29515	0.588161	-1.8392	-1.21596	-1.78206	-1.2718	0.117441	0.177473	-0.0166591	-0.368545
0.89	-1.68583	-0.760898	-0.465156	-0.559324	0.547046	0.961487	1.23511	0.558563	-1.73289	-1.10448	-1.65866	-1.24792	0.233169	0.301838	0.0937548	-0.336619
0.892	-1.81201	-0.867581	-0.52464	-0.586218	0.477967	0.865214	1.16619	0.533817	-1.61922	-0.990324	-1.52712	-1.2301	0.355616	0.429944	0.214214	-0.297887
0.894	-1.9345	-0.974826	-0.581055	-0.61005	0.409778	0.767411	1.09175	0.514916	-1.50432	-0.877128	-1.39388	-1.21899	0.478088	0.556426	0.339834	-0.253952
0.896	-2.04941	-1.07914	-0.632133	-0.631083	0.34414	0.672118	1.01521	0.502141	-1.39471	-0.768658	-1.26554	-1.21488	0.593759	0.675907	0.465339	-0.206811
0.898	-2.15381	-1.17777	-0.676505	-0.64992	0.282254	0.583026	0.939856	0.495054	-1.29688	-0.668736	-1.14848	-1.21778	0.696049	0.78323	0.585313	-0.158765
0.9	-2.24582	-1.26877	-0.713758	-0.667418	0.224866	0.50328	0.86863	0.492559	-1.21696	-0.58112	-1.04854	-1.22742	0.778998	0.873686	0.694455	-0.11231
0.902	-2.32473	-1.35102	-0.744394	-0.684588	0.172327	0.43532	0.803979	0.493019	-1.16032	-0.509339	-0.970705	-1.24337	0.837624	0.943225	0.787856	-0.0699937
0.904	-2.39083	-1.4241	-0.769705	-0.702475	0.124684	0.38077	0.747716	0.494418	-1.13115	-0.456512	-0.918789	-1.26509	0.868224	0.988668	0.861264	-0.0342669
0.906	-2.44525	-1.48813	-0.791577	-0.722034	0.0818022	0.340394	0.70094	0.49455	-1.13218	-0.425136	-0.895253	-1.29193	0.868618	1.00788	0.911335	-0.00731792
0.908	-2.48972	-1.54355	-0.812244	-0.744019	0.0434757	0.314093	0.664011	0.491241	-1.16445	-0.416883	-0.90103	-1.32321	0.838291	0.999936	0.935843	0.00907946
0.91	-2.5263	-1.5909	-0.834029	-0.768904	0.00953294	0.300971	0.636578	0.48255	-1.22708	-0.432418	-0.935463	-1.35816	0.778447	0.96519	0.933846	0.0136979
0.912	-2.55703	-1.63069	-0.859091	-0.796823	-0.0200969	0.299428	0.61765	0.466961	-1.31738	-0.471272	-0.996334	-1.39597	0.691937	0.905337	0.90576	0.0059527
0.914	-2.58378	-1.66327	-0.889207	-0.827557	-0.0453602	0.307302	0.605707	0.443539	-1.43086	-0.53179	-1.07999	-1.43567	0.583085	0.823355	0.853369	-0.0140498
0.916	-2.60801	-1.68882	-0.925613	-0.860556	-0.066103	0.322013	0.598842	0.41202	-1.5616	-0.611179	-1.18159	-1.47624	0.457411	0.723379	0.779722	-0.04552
0.918	-2.63075	-1.70743	-0.968919	-0.895001	-0.08214	0.34074	0.594919	0.372856	-1.70256	-0.705657	-1.29539	-1.51651	0.321261	0.610475	0.688945	-0.0870513
0.92	-2.6526	-1.71921	-1.01909	-0.929885	-0.0933564	0.360581	0.591739	0.327186	-1.84615	-0.810697	-1.41517	-1.55525	0.181387	0.490344	0.585962	-0.136744
0.922	-2.67382	-1.72449	-1.07552	-0.964119	-0.099828	0.378712	0.587193	0.276739	-1.98477	-0.921363	-1.53465	-1.59123	0.0444931	0.368943	0.47615	-0.192376
0.924	-2.69446	-1.72399	-1.13711	-0.996637	-0.101937	0.392539	0.579413	0.223696	-2.1114	-1.03268	-1.64797	-1.62328	-0.0832124	0.252079	0.364949	-0.251603
0.926	-2.71459	-1.71896	-1.20248	-1.0265	-0.100461	0.399824	0.566898	0.170499	-2.2202	-1.14006	-1.75013	-1.65046	-0.196422	0.144989	0.257462	-0.312183
0.928	-2.73444	-1.71131	-1.27008	-1.053	-0.0966275	0.398796	0.548605	0.119647	-2.30695	-1.23961	-1.83735	-1.67214	-0.29106	0.0519533	0.158081	-0.372173
0.93	-2.75449	-1.70352	-1.33839	-1.07567	-0.0920964	0.388237	0.524023	0.0734847	-2.36942	-1.3285	-1.90741	-1.68814	-0.364514	-0.0240273	0.0701645	-0.430116
0.932	-2.7756	-1.69863	-1.40599	-1.09438	-0.088892	0.367539	0.493205	0.0340131	-2.40752	-1.40516	-1.95975	-1.69882	-0.415751	-0.0814498	-0.00418702	-0.485158
0.934	-2.79889	-1.69993	-1.47173	-1.10929	-0.089263	0.336734	0.456767	0.00273585	-2.42332	-1.46931	-1.99558	-1.70512	-0.445301	-0.120402	-0.0642564	-0.537113
0.936	-2.8257	-1.71068	-1.53468	-1.12085	-0.0954914	0.296493	0.415849	-0.0194443	-2.42081	-1.52196	-2.01768	-1.70855	-0.455127	-0.142518	-0.110706	-0.586442
0.938	-2.85734	-1.73376	-1.59414	-1.12974	-0.109663	0.24809	0.372051	-0.0322709	-2.40552	-1.56523	-2.03015	-1.71115	-0.448386	-0.150794	-0.145451	-0.634158
0.94	-2.89486	-1.77124	-1.64958	-1.13678	-0.133424	0.193337	0.327329	-0.0361196	-2.38396	-1.60206	-2.03801	-1.7153	-0.4291	-0.149281	-0.171429	-0.681668
0.942	-2.93884	-1.8241	-1.70056	-1.14289	-0.16775	0.134481	0.283868	-0.031929	-2.36299	-1.63586	-2.04671	-1.72357	-0.401785	-0.142688	-0.192267	-0.730554
0.944	-2.9891	-1.89189	-1.74658	-1.14899	-0.212748	0.0740805	0.243939	-0.0210891	-2.34916	-1.67011	-2.06155	-1.7385	-0.371055	-0.135914	-0.2119	-0.782331
0.946	-3.04457	-1.97264	-1.78706	-1.15594	-0.267531	0.014863	0.209742	-0.00530008	-2.34807	-1.70801	-2.08716	-1.76232	-0.341251	-0.133587	-0.234162	-0.838197
0.948	-3.10322	-2.0628	-1.82122	-1.16446	-0.33017	-0.0404345	0.183254	0.0135797	-2.36379	-1.75208	-2.12702	-1.79674	-0.316115	-0.139615	-0.262393	-0.898809
0.95	-3.16213	-2.15748	-1.84815	-1.1751	-0.39774	-0.0892236	0.16608	0.0336796	-2.3985	-1.80394	-2.18304	-1.84273	-0.298539	-0.15683	-0.299097	-0.964112
0.952	-3.21763	-2.25071	-1.86681	-1.18823	-0.466471	-0.129214	0.159331	0.0532421	-2.45224	-1.86412	-2.25535	-1.90038	-0.290415	-0.18672	-0.345685	-1.03324
0.954	-3.26568	-2.3359	-1.87615	-1.20404	-0.531991	-0.158549	0.163535	0.0707157	-2.52291	-1.93205	-2.34226	-1.9688	-0.292576	-0.229309	-0.402314	-1.10448
0.956	-3.30216	-2.40644	-1.87528	-1.22252	-0.589652	-0.175907	0.178578	0.0848111	-2.60642	-2.00607	-2.44032	-2.04612	-0.304838	-0.283163	-0.467857	-1.17539
0.958	-3.32337	-2.45624	-1.86364	-1.24353	-0.634901	-0.18058	0.203691	0.0945192	-2.69714	-2.0836	-2.54463	-2.12958	-0.326119	-0.345535	-0.539974	-1.24294
0.96	-3.32647	-2.48036	-1.84122	-1.26684	-0.663687	-0.172509	0.237485	0.0990977	-2.7883	-2.16141	-2.64926	-2.21567	-0.354621	-0.412622	-0.615302	-1.30373
0.962	-3.3098	-2.47554	-1.80871	-1.29216	-0.672845	-0.152284	0.278022	0.0980356	-2.87269	-2.23588	-2.74777	-2.30039	-0.388053	-0.479908	-0.689729	-1.3543
0.964	-3.27325	-2.44055	-1.7676	-1.31921	-0.66043	-0.121103	0.322922	0.091009	-2.94324	-2.30332	-2.83379	-2.37951	-0.423853	-0.542556	-0.758716	-1.39142
0.966	-3.21833	-2.37647	-1.72029	-1.34773	-0.625972	-0.080702	0.369507	0.0778391	-2.99368	-2.36024	-2.90153	-2.44884	-0.4594	-0.595812	-0.817665	-1.41239
0.968	-3.14817	-2.28674	-1.66997	-1.37754	-0.570608	-0.0332525	0.414954	0.0584656	-3.01902	-2.40362	-2.94631	-2.50458	-0.492193	-0.635381	-0.862262	-1.41529
0.97	-3.06734	-2.17694	-1.62054	-1.40856	-0.497081	0.0187608	0.456463	0.0329415	-3.01602	-2.43116	-2.96491	-2.54355	-0.519972	-0.657749	-0.888796	-1.39913
0.972	-2.98148	-2.05449	-1.57633	-1.44077	-0.4096	0.0726789	0.49142	0.00145206	-2.98342	-2.44133	-2.95581	-2.56344	-0.540804	-0.660414	-0.894411	-1.36401
0.974	-2.89684	-1.92808	-1.54178	-1.47426	-0.313557	0.125813	0.517549	-0.0356454	-2.922	-2.43351	-2.91922	-2.56297	-0.553111	-0.642031	-0.877286	-1.31107
0.976	-2.81969	-1.80702	-1.52111	-1.50913	-0.215136	0.175589	0.533041	-0.0777679	-2.83458	-2.40798	-2.85707	-2.54193	-0.555665	-0.602455	-0.836726	-1.24241
0.978	-2.75582	-1.70053	-1.51788	-1.54552	-0.120827	0.219682	0.536656	-0.124053	-2.7257	-2.36585	-2.7727	-2.50128	-0.547568	-0.542694	-0.773166	-1.16095
0.98	-2.70995	-1.61694	-1.53462	-1.58349	-0.0369031	0.256144	0.527794	-0.173317	-2.60133	-2.30898	-2.67055	-2.44297	-0.528224	-0.464783	-0.688109	-1.07014
0.982	-2.6853	-1.56308	-1.57257	-1.62303	0.031104	0.2835	0.50653	-0.224038	-2.46838	-2.23989	-2.55582	-2.36992	-0.497329	-0.371613	-0.583998	-0.973757
0.984	-2.68334	-1.54362	-1.63138	-1.66397	0.0788773	0.300834	0.473615	-0.274375	-2.33422	-2.16157	-2.43396	-2.28575	-0.454877	-0.266716	-0.464044	-0.875589
0.986	-2.70361	-1.56071	-1.70906	-1.70597	0.103692	0.307838	0.430447	-0.322231	-2.20619	-2.07739	-2.31036	-2.19458	-0.401203	-0.154046	-0.332041	-0.779201
0.988	-2.74383	-1.61374	-1.802	-1.74846	0.104662	0.304841	0.37901	-0.365358	-2.09106	-1.99092	-2.18998	-2.10084	-0.337038	-0.0377731	-0.192174	-0.687727
0.99	-2.80012	-1.69937	-1.90519	-1.79065	0.0828317	0.292799	0.321788	-0.401495	-1.99469	-1.90579	-2.07711	-2.00895	-0.263591	0.0779095	-0.0488358	-0.603723
0.992	-2.86739	-1.81171	-2.01245	-1.83154	0.0411008	0.273256	0.261654	-0.428545	-1.92163	-1.82558	-1.97521	-1.92317	-0.18262	0.18894	0.0935296	-0.529096
0.994	-2.93981	-1.94281	-2.11694	-1.86995	-0.0160142	0.248274	0.201744	-0.444741	-1.87491	-1.75365	-1.88689	-1.84736	-0.0964838	0.29151	0.23056	-0.465106
0.996	-3.01142	-2.08322	-2.21162	-1.90459	-0.0827595	0.220329	0.145309	-0.448827	-1.85597	-1.69304	-1.81391	-1.7848	-0.00816218	0.382165	0.35808	-0.412418
0.998	-3.07664	-2.22272	-2.28979	-1.93414	-0.152633	0.192177	0.09556	-0.440195	-1.86458	-1.64634	-1.75729	-1.73813	0.0787875	0.45786	0.472189	-0.371219
1	-3.13075	-2.35112	-2.34565	-1.95732	-0.218937	0.166702	0.0555083	-0.418986	-1.89903	-1.61557	-1.71747	-1.7092	0.16033	0.51602	0.569323	-0.341355
1.002	-3.17032	-2.45905	-2.37475	-1.97304	-0.275353	0.146735	0.0277978	-0.386132	-1.95632	-1.60213	-1.69447	-1.6991	0.232122	0.554565	0.646317	-0.322478
1.004	-3.19347	-2.53867	-2.37442	-1.9805	-0.316472	0.134882	0.0145526	-0.343333	-2.03246	-1.60671	-1.68802	-1.70814	0.289732	0.571943	0.700456	-0.31419
1.006	-3.19989	-2.58427	-2.34396	-1.97925	-0.338246	0.133342	0.0172367	-0.292963	-2.12281	-1.62931	-1.69773	-1.7359	0.328919	0.567145	0.72953	-0.316155
1.008	-3.19083	-2.5927	-2.28482	-1.96932	-0.338309	0.143756	0.0365425	-0.237918	-2.2225	-1.66925	-1.72318	-1.78136	0.345915	0.539718	0.731886	-0.328184
1.01	-3.16883	-2.56353	-2.20049	-1.95124	-0.316143	0.167082	0.0723165	-0.181413	-2.32679	-1.72524	-1.76396	-1.84298	0.337717	0.489766	0.706477	-0.350268
1.012	-3.13737	-2.49912	-2.09629	-1.92602	-0.273074	0.203522	0.123532	-0.126736	-2.43141	-1.79552	-1.81971	-1.91886	0.302349	0.417939	0.652914	-0.38258
1.014	-3.10043	-2.40427	-1.97897	-1.89518	-0.212091	0.252493	0.188319	-0.0769948	-2.53283	-1.87801	-1.89009	-2.00685	0.23906	0.325403	0.57149	-0.425434
1.016	-3.06202	-2.28585	-1.85624	-1.86059	-0.137516	0.312678	0.264048	-0.0348687	-2.62848	-1.97047	-1.97473	-2.10473	0.148462	0.213797	0.463204	-0.479216
1.018	-3.02568	-2.15214	-1.73615	-1.8244	-0.0545534	0.382115	0.347481	-0.00238512	-2.71681	-2.07072	-2.0732	-2.21029	0.0325627	0.0851657	0.329747	-0.544302
1.02	-2.99411	-2.01212	-1.62645	-1.78887	0.0312378	0.45836	0.434965	0.0192505	-2.79728	-2.17679	-2.18491	-2.32144	-0.105286	-0.0581169	0.173471	-0.620966
1.022	-2.96888	-1.87473	-1.53404	-1.7562	0.114492	0.538678	0.522677	0.029762	-2.87023	-2.28705	-2.30908	-2.43631	-0.260536	-0.213437	-0.00267184	-0.709289
1.024	-2.95025	-1.7481	-1.46435	-1.72833	0.190554	0.62026	0.606883	0.0298336	-2.9367	-2.4003	-2.44469	-2.55325	-0.427682	-0.378032	-0.195223	-0.809084
1.026	-2.93716	-1.63893	-1.42092	-1.70684	0.255904	0.700446	0.684209	0.0210612	-2.99815	-2.5158	-2.59048	-2.67085	-0.600561	-0.549079	-0.400322	-0.919838
1.028	-2.92738	-1.55195	-1.40513	-1.69276	0.308459	0.776925	0.75188	0.00582596	-3.05621	-2.63323	-2.74487	-2.78791	-0.772708	-0.723775	-0.613833	-1.04067
1.03	-2.91775	-1.48968	-1.41607	-1.68648	0.347717	0.84789	0.807931	-0.0128989	-3.11239	-2.75257	-2.90607	-2.90342	-0.937731	-0.899391	-0.831478	-1.17032
1.032	-2.90459	-1.45229	-1.45064	-1.68776	0.374722	0.912144	0.851337	-0.0317943	-3.16788	-2.87396	-3.07202	-3.01648	-1.08969	-1.07333	-1.04897	-1.30713
1.034	-2.88409	-1.43774	-1.50377	-1.69571	0.391869	0.969131	0.882076	-0.0474734	-3.22338	-2.99751	-3.24048	-3.12623	-1.22343	-1.24312	-1.26213	-1.4491
1.036	-2.85281	-1.44209	-1.56894	-1.7089	0.40257	1.0189	0.901097	-0.0567683	-3.279	-3.12312	-3.40905	-3.23179	-1.3349	-1.40649	-1.467	-1.59387
1.038	-2.80808	-1.46001	-1.63865	-1.72542	0.410812	1.06199	0.9102	-0.0570031	-3.33432	-3.25025	-3.57522	-3.33224	-1.42136	-1.56127	-1.65993	-1.73882
1.04	-2.74838	-1.48539	-1.70514	-1.74313	0.420657	1.09929	0.911837	-0.0462294	-3.38842	-3.37786	-3.73642	-3.42653	-1.48151	-1.70549	-1.83768	-1.88109
1.042	-2.67359	-1.51198	-1.76106	-1.75978	0.435754	1.13182	0.90885	-0.0234061	-3.44003	-3.50427	-3.89006	-3.51352	-1.51554	-1.83731	-1.99743	-2.01764
1.044	-2.58511	-1.53406	-1.8001	-1.77324	0.458882	1.16054	0.904162	0.0114906	-3.48776	-3.62718	-4.0336	-3.59194	-1.52506	-1.95505	-2.13684	-2.14537
1.046	-2.4859	-1.54698	-1.81757	-1.78166	0.491608	1.18615	0.900472	0.0574364	-3.53021	-3.74377	-4.16456	-3.66044	-1.51293	-2.05724	-2.25413	-2.2612
1.048	-2.38028	-1.54771	-1.81086	-1.78366	0.534068	1.20891	0.899951	0.11241	-3.56622	-3.85086	-4.28064	-3.71769	-1.48307	-2.14263	-2.34803	-2.36217
1.05	-2.27367	-1.53503	-1.77967	-1.77843	0.584894	1.22855	0.904006	0.173522	-3.59497	-3.94515	-4.3797	-3.76238	-1.44007	-2.21025	-2.41787	-2.44554
1.052	-2.17226	-1.50973	-1.72606	-1.76579	0.64131	1.24422	0.913112	0.237214	-3.6161	-4.02351	-4.45994	-3.79334	-1.38894	-2.25953	-2.46359	-2.50901
1.054	-2.08248	-1.47448	-1.65431	-1.74621	0.699362	1.25455	0.926739	0.29951	-3.62972	-4.08333	-4.51988	-3.80967	-1.33468	-2.29032	-2.48574	-2.55073
1.056	-2.01057	-1.43357	-1.57058	-1.72077	0.754278	1.25773	0.943391	0.356315	-3.63641	-4.1228	-4.55852	-3.81079	-1.28198	-2.30295	-2.48551	-2.56955
1.058	-1.96205	-1.39248	-1.48237	-1.69104	0.800911	1.25174	0.960754	0.40372	-3.63716	-4.14117	-4.57541	-3.79654	-1.23492	-2.29834	-2.46473	-2.56507
1.06	-1.94131	-1.35735	-1.39785	-1.65898	0.834224	1.23454	0.975928	0.438312	-3.63321	-4.13899	-4.57069	-3.76727	-1.19673	-2.27795	-2.42583	-2.53773
1.062	-1.95121	-1.33432	-1.3252	-1.6267	0.849775	1.20439	0.985748	0.457457	-3.62599	-4.11808	-4.54521	-3.72384	-1.16961	-2.2438	-2.37173	-2.48886
1.064	-1.99284	-1.32893	-1.27179	-1.59636	0.844158	1.16006	0.987129	0.459524	-3.61692	-4.08158	-4.50047	-3.66768	-1.15468	-2.19837	-2.30583	-2.42069
1.066	-2.06537	-1.34553	-1.2436	-1.56993	0.815349	1.10107	0.977432	0.444055	-3.60731	-4.03369	-4.43869	-3.60072	-1.15199	-2.14451	-2.23175	-2.33626
1.068	-2.16607	-1.38679	-1.24461	-1.54905	0.762937	1.0279	0.954778	0.411836	-3.59824	-3.97936	-4.3627	-3.52535	-1.16062	-2.08525	-2.15325	-2.23928
1.07	-2.29049	-1.45344	-1.27646	-1.53496	0.688208	0.942003	0.918302	0.364871	-3.59049	-3.92389	-4.27584	-3.44429	-1.17881	-2.02365	-2.07396	-2.13397
1.072	-2.43272	-1.54405	-1.33828	-1.52838	0.594079	0.845858	0.868286	0.306259	-3.58449	-3.87244	-4.18181	-3.36047	-1.20418	-1.96257	-1.99719	-2.02484
1.074	-2.58585	-1.65519	-1.42676	-1.52954	0.48488	0.742781	0.806183	0.239967	-3.58032	-3.82953	-4.08449	-3.27688	-1.23398	-1.90446	-1.92572	-1.91639
1.076	-2.74244	-1.78166	-1.53648	-1.53818	0.366004	0.636712	0.734489	0.170517	-3.5777	-3.79858	-3.98775	-3.19639	-1.26529	-1.85122	-1.86163	-1.81289
1.078	-2.89507	-1.91697	-1.66039	-1.55372	0.243456	0.531884	0.656512	0.102606	-3.57613	-3.78155	-3.89519	-3.12161	-1.29526	-1.80404	-1.80619	-1.71809
1.08	-3.03689	-2.05391	-1.7905	-1.57528	0.123346	0.432442	0.576022	0.0407041	-3.57489	-3.77872	-3.81003	-3.05475	-1.32132	-1.76333	-1.75977	-1.63505
1.082	-3.16214	-2.18524	-1.9186	-1.60186	0.011364	0.342038	0.496854	-0.0113569	-3.5732	-3.78865	-3.73484	-2.99752	-1.3413	-1.72871	-1.72194	-1.56595
1.084	-3.2665	-2.30434	-2.03701	-1.63248	-0.0877078	0.26346	0.422489	-0.0507396	-3.57032	-3.80828	-3.67154	-2.95108	-1.35359	-1.69912	-1.69147	-1.512
1.086	-3.3474	-2.40582	-2.13932	-1.66622	-0.170391	0.198324	0.355675	-0.0758785	-3.56567	-3.83325	-3.62124	-2.91602	-1.35714	-1.67294	-1.66663	-1.47348
1.088	-3.40411	-2.48598	-2.22089	-1.70235	-0.234787	0.146882	0.298122	-0.0866412	-3.55895	-3.8584	-3.58432	-2.89238	-1.35153	-1.64822	-1.64533	-1.44973
1.09	-3.43772	-2.54313	-2.27925	-1.74031	-0.280696	0.10797	0.250329	-0.084352	-3.55019	-3.87828	-3.56043	-2.87973	-1.33693	-1.62288	-1.62545	-1.43937
1.092	-3.4509	-2.57767	-2.31424	-1.77969	-0.309569	0.0791021	0.21155	-0.0716708	-3.53985	-3.8878	-3.54866	-2.87729	-1.31404	-1.59503	-1.60511	-1.44042
1.094	-3.44757	-2.59195	-2.32787	-1.82022	-0.324298	0.0567235	0.179905	-0.0523357	-3.52879	-3.88282	-3.54765	-2.884	-1.28404	-1.56321	-1.58287	-1.45055
1.096	-3.43245	-2.58994	-2.32406	-1.86162	-0.328865	0.036586	0.152635	-0.0307931	-3.51827	-3.86065	-3.55578	-2.89869	-1.24846	-1.52657	-1.558	-1.46732
1.098	-3.41056	-2.57679	-2.3081	-1.90361	-0.327891	0.0142138	0.126461	-0.0117543	-3.50981	-3.8204	-3.57133	-2.92013	-1.20909	-1.48504	-1.53055	-1.48837
1.1	-3.38673	-2.55822	-2.28606	-1.9458	-0.326128	-0.0145908	0.0980009	0.000273975	-3.50515	-3.76321	-3.59265	-2.94718	-1.16793	-1.4394	-1.50138	-1.51165
1.102	-3.36515	-2.53992	-2.26416	-1.98766	-0.327956	-0.0532601	0.0641956	0.00143363	-3.50596	-3.69214	-3.61829	-2.97879	-1.12698	-1.39125	-1.47208	-1.53548
1.104	-3.34906	-2.52694	-2.24809	-2.02859	-0.336933	-0.104047	0.0226944	-0.0111161	-3.51379	-3.61201	-3.64709	-3.01406	-1.08823	-1.3429	-1.44481	-1.55871
1.106	-3.34052	-2.52329	-2.24256	-2.06791	-0.355444	-0.167737	-0.0278576	-0.0389454	-3.52975	-3.52895	-3.67821	-3.05225	-1.05353	-1.2972	-1.42207	-1.58072
1.108	-3.34036	-2.53153	-2.25084	-2.10503	-0.384497	-0.243514	-0.0876564	-0.0822433	-3.55446	-3.44983	-3.71113	-3.09271	-1.02446	-1.25726	-1.40638	-1.60133
1.11	-3.34833	-2.55264	-2.27466	-2.13954	-0.423672	-0.329004	-0.155722	-0.139859	-3.58784	-3.38163	-3.74559	-3.13487	-1.00233	-1.22617	-1.39999	-1.62077
1.112	-3.36323	-2.5861	-2.31412	-2.17133	-0.471222	-0.420495	-0.230026	-0.209489	-3.62908	-3.3308	-3.78153	-3.17815	-0.988031	-1.20672	-1.40462	-1.63955
1.114	-3.38334	-2.63	-2.36792	-2.20076	-0.524331	-0.513303	-0.307747	-0.287975	-3.67667	-3.30262	-3.81894	-3.22193	-0.98205	-1.20111	-1.42113	-1.65828
1.116	-3.40672	-2.68147	-2.43365	-2.22866	-0.57947	-0.602244	-0.385617	-0.371692	-3.7284	-3.30072	-3.85777	-3.26546	-0.984421	-1.21075	-1.44945	-1.67755
1.118	-3.43159	-2.73706	-2.50819	-2.2564	-0.632829	-0.682174	-0.460307	-0.456956	-3.78159	-3.32675	-3.89778	-3.30787	-0.994732	-1.23605	-1.48841	-1.69776
1.12	-3.45669	-2.79325	-2.58815	-2.28583	-0.680766	-0.748519	-0.528822	-0.54042	-3.83324	-3.38022	-3.93846	-3.34812	-1.01216	-1.27637	-1.53583	-1.71904
1.122	-3.48147	-2.84689	-2.67026	-2.31909	-0.72023	-0.797747	-0.588833	-0.619401	-3.88029	-3.45856	-3.9789	-3.38503	-1.0355	-1.33002	-1.58858	-1.7411
1.124	-3.50622	-2.8956	-2.75173	-2.35851	-0.749106	-0.827733	-0.638917	-0.692111	-3.91988	-3.55734	-4.01783	-3.41735	-1.06329	-1.39433	-1.64283	-1.76328
1.126	-3.53203	-2.93803	-2.83048	-2.40626	-0.766462	-0.837975	-0.678688	-0.757764	-3.94962	-3.67069	-4.05358	-3.44378	-1.09383	-1.46582	-1.69428	-1.78447
1.128	-3.56068	-2.97402	-2.90525	-2.4642	-0.772656	-0.829644	-0.708783	-0.816547	-3.96776	-3.7918	-4.08413	-3.46308	-1.12535	-1.54039	-1.73849	-1.80322
1.13	-3.59438	-3.00455	-2.97556	-2.53353	-0.769316	-0.805454	-0.730733	-0.869479	-3.97342	-3.91347	-4.10728	-3.4742	-1.15604	-1.61361	-1.77121	-1.81779
1.132	-3.63541	-3.03162	-3.04161	-2.61464	-0.759184	-0.769392	-0.746726	-0.918172	-3.96661	-4.02868	-4.12076	-3.47635	-1.18419	-1.68094	-1.78867	-1.82636
1.134	-3.68582	-3.05792	-3.10407	-2.70693	-0.74585	-0.726314	-0.759294	-0.96452	-3.94829	-4.13113	-4.12244	-3.46909	-1.20826	-1.73804	-1.78789	-1.8271
1.136	-3.74703	-3.08653	-3.1638	-2.80878	-0.733405	-0.681466	-0.770977	-1.01038	-3.92028	-4.21561	-4.11052	-3.45244	-1.22692	-1.781	-1.76689	-1.8184
1.138	-3.81961	-3.12045	-3.22165	-2.91756	-0.726045	-0.639986	-0.783989	-1.05726	-3.88509	-4.27834	-4.08375	-3.42688	-1.23917	-1.80654	-1.7248	-1.79901
1.14	-3.90303	-3.16226	-3.2782	-3.02981	-0.727667	-0.60642	-0.799941	-1.10607	-3.84575	-4.31707	-4.04163	-3.39338	-1.2443	-1.81225	-1.66194	-1.76819
1.142	-3.9956	-3.21377	-3.33361	-3.14143	-0.741496	-0.584328	-0.81965	-1.15698	-3.8055	-4.33116	-3.98447	-3.35333	-1.24201	-1.79668	-1.57984	-1.72582
1.144	-4.09452	-3.27579	-3.3876	-3.24802	-0.76977	-0.575988	-0.843049	-1.2093	-3.76759	-4.32139	-3.91358	-3.30852	-1.23241	-1.75942	-1.48105	-1.67247
1.146	-4.19608	-3.34804	-3.43938	-3.34519	-0.813516	-0.58225	-0.869212	-1.26161	-3.73492	-4.28982	-3.83114	-3.26095	-1.21599	-1.70116	-1.36906	-1.6094
1.148	-4.29588	-3.42913	-3.48783	-3.42894	-0.872438	-0.602534	-0.896487	-1.31185	-3.7099	-4.23945	-3.74022	-3.21273	-1.1937	-1.62362	-1.24801	-1.53851
1.15	-4.38925	-3.51674	-3.53161	-3.49596	-0.944909	-0.634969	-0.922714	-1.35758	-3.69417	-4.17395	-3.64455	-3.16593	-1.16687	-1.52951	-1.12243	-1.46221
1.152	-4.47163	-3.60785	-3.56934	-3.5439	-1.02808	-0.676651	-0.945508	-1.39624	-3.68859	-4.09737	-3.54828	-3.1224	-1.13722	-1.42236	-0.996992	-1.38331
1.154	-4.53897	-3.69908	-3.59985	-3.57157	-1.11811	-0.723992	-0.962562	-1.42549	-3.69312	-4.01382	-3.45572	-3.08362	-1.10674	-1.30636	-0.876157	-1.30478
1.156	-4.58811	-3.787	-3.62229	-3.57905	-1.21044	-0.773116	-0.971941	-1.44344	-3.70689	-3.92728	-3.37101	-3.05065	-1.07762	-1.1861	-0.763934	-1.22954
1.158	-4.61708	-3.86853	-3.63633	-3.56763	-1.30014	-0.820254	-0.972329	-1.44894	-3.72835	-3.84142	-3.29773	-3.02398	-1.05209	-1.06634	-0.663628	-1.16023
1.16	-4.62526	-3.94115	-3.64216	-3.53974	-1.3823	-0.86211	-0.963208	-1.44168	-3.75542	-3.75947	-3.23868	-3.00358	-1.0323	-0.951688	-0.577643	-1.09904
1.162	-4.61349	-4.00314	-3.64057	-3.49871	-1.45243	-0.896145	-0.94494	-1.42231	-3.7857	-3.6842	-3.1956	-2.98887	-1.02009	-0.846365	-0.507354	-1.0475
1.164	-4.58397	-4.05363	-3.63279	-3.44852	-1.50672	-0.920773	-0.918759	-1.39238	-3.81676	-3.61789	-3.16899	-2.97885	-1.01683	-0.753903	-0.453044	-1.00637
1.166	-4.54012	-4.09265	-3.62044	-3.39346	-1.54239	-0.935445	-0.886658	-1.35423	-3.8463	-3.56232	-3.15809	-2.97215	-1.0233	-0.676939	-0.413927	-0.975578
1.168	-4.48626	-4.12094	-3.60534	-3.33781	-1.55785	-0.940616	-0.851211	-1.31077	-3.87244	-3.51882	-3.16089	-2.96724	-1.03955	-0.617054	-0.388236	-0.954246
1.17	-4.42727	-4.13981	-3.58933	-3.28551	-1.55279	-0.937624	-0.815328	-1.26528	-3.8938	-3.48829	-3.1743	-2.96252	-1.06486	-0.574683	-0.373384	-0.940745
1.172	-4.36822	-4.15087	-3.57409	-3.2399	-1.52815	-0.928483	-0.781986	-1.22106	-3.90968	-3.47124	-3.1944	-2.95651	-1.09774	-0.549118	-0.366186	-0.932845
1.174	-4.31392	-4.1558	-3.56101	-3.2035	-1.48605	-0.91563	-0.753967	-1.18124	-3.92003	-3.46782	-3.21674	-2.94797	-1.13602	-0.5386	-0.363109	-0.927897
1.176	-4.26862	-4.15613	-3.55106	-3.17788	-1.42956	-0.901657	-0.733612	-1.14845	-3.92544	-3.47781	-3.23669	-2.936	-1.17702	-0.540487	-0.360555	-0.923051
1.178	-4.23566	-4.15304	-3.54472	-3.16361	-1.36244	-0.889041	-0.722647	-1.12472	-3.92705	-3.50067	-3.24985	-2.92013	-1.21774	-0.551495	-0.355124	-0.915489
1.18	-4.21732	-4.14731	-3.54203	-3.16037	-1.28882	-0.879929	-0.722057	-1.11131	-3.92641	-3.53552	-3.25234	-2.90029	-1.2551	-0.567986	-0.343866	-0.902651
1.182	-4.21469	-4.13924	-3.54257	-3.16698	-1.2129	-0.875962	-0.732055	-1.10867	-3.92525	-3.58118	-3.24113	-2.87683	-1.28622	-0.586267	-0.324476	-0.882432
1.184	-4.22769	-4.12874	-3.54561	-3.18167	-1.13864	-0.878177	-0.752109	-1.11648	-3.92537	-3.63623	-3.21423	-2.85044	-1.30865	-0.602892	-0.295436	-0.853341
1.186	-4.25517	-4.11546	-3.55019	-3.20227	-1.06946	-0.886976	-0.781044	-1.13375	-3.92838	-3.699	-3.17082	-2.82206	-1.32055	-0.614918	-0.256083	-0.814602
1.188	-4.29513	-4.09889	-3.55526	-3.22642	-1.00809	-0.902156	-0.817191	-1.15897	-3.93556	-3.76766	-3.11126	-2.79276	-1.32085	-0.620108	-0.206607	-0.766195
1.19	-4.34493	-4.07858	-3.55984	-3.25187	-0.956383	-0.922999	-0.858561	-1.19026	-3.94779	-3.84028	-3.03703	-2.76365	-1.30933	-0.617063	-0.147985	-0.708835
1.192	-4.40159	-4.05429	-3.56308	-3.27659	-0.915319	-0.948392	-0.903036	-1.22557	-3.96537	-3.9149	-2.95055	-2.73576	-1.28659	-0.605259	-0.0818521	-0.643898
1.194	-4.46202	-4.02606	-3.56439	-3.29897	-0.885017	-0.976973	-0.948539	-1.26286	-3.98812	-3.98961	-2.85497	-2.70993	-1.25397	-0.58502	-0.0103353	-0.573285
1.196	-4.52329	-3.99433	-3.56345	-3.31791	-0.864844	-1.00728	-0.993189	-1.30025	-4.01535	-4.06261	-2.75389	-2.68679	-1.21343	-0.557402	0.0641385	-0.499264
1.198	-4.58282	-3.95989	-3.56025	-3.33278	-0.85358	-1.03788	-1.03541	-1.33613	-4.04596	-4.13229	-2.65107	-2.66674	-1.16732	-0.524032	0.139042	-0.424284
1.2	-4.63852	-3.92384	-3.55503	-3.34348	-0.849604	-1.06749	-1.07398	-1.36924	-4.07859	-4.19727	-2.55016	-2.64989	-1.11821	-0.486896	0.211938	-0.350787

## Sheet: P2_M
	CORRECT								INCORRECT
Time_point	F7	F3	F4	F8	FC5	FC1	FC2	FC6	F7	F3	F4	F8	FC5	FC1	FC2	FC6
-0.2	-0.929487	-0.92615	-1.67723	-1.96896	-0.71855	-0.749338	-1.23055	-1.23254	-0.0372771	-0.0288271	0.477394	0.529377	-0.247569	-0.31534	0.268726	0.554498
-0.198	-0.854626	-0.830066	-1.4758	-1.7626	-0.677916	-0.732435	-1.12834	-1.07103	-0.0863999	-0.123367	0.308695	0.442828	-0.328385	-0.466286	0.129467	0.432396
-0.196	-0.780507	-0.734456	-1.27971	-1.56099	-0.634869	-0.711429	-1.02677	-0.912125	-0.133716	-0.214695	0.147078	0.358437	-0.407146	-0.611644	-0.00513593	0.314769
-0.194	-0.708345	-0.640978	-1.09379	-1.3687	-0.589115	-0.684887	-0.926994	-0.759307	-0.177696	-0.300362	-0.00214983	0.277836	-0.480812	-0.746585	-0.130702	0.205453
-0.192	-0.639318	-0.551317	-0.92256	-1.18994	-0.540797	-0.651961	-0.830322	-0.616091	-0.216921	-0.378095	-0.134226	0.202631	-0.546501	-0.866837	-0.243294	0.107973
-0.19	-0.574513	-0.467113	-0.770061	-1.02839	-0.490548	-0.612515	-0.738147	-0.485909	-0.250135	-0.445875	-0.245165	0.134364	-0.601609	-0.968904	-0.339652	0.025348
-0.188	-0.514868	-0.389885	-0.639616	-0.887016	-0.439488	-0.567182	-0.651933	-0.371961	-0.276293	-0.502002	-0.331964	0.0744558	-0.643924	-1.05023	-0.417398	-0.0400913
-0.186	-0.461112	-0.320961	-0.533645	-0.767868	-0.389167	-0.51735	-0.573145	-0.277031	-0.294603	-0.545174	-0.392781	0.0241341	-0.671717	-1.10931	-0.475177	-0.0868676
-0.184	-0.413728	-0.261399	-0.453492	-0.671955	-0.341441	-0.465067	-0.503152	-0.203294	-0.304577	-0.574553	-0.427049	-0.0156527	-0.683829	-1.14574	-0.512743	-0.114478
-0.182	-0.37292	-0.211921	-0.399293	-0.599171	-0.2983	-0.412872	-0.443121	-0.152119	-0.306053	-0.589819	-0.435528	-0.0443209	-0.679725	-1.16019	-0.530973	-0.123468
-0.18	-0.338588	-0.172857	-0.369913	-0.548278	-0.261671	-0.363565	-0.393903	-0.1239	-0.299214	-0.591201	-0.420284	-0.0617282	-0.659529	-1.15433	-0.531811	-0.115439
-0.178	-0.310331	-0.144102	-0.362962	-0.516962	-0.233195	-0.319942	-0.355926	-0.11794	-0.284585	-0.579487	-0.384576	-0.0682278	-0.624026	-1.13064	-0.51814	-0.0929851
-0.176	-0.287461	-0.125096	-0.374897	-0.501973	-0.214026	-0.284507	-0.329116	-0.132398	-0.263007	-0.555982	-0.33266	-0.064689	-0.574633	-1.09227	-0.493592	-0.0595584
-0.174	-0.269034	-0.114832	-0.401223	-0.499325	-0.204661	-0.25921	-0.31285	-0.16433	-0.23559	-0.522445	-0.269523	-0.0524769	-0.513338	-1.04277	-0.462307	-0.0192591
-0.172	-0.253904	-0.111893	-0.436769	-0.504568	-0.204823	-0.245216	-0.305954	-0.209825	-0.203646	-0.48098	-0.200545	-0.0333877	-0.442603	-0.985853	-0.428655	0.0234322
-0.17	-0.240789	-0.114522	-0.476045	-0.513104	-0.21343	-0.242751	-0.306749	-0.264226	-0.168604	-0.433904	-0.131139	-0.00954199	-0.365245	-0.925143	-0.396943	0.0639661
-0.168	-0.228362	-0.120729	-0.513632	-0.520517	-0.228632	-0.251029	-0.313152	-0.32244	-0.131919	-0.383599	-0.0663743	0.016754	-0.284288	-0.863955	-0.371118	0.0980531
-0.166	-0.215338	-0.128416	-0.544587	-0.522914	-0.247951	-0.268286	-0.32281	-0.379297	-0.0949796	-0.332362	-0.0106325	0.0431674	-0.202806	-0.805095	-0.354503	0.121984
-0.164	-0.200577	-0.13554	-0.564826	-0.517226	-0.268481	-0.291904	-0.333275	-0.429936	-0.0590264	-0.282269	0.0326727	0.0674994	-0.123756	-0.750728	-0.349568	0.132909
-0.162	-0.183185	-0.140269	-0.571442	-0.501455	-0.287157	-0.318637	-0.342189	-0.470182	-0.0250856	-0.235072	0.0612918	0.0878309	-0.0498294	-0.702291	-0.357771	0.129052
-0.16	-0.162599	-0.141149	-0.562936	-0.474841	-0.301056	-0.3449	-0.347473	-0.496874	0.00606878	-0.192128	0.0742245	0.102636	0.0166898	-0.660484	-0.379467	0.109834
-0.158	-0.138659	-0.137242	-0.53933	-0.437925	-0.307695	-0.367118	-0.3475	-0.508115	0.0339262	-0.154385	0.0716892	0.110848	0.0740264	-0.625314	-0.413914	0.0758866
-0.156	-0.111655	-0.128237	-0.502159	-0.392508	-0.305306	-0.382071	-0.341229	-0.503418	0.0582208	-0.122403	0.0549807	0.111882	0.120984	-0.596196	-0.459345	0.0289657
-0.154	-0.0823348	-0.114508	-0.454325	-0.341505	-0.29305	-0.387233	-0.328304	-0.483728	0.0788873	-0.0964294	0.0262318	0.105593	0.15697	-0.572096	-0.513144	-0.0282488
-0.152	-0.0518842	-0.097113	-0.399841	-0.288692	-0.271147	-0.381046	-0.309086	-0.451326	0.0959969	-0.076487	-0.0118908	0.0922039	0.181978	-0.551701	-0.572066	-0.0924305
-0.15	-0.0218588	-0.0777376	-0.343479	-0.238376	-0.240907	-0.363111	-0.284635	-0.409611	0.109684	-0.0624923	-0.0565228	0.0721946	0.196531	-0.533597	-0.632528	-0.159943
-0.148	0.00591475	-0.0585656	-0.290353	-0.195024	-0.204648	-0.334277	-0.256632	-0.362788	0.120073	-0.0543616	-0.104932	0.0461777	0.20159	-0.516437	-0.690908	-0.227199
-0.146	0.029472	-0.0421016	-0.245473	-0.162852	-0.165516	-0.2966	-0.227243	-0.315496	0.127217	-0.0521031	-0.154805	0.0147827	0.198441	-0.499091	-0.743859	-0.291001
-0.144	0.0468672	-0.0309486	-0.213315	-0.145448	-0.127214	-0.2532	-0.198952	-0.272395	0.131056	-0.0558772	-0.204459	-0.0214408	0.18857	-0.480754	-0.78859	-0.34883
-0.142	0.0563412	-0.0275627	-0.197437	-0.145426	-0.0936587	-0.207996	-0.174353	-0.237759	0.1314	-0.0660165	-0.25296	-0.0620827	0.173541	-0.461021	-0.823096	-0.399053
-0.14	0.0564887	-0.0340051	-0.200164	-0.164172	-0.068611	-0.165363	-0.155935	-0.215119	0.127948	-0.0830033	-0.300135	-0.106889	0.154875	-0.43991	-0.846327	-0.441022
-0.138	0.0464107	-0.0517139	-0.222387	-0.201668	-0.0552969	-0.129741	-0.145865	-0.206958	0.120327	-0.107407	-0.346491	-0.155736	0.133963	-0.417852	-0.85826	-0.475062
-0.136	0.0258385	-0.0813181	-0.26347	-0.256447	-0.0560685	-0.105216	-0.145796	-0.21451	0.108161	-0.139788	-0.393045	-0.208559	0.111995	-0.395633	-0.859896	-0.502345
-0.134	-0.00478263	-0.122511	-0.321267	-0.325643	-0.0721286	-0.0951329	-0.1567	-0.237658	0.0911505	-0.180586	-0.441102	-0.265268	0.0899169	-0.374319	-0.853158	-0.524681
-0.132	-0.0442584	-0.173998	-0.392268	-0.405161	-0.103351	-0.101758	-0.17876	-0.274944	0.0691556	-0.229997	-0.492007	-0.325635	0.0684214	-0.355151	-0.840712	-0.544237
-0.13	-0.0906653	-0.233527	-0.471829	-0.489931	-0.148214	-0.126037	-0.211307	-0.323678	0.0422749	-0.28787	-0.546898	-0.389205	0.0479563	-0.339442	-0.825726	-0.563226
-0.128	-0.141427	-0.298	-0.554489	-0.574232	-0.203853	-0.167464	-0.252834	-0.380141	0.0108994	-0.353623	-0.606509	-0.455217	0.0287554	-0.328459	-0.811586	-0.583611
-0.126	-0.193445	-0.363658	-0.634344	-0.652071	-0.266237	-0.224075	-0.301064	-0.439862	-0.02426	-0.426201	-0.671019	-0.52257	0.0108807	-0.323322	-0.801588	-0.606845
-0.124	-0.243276	-0.426339	-0.705449	-0.71757	-0.330451	-0.292566	-0.353087	-0.497938	-0.0621816	-0.504075	-0.739984	-0.589824	-0.00572982	-0.324911	-0.798641	-0.633684
-0.122	-0.287347	-0.481771	-0.762223	-0.765358	-0.391066	-0.368533	-0.405548	-0.549386	-0.101578	-0.585291	-0.812338	-0.655257	-0.0212149	-0.333786	-0.804999	-0.664086
-0.12	-0.322191	-0.525892	-0.799836	-0.790921	-0.442563	-0.446797	-0.454879	-0.589494	-0.140979	-0.667554	-0.886473	-0.716946	-0.035746	-0.350129	-0.822043	-0.69721
-0.118	-0.3447	-0.55517	-0.814548	-0.790909	-0.479781	-0.521807	-0.497549	-0.614152	-0.178832	-0.748357	-0.960357	-0.772897	-0.0494917	-0.373701	-0.850128	-0.7315
-0.116	-0.352357	-0.566894	-0.803979	-0.763375	-0.498346	-0.588063	-0.53032	-0.620138	-0.213633	-0.825117	-1.0317	-0.821169	-0.0625892	-0.403822	-0.888511	-0.764843
-0.114	-0.343444	-0.559408	-0.767298	-0.707928	-0.495049	-0.640541	-0.55049	-0.605348	-0.24404	-0.895325	-1.09812	-0.860013	-0.0751227	-0.439372	-0.935362	-0.794779
-0.112	-0.317214	-0.532276	-0.705304	-0.625795	-0.468135	-0.675077	-0.556091	-0.56895	-0.268991	-0.956683	-1.15729	-0.887983	-0.0871079	-0.478809	-0.987862	-0.818735
-0.11	-0.273987	-0.486359	-0.620408	-0.519792	-0.417477	-0.688675	-0.546035	-0.511456	-0.287779	-1.00722	-1.20709	-0.904027	-0.0984788	-0.520211	-1.04237	-0.834259
-0.108	-0.215191	-0.423791	-0.516497	-0.39419	-0.344624	-0.679721	-0.520196	-0.434705	-0.300103	-1.04535	-1.24567	-0.907533	-0.109076	-0.561336	-1.09465	-0.839224
-0.106	-0.143311	-0.347855	-0.398696	-0.254495	-0.252709	-0.648093	-0.47941	-0.341763	-0.306067	-1.06997	-1.27152	-0.898346	-0.118634	-0.599712	-1.14017	-0.831989
-0.104	-0.0617701	-0.26277	-0.273037	-0.107133	-0.146225	-0.595146	-0.425407	-0.236733	-0.306135	-1.08039	-1.28347	-0.876741	-0.126772	-0.632737	-1.17443	-0.811521
-0.102	0.0252749	-0.173399	-0.146062	0.0409204	-0.030692	-0.523595	-0.360681	-0.124505	-0.301054	-1.07636	-1.28072	-0.843378	-0.132984	-0.657798	-1.19323	-0.777446
-0.1	0.11319	-0.0849122	-0.0243778	0.182573	0.0877581	-0.437301	-0.288299	-0.0104349	-0.291739	-1.05798	-1.26281	-0.799233	-0.136638	-0.672412	-1.19305	-0.730066
-0.098	0.197173	-0.00241498	0.0857949	0.311057	0.202848	-0.340978	-0.211684	0.0999936	-0.279152	-1.02566	-1.22959	-0.745526	-0.13698	-0.674356	-1.17127	-0.670322
-0.096	0.272575	0.0694142	0.179044	0.420372	0.308622	-0.239863	-0.134384	0.201533	-0.264179	-0.98003	-1.18125	-0.68366	-0.13316	-0.661814	-1.12641	-0.59974
-0.094	0.33523	0.126652	0.251133	0.50568	0.399882	-0.139348	-0.0598451	0.289517	-0.247525	-0.92191	-1.11833	-0.615167	-0.124271	-0.633501	-1.05828	-0.520344
-0.092	0.381742	0.166399	0.299274	0.563629	0.472539	-0.0446381	0.0087903	0.360168	-0.229643	-0.852256	-1.04176	-0.541671	-0.109407	-0.588769	-0.968003	-0.434561
-0.09	0.409728	0.186968	0.322291	0.59258	0.523875	0.0395798	0.0688473	0.410843	-0.210705	-0.772156	-0.952861	-0.464866	-0.0877433	-0.527684	-0.858011	-0.345122
-0.088	0.417985	0.187978	0.320667	0.592712	0.552671	0.109409	0.118241	0.440204	-0.190618	-0.682846	-0.853434	-0.386505	-0.0586314	-0.451067	-0.731896	-0.254947
-0.086	0.406564	0.170352	0.296458	0.565997	0.559203	0.161957	0.155552	0.448295	-0.169084	-0.585724	-0.745713	-0.308387	-0.0216975	-0.360485	-0.594183	-0.167031
-0.084	0.376759	0.136219	0.253104	0.516047	0.545124	0.19548	0.180062	0.436524	-0.145692	-0.482392	-0.632359	-0.232333	0.0230562	-0.258198	-0.450039	-0.0843119
-0.082	0.331003	0.0887348	0.195148	0.447836	0.513232	0.209452	0.191752	0.407544	-0.120032	-0.374664	-0.516369	-0.160146	0.075167	-0.147059	-0.304913	-0.00953545
-0.08	0.272675	0.0318343	0.127884	0.367331	0.467165	0.204564	0.191272	0.365053	-0.0918166	-0.264579	-0.400941	-0.0935457	0.133653	-0.0303679	-0.164151	0.0548932
-0.078	0.205854	-0.0300563	0.0569752	0.281054	0.411048	0.182653	0.179886	0.313522	-0.0609826	-0.154364	-0.289288	-0.0340776	0.196989	0.0883037	-0.0326138	0.10706
-0.076	0.135022	-0.0923331	-0.0119248	0.195606	0.349143	0.146569	0.159404	0.257865	-0.0277698	-0.0463752	-0.184415	0.016995	0.263135	0.205318	0.0856775	0.145687
-0.074	0.0647472	-0.150524	-0.0735356	0.117206	0.285514	0.0999881	0.132093	0.203093	0.00724284	0.0570012	-0.0888868	0.0588087	0.329603	0.317179	0.187835	0.170254
-0.072	-0.000619609	-0.200574	-0.123256	0.0512696	0.223758	0.0471801	0.100579	0.153954	0.0431465	0.153473	-0.0045986	0.0910111	0.393581	0.42074	0.272305	0.181089
-0.07	-0.0572255	-0.239094	-0.157406	0.00206304	0.166808	-0.00725224	0.0677248	0.1146	0.0787582	0.240986	0.0674031	0.113845	0.452095	0.513379	0.338961	0.179399
-0.068	-0.101943	-0.263546	-0.173394	-0.0275422	0.116822	-0.0586582	0.0364949	0.0883079	0.112716	0.317863	0.127038	0.128191	0.5022	0.593151	0.389081	0.167244
-0.066	-0.132537	-0.272366	-0.169801	-0.0361981	0.0751565	-0.102625	0.00980325	0.0772514	0.143603	0.382933	0.175224	0.135552	0.541187	0.658881	0.425199	0.147433
-0.064	-0.147754	-0.265018	-0.14639	-0.0240877	0.0424229	-0.135255	-0.0096542	0.0823673	0.170083	0.43563	0.213806	0.137978	0.566788	0.710206	0.450855	0.12335
-0.062	-0.147344	-0.24197	-0.104052	0.0071831	0.0185927	-0.153407	-0.0195702	0.103303	0.191039	0.476043	0.245399	0.137917	0.577355	0.747564	0.470254	0.0987146
-0.06	-0.13201	-0.204609	-0.0446838	0.054796	0.00314816	-0.154896	-0.0181901	0.13846	0.205684	0.504922	0.273145	0.138021	0.572007	0.772126	0.487882	0.0773054
-0.058	-0.103296	-0.1551	0.0289719	0.11501	-0.00475524	-0.138634	-0.00445388	0.185126	0.21365	0.523628	0.300417	0.140911	0.550723	0.785685	0.508095	0.0626563
-0.056	-0.0634255	-0.0961897	0.113523	0.183506	-0.00613135	-0.104684	0.0219019	0.239687	0.21503	0.53404	0.330497	0.148928	0.51437	0.790509	0.534736	0.057768
-0.054	-0.0151149	-0.0309939	0.20515	0.255754	-0.0020286	-0.054242	0.0602951	0.297904	0.21038	0.538422	0.366265	0.163899	0.46467	0.789175	0.570817	0.0648579
-0.052	0.0386359	0.0372404	0.299835	0.327371	0.00657127	0.0104664	0.109316	0.35524	0.200676	0.539262	0.409935	0.186951	0.404105	0.784399	0.618277	0.0851784
-0.05	0.094751	0.105363	0.393595	0.394454	0.0188164	0.0863714	0.16682	0.407211	0.187229	0.539108	0.462857	0.218381	0.335759	0.778869	0.677865	0.118921
-0.048	0.150274	0.170531	0.482709	0.453853	0.0340114	0.169807	0.230083	0.449733	0.171583	0.540404	0.525419	0.257618	0.263121	0.775097	0.749125	0.165219
-0.046	0.202536	0.230387	0.563931	0.503365	0.051613	0.256806	0.296031	0.479454	0.15538	0.545343	0.597036	0.30327	0.189856	0.775301	0.830499	0.222246
-0.044	0.2493	0.283191	0.634668	0.541856	0.0712055	0.343416	0.361499	0.494031	0.140239	0.555749	0.676242	0.353255	0.119563	0.781306	0.919528	0.287399
-0.042	0.288857	0.327905	0.693138	0.569284	0.0924642	0.426011	0.42352	0.492345	0.127625	0.572996	0.760853	0.405012	0.0555441	0.794478	1.01311	0.357549
-0.04	0.320092	0.364217	0.738473	0.58665	0.11512	0.501568	0.479596	0.474624	0.118755	0.597954	0.848192	0.455753	0.000592507	0.815687	1.10781	0.429321
-0.038	0.342506	0.392523	0.77078	0.59586	0.138927	0.56789	0.527938	0.442478	0.114509	0.630975	0.935336	0.502738	-0.0431713	0.845289	1.20015	0.499393
-0.036	0.356207	0.413848	0.791141	0.59954	0.16365	0.623746	0.567645	0.398829	0.115393	0.67191	1.01937	0.543549	-0.0744141	0.883122	1.2869	0.564755
-0.034	0.36186	0.429739	0.801555	0.600795	0.189058	0.668932	0.598789	0.34774	0.12152	0.720145	1.09759	0.576314	-0.0926403	0.928525	1.36531	0.622933
-0.032	0.360622	0.442125	0.804826	0.602957	0.214934	0.704237	0.622426	0.294166	0.132624	0.77466	1.16773	0.599874	-0.098178	0.980366	1.43325	0.672138
-0.03	0.354052	0.453161	0.804389	0.609325	0.2411	0.73132	0.640501	0.243625	0.148107	0.834092	1.22802	0.613875	-0.0921024	1.03708	1.48928	0.711335
-0.028	0.344003	0.465073	0.804098	0.622921	0.267439	0.752534	0.655669	0.201823	0.167097	0.896815	1.27727	0.618762	-0.0761051	1.09672	1.53269	0.740238
-0.026	0.332514	0.480005	0.807978	0.646288	0.293927	0.770684	0.67106	0.174267	0.188533	0.961012	1.31489	0.615697	-0.0523204	1.15706	1.56338	0.759233
-0.024	0.321698	0.499892	0.819961	0.681328	0.320653	0.788772	0.689991	0.165868	0.21124	1.02476	1.34078	0.606401	-0.0231261	1.21564	1.58184	0.769242
-0.022	0.313632	0.52635	0.843618	0.729201	0.347835	0.809739	0.715667	0.180597	0.234022	1.08608	1.3553	0.592942	0.00906557	1.26995	1.58892	0.771552
-0.02	0.310253	0.5606	0.881911	0.790275	0.375821	0.836234	0.750899	0.221192	0.255739	1.14308	1.3591	0.577491	0.0420068	1.31753	1.58578	0.767634
-0.018	0.313267	0.603415	0.936981	0.864141	0.405074	0.870413	0.797858	0.288943	0.275378	1.19395	1.35309	0.562086	0.0737878	1.35612	1.57371	0.758964
-0.016	0.324066	0.655103	1.00998	0.949666	0.43614	0.913805	0.857883	0.383584	0.292108	1.2371	1.33824	0.548405	0.10297	1.38387	1.55403	0.746872
-0.014	0.34366	0.715498	1.10096	1.04509	0.469599	0.967226	0.931374	0.503278	0.305324	1.27123	1.31558	0.537601	0.128667	1.39948	1.52807	0.732434
-0.012	0.372617	0.783984	1.20884	1.14816	0.506	1.03075	1.01775	0.644708	0.314668	1.29537	1.28609	0.530189	0.150571	1.40229	1.4971	0.716401
-0.01	0.41103	0.859525	1.33146	1.25626	0.545786	1.10376	1.11548	0.803267	0.320036	1.30897	1.25069	0.526016	0.168918	1.39248	1.46234	0.699193
-0.008	0.458496	0.940713	1.46565	1.36654	0.589221	1.18497	1.22224	0.973331	0.32157	1.31191	1.21024	0.5243	0.184402	1.37103	1.42497	0.680926
-0.006	0.514114	1.02583	1.60742	1.47612	0.636314	1.2726	1.33504	1.14859	0.319625	1.30456	1.1655	0.523739	0.198045	1.33971	1.38617	0.661486
-0.004	0.576519	1.11291	1.75224	1.58217	0.686767	1.36447	1.45044	1.32245	0.314735	1.28774	1.11719	0.522681	0.211034	1.30104	1.3471	0.640623
-0.002	0.643938	1.19985	1.89527	1.68204	0.739946	1.45818	1.56485	1.48838	0.307561	1.26269	1.06603	0.519325	0.224546	1.25808	1.30894	0.61807
0	0.71427	1.28451	2.03169	1.77342	0.794886	1.55126	1.67477	1.64039	0.298841	1.23103	1.0127	0.511943	0.239582	1.21423	1.27286	0.593652
0.002	0.785209	1.36483	2.15705	1.8544	0.850336	1.64136	1.77703	1.77331	0.289334	1.19466	0.957947	0.4991	0.256822	1.17297	1.23999	0.567397
0.004	0.854373	1.43902	2.26759	1.92354	0.904847	1.7264	1.86903	1.88313	0.279776	1.15565	0.902601	0.479847	0.276532	1.13763	1.21139	0.539623
0.006	0.919463	1.50561	2.36048	1.97998	0.956897	1.80476	1.94902	1.96724	0.270846	1.11621	0.847601	0.453875	0.298521	1.11111	1.18799	0.511002
0.008	0.978414	1.56371	2.43411	2.02341	1.00504	1.87541	2.01617	2.02455	0.26315	1.07852	0.794054	0.421618	0.322175	1.09571	1.17061	0.482596
0.01	1.02955	1.61304	2.48821	2.05416	1.04808	1.93803	2.07074	2.05559	0.257222	1.04471	0.743289	0.384293	0.346552	1.093	1.15988	0.455861
0.012	1.07171	1.65405	2.52394	2.0731	1.0852	1.99312	2.11409	2.06236	0.253547	1.01684	0.696897	0.343882	0.370544	1.10376	1.15637	0.432621
0.014	1.10432	1.68796	2.54387	2.08166	1.11617	2.04198	2.1487	2.04832	0.252593	0.996807	0.656779	0.303051	0.393082	1.1281	1.16054	0.415016
0.016	1.12749	1.71669	2.55182	2.08173	1.14135	2.08676	2.178	2.01804	0.254865	0.986429	0.625169	0.265012	0.413372	1.16553	1.17291	0.40542
0.018	1.14197	1.74283	2.55269	2.07554	1.16181	2.13034	2.20624	1.97703	0.260951	0.987419	0.604631	0.233355	0.431113	1.21519	1.19411	0.406339
0.02	1.14909	1.76943	2.55211	2.06558	1.17928	2.17621	2.23823	1.93132	0.271564	1.00143	0.598015	0.211829	0.446697	1.27611	1.22499	0.420291
0.022	1.15071	1.79981	2.55612	2.05444	1.19605	2.22822	2.27903	1.88719	0.287572	1.03004	0.608374	0.204123	0.461331	1.34741	1.2667	0.449667
0.024	1.14904	1.83727	2.57076	2.04468	1.21486	2.2904	2.33362	1.85075	0.309996	1.07481	0.638824	0.213627	0.477078	1.42854	1.32073	0.496589
0.026	1.14648	1.88489	2.60168	2.03873	1.23863	2.36656	2.4065	1.82767	0.33998	1.13715	0.692352	0.243214	0.496798	1.51939	1.38886	0.562763
0.028	1.14545	1.94521	2.6537	2.03874	1.2703	2.46006	2.50137	1.82285	0.378734	1.21834	0.771599	0.295042	0.523975	1.62036	1.47307	0.649338
0.03	1.1482	2.02002	2.73055	2.04653	1.31251	2.57346	2.62074	1.84021	0.427432	1.31934	0.878603	0.370391	0.56245	1.73227	1.57539	0.756783
0.032	1.1567	2.11022	2.83454	2.06349	1.3674	2.70822	2.76573	1.88245	0.487101	1.44069	1.01456	0.469555	0.616075	1.85623	1.69765	0.884787
0.034	1.17246	2.2157	2.96641	2.09059	1.43634	2.86455	2.93583	1.95099	0.558491	1.58239	1.17958	0.591785	0.68832	1.9934	1.84124	1.03219
0.036	1.19649	2.33536	3.12527	2.12835	1.51982	3.04119	3.12889	2.04587	0.641948	1.74374	1.37258	0.735304	0.781879	2.14467	2.00685	1.19698
0.038	1.22922	2.46722	3.30862	2.17686	1.6173	3.23548	3.34112	2.16577	0.737308	1.92325	1.59113	0.897384	0.898304	2.31043	2.19419	1.37631
0.04	1.27058	2.60858	3.51255	2.23583	1.72723	3.44339	3.56735	2.30814	0.843822	2.1186	1.83154	1.07449	1.03773	2.49023	2.40185	1.56659
0.042	1.32	2.75628	3.73201	2.30469	1.84708	3.65977	3.80131	2.4693	0.960135	2.32673	2.08897	1.26249	1.19871	2.68266	2.62721	1.76365
0.044	1.37654	2.90703	3.96116	2.38261	1.97352	3.87868	4.03613	2.64468	1.08432	2.54391	2.35769	1.45689	1.37818	2.88527	2.86643	1.96295
0.046	1.43901	3.0577	4.19385	2.46863	2.10264	4.09383	4.26478	2.82911	1.21396	2.76598	2.63144	1.65314	1.57165	3.09459	3.11467	2.15977
0.048	1.5061	3.20565	4.42404	2.56176	2.23022	4.29903	4.48071	3.0171	1.34633	2.98865	2.90384	1.8469	1.77341	3.3064	3.36631	2.34957
0.05	1.57653	3.34904	4.64633	2.66099	2.35208	4.48871	4.67837	3.20322	1.47856	3.20778	3.1689	2.03434	1.97701	3.51602	3.61535	2.52821
0.052	1.64918	3.487	4.85636	2.76545	2.46439	4.65844	4.85368	3.38244	1.60787	3.41979	3.42142	2.21238	2.17575	3.71873	3.85588	2.69225
0.054	1.72321	3.61972	5.05117	2.87442	2.56401	4.80528	5.00447	3.55044	1.73181	3.62194	3.65743	2.37887	2.36323	3.91025	4.08252	2.83916
0.056	1.79808	3.74854	5.22945	2.98731	2.64877	4.92813	5.13062	3.70391	1.84847	3.81259	3.87452	2.53271	2.53392	4.08721	4.29089	2.96754
0.058	1.87363	3.87576	5.39156	3.10373	2.71763	5.02784	5.23418	3.84076	1.95666	3.99138	4.07192	2.67383	2.68365	4.2475	4.47798	3.0772
0.06	1.95002	4.00444	5.53953	3.22336	2.77081	5.10723	5.31916	3.96019	2.05598	4.15927	4.25062	2.80321	2.80998	4.39057	4.6424	3.1692
0.062	2.02765	4.13812	5.67673	3.34594	2.80978	5.17087	5.39115	4.06277	2.14688	4.31837	4.41313	2.92261	2.91243	4.51756	4.78453	3.24573
0.064	2.10706	4.28037	5.8075	3.47111	2.83712	5.22472	5.45686	4.15023	2.2306	4.47176	4.56321	3.03441	2.99248	4.63118	4.90638	3.31
0.066	2.18881	4.43441	5.93661	3.59829	2.85632	5.27559	5.52336	4.22528	2.30898	4.62305	4.70541	3.14131	3.05347	4.73546	5.01142	3.36592
0.068	2.27327	4.60266	6.06864	3.72656	2.87144	5.33054	5.59742	4.29122	2.38429	4.77593	4.84449	3.24597	3.10019	4.83529	5.10415	3.41781
0.07	2.36052	4.78632	6.20736	3.85454	2.88675	5.39617	5.68472	4.35158	2.45894	4.93365	4.9849	3.35073	3.13845	4.93587	5.18955	3.47
0.072	2.45015	4.98508	6.35513	3.98027	2.90631	5.47797	5.78916	4.40965	2.53515	5.09852	5.13012	3.45733	3.17441	5.042	5.27251	3.52646
0.074	2.54124	5.19688	6.5124	4.10118	2.93362	5.57964	5.91234	4.46805	2.61468	5.27143	5.28224	3.56663	3.21402	5.15748	5.35719	3.5904
0.076	2.63223	5.41786	6.67746	4.21411	2.97124	5.70268	6.05319	4.52834	2.69858	5.45154	5.44152	3.67854	3.2623	5.28444	5.44643	3.66392
0.078	2.721	5.64243	6.84623	4.31539	3.02056	5.84601	6.20783	4.59078	2.78698	5.63613	5.60619	3.79189	3.32287	5.42295	5.54131	3.74778
0.08	2.80493	5.86352	7.01248	4.40103	3.08167	6.0059	6.36974	4.65416	2.87898	5.8206	5.77245	3.90458	3.3975	5.57074	5.64082	3.84123
0.082	2.88107	6.07298	7.16813	4.46691	3.15335	6.17614	6.53011	4.71583	2.97268	5.99875	5.93467	4.01365	3.48594	5.72319	5.7418	3.94198
0.084	2.94631	6.26212	7.3039	4.50916	3.2332	6.34839	6.67851	4.77188	3.0653	6.16318	6.08573	4.11556	3.58587	5.87356	5.83905	4.04627
0.086	2.99769	6.4223	7.41001	4.52441	3.31785	6.5128	6.80366	4.81751	3.15335	6.30588	6.21759	4.20646	3.69313	6.01355	5.92572	4.14914
0.088	3.03263	6.54567	7.47708	4.51023	3.40331	6.65882	6.89445	4.84744	3.23295	6.41896	6.32196	4.28257	3.8021	6.13392	5.9939	4.24474
0.09	3.04921	6.62578	7.49706	4.46538	3.48535	6.77608	6.94085	4.85651	3.30018	6.49536	6.39104	4.34042	3.90625	6.22543	6.03533	4.32676
0.092	3.04642	6.6582	7.46405	4.39011	3.55992	6.85531	6.9349	4.84023	3.35142	6.52959	6.4182	4.37724	3.9988	6.27969	6.04223	4.38896
0.094	3.02432	6.64098	7.37506	4.28634	3.62353	6.88927	6.87152	4.79535	3.38374	6.51833	6.39872	4.39112	4.07334	6.29005	6.00818	4.42565
0.096	2.98412	6.57504	7.23048	4.15772	3.67354	6.87345	6.74915	4.72031	3.39515	6.46089	6.33025	4.38127	4.1245	6.25243	5.92887	4.43219
0.098	2.92826	6.46418	7.03433	4.00954	3.70846	6.80669	6.57009	4.61559	3.38485	6.35943	6.2132	4.34803	4.14842	6.16582	5.80275	4.40548
0.1	2.86021	6.31507	6.79425	3.84849	3.72801	6.69143	6.34059	4.48388	3.35336	6.21899	6.05091	4.29295	4.1432	6.03262	5.63142	4.34426
0.102	2.78438	6.13687	6.5211	3.6824	3.7332	6.5337	6.07061	4.33002	3.3025	6.04719	5.84955	4.21866	4.10902	5.85867	5.41986	4.24937
0.104	2.70579	5.94074	6.22833	3.51969	3.72616	6.34285	5.77326	4.16082	3.23531	5.85383	5.61789	4.12876	4.04817	5.65297	5.17626	4.12383
0.106	2.62978	5.73919	5.93118	3.3689	3.71003	6.13094	5.46404	3.98464	3.15588	5.65018	5.36676	4.02765	3.96485	5.42708	4.91166	3.97279
0.108	2.56163	5.54524	5.64563	3.23812	3.68863	5.91194	5.15987	3.8109	3.06902	5.44822	5.10851	3.92025	3.86477	5.19439	4.63932	3.80333
0.11	2.50619	5.37167	5.38739	3.13447	3.66621	5.70075	4.878	3.64945	2.97998	5.25982	4.85624	3.81183	3.75473	4.96915	4.37392	3.62406
0.112	2.46762	5.23018	5.17087	3.06362	3.64712	5.51219	4.63494	3.50994	2.89407	5.09594	4.62302	3.70771	3.64203	4.76549	4.13058	3.44474
0.114	2.44906	5.13067	5.00828	3.02948	3.63553	5.35992	4.44542	3.4012	2.81627	4.96588	4.42118	3.6131	3.53388	4.59643	3.92392	3.27564
0.116	2.4525	5.08071	4.9089	3.03393	3.63516	5.25559	4.32151	3.3307	2.75098	4.87671	4.26159	3.53278	3.43691	4.47302	3.76711	3.12697
0.118	2.47867	5.08507	4.87869	3.07682	3.64912	5.20805	4.27202	3.30412	2.70167	4.83292	4.15308	3.47102	3.35666	4.40364	3.67103	3.00826
0.12	2.52703	5.14556	4.92003	3.15604	3.67969	5.2229	4.302	3.32509	2.67075	4.83618	4.10197	3.43133	3.2973	4.39356	3.64362	2.92772
0.122	2.59593	5.26099	5.0318	3.2678	3.72828	5.30225	4.4127	3.39504	2.65942	4.88543	4.11184	3.41635	3.26137	4.44472	3.68943	2.89175
0.124	2.6827	5.42741	5.2097	3.40693	3.79539	5.44476	4.60165	3.51321	2.66766	4.97711	4.18339	3.42775	3.24977	4.55575	3.80945	2.90445
0.126	2.78392	5.6384	5.44668	3.56734	3.8806	5.64593	4.86304	3.67684	2.69434	5.10558	4.3145	3.46613	3.26178	4.72231	4.0011	2.96738
0.128	2.89566	5.88559	5.73363	3.74246	3.98261	5.89861	5.18827	3.88137	2.73728	5.26362	4.50044	3.53099	3.29533	4.93755	4.2585	3.07939
0.13	3.0137	6.15921	6.05996	3.92563	4.09931	6.19361	5.56663	4.1208	2.79357	5.44313	4.73428	3.62077	3.34723	5.19269	4.57294	3.23669
0.132	3.13382	6.4487	6.41431	4.1105	4.2279	6.52047	5.98604	4.38808	2.85976	5.63568	5.00726	3.73288	3.41356	5.47776	4.93349	3.43304
0.134	3.25195	6.74332	6.78514	4.29127	4.36498	6.86817	6.4338	4.67542	2.93217	5.83322	5.30939	3.86384	3.49005	5.78227	5.32764	3.66022
0.136	3.36439	7.03271	7.16128	4.46295	4.50671	7.22584	6.89727	4.97475	3.00718	6.02852	5.63002	4.00945	3.57242	6.0959	5.74209	3.90848
0.138	3.46791	7.30745	7.53235	4.62139	4.64902	7.58333	7.3645	5.278	3.08149	6.21568	5.95839	4.16502	3.65679	6.40903	6.16347	4.16728
0.14	3.55985	7.55941	7.88906	4.76334	4.78774	7.9317	7.82471	5.57747	3.15236	6.39039	6.28423	4.32564	3.73986	6.71327	6.579	4.42592
0.142	3.6382	7.78215	8.22347	4.88642	4.9189	8.26356	8.26862	5.86606	3.21778	6.55007	6.59825	4.48647	3.81919	7.00166	6.97714	4.67433
0.144	3.70164	7.97111	8.52911	4.98907	5.03895	8.57324	8.68868	6.13759	3.27656	6.69389	6.89257	4.64301	3.89329	7.26896	7.34802	4.90368
0.146	3.74956	8.12375	8.80114	5.07049	5.14497	8.85684	9.07919	6.38693	3.3284	6.82259	7.16102	4.79139	3.96164	7.5116	7.6838	5.10698
0.148	3.78209	8.23955	9.03634	5.13061	5.23496	9.11219	9.43629	6.61027	3.37383	6.93826	7.39937	4.92858	4.02463	7.72763	7.9789	5.27948
0.15	3.80008	8.31999	9.23322	5.17008	5.30795	9.33866	9.75783	6.8052	3.41409	7.04398	7.60543	5.05255	4.08343	7.91658	8.23004	5.41892
0.152	3.80512	8.36835	9.39201	5.19029	5.36422	9.537	10.0433	6.97085	3.45102	7.14339	7.77896	5.16235	4.1398	8.07918	8.43621	5.52553
0.154	3.79949	8.3895	9.51464	5.19341	5.4053	9.70903	10.2935	7.10793	3.4868	7.2403	7.92151	5.2581	4.19592	8.21715	8.59843	5.60188
0.156	3.78611	8.38957	9.60469	5.18241	5.43395	9.85746	10.5105	7.21872	3.52377	7.33826	8.03619	5.34089	4.25409	8.3329	8.71951	5.65256
0.158	3.7684	8.3756	9.66721	5.16109	5.45401	9.98553	10.6971	7.30694	3.56419	7.44021	8.12724	5.41261	4.31653	8.42925	8.80366	5.6836
0.16	3.75022	8.35514	9.70856	5.13399	5.47019	10.0968	10.8571	7.37761	3.61005	7.5482	8.19971	5.4757	4.38519	8.50923	8.8561	5.70195
0.162	3.73561	8.33578	9.73604	5.10626	5.48776	10.195	10.9942	7.43671	3.66287	7.66319	8.25893	5.53295	4.46157	8.57581	8.88258	5.71482
0.164	3.7286	8.32472	9.75745	5.08344	5.51213	10.2836	11.1126	7.49085	3.72361	7.78499	8.3101	5.58713	4.54661	8.63174	8.88897	5.729
0.166	3.73297	8.32832	9.78062	5.07118	5.54845	10.3658	11.2162	7.54678	3.79257	7.91226	8.35794	5.64084	4.64065	8.67942	8.88087	5.7504
0.168	3.75197	8.35171	9.81283	5.0748	5.60118	10.4442	11.3084	7.61093	3.86944	8.04266	8.4063	5.69627	4.74334	8.72073	8.86319	5.7835
0.17	3.78807	8.39843	9.8602	5.09891	5.67367	10.5209	11.3921	7.68888	3.95328	8.17303	8.4579	5.75501	4.85378	8.75702	8.83993	5.83117
0.172	3.84272	8.47014	9.9272	5.14697	5.76785	10.5971	11.4693	7.78488	4.04268	8.2997	8.51427	5.81806	4.97048	8.789	8.81392	5.89445
0.174	3.91619	8.56656	10.0161	5.22086	5.884	10.6733	11.541	7.90141	4.13585	8.41875	8.57562	5.88577	5.09154	8.81675	8.7868	5.97263
0.176	4.00745	8.68534	10.1269	5.32066	6.02061	10.7491	11.6072	8.03892	4.2308	8.52635	8.64095	5.95789	5.21467	8.83975	8.75894	6.06344
0.178	4.11418	8.82225	10.2569	5.44437	6.1744	10.8232	11.667	8.19562	4.32549	8.61904	8.70821	6.0337	5.3374	8.85692	8.7296	6.16334
0.18	4.23282	8.97141	10.4011	5.58801	6.3405	10.8936	11.7182	8.36754	4.41796	8.69398	8.77454	6.11214	5.45711	8.86675	8.6971	6.26792
0.182	4.35881	9.12566	10.5522	5.74569	6.51274	10.9579	11.7581	8.54869	4.50646	8.74918	8.83655	6.19191	5.57117	8.86738	8.65907	6.37229
0.184	4.48676	9.27702	10.7015	5.90999	6.68398	11.0132	11.7836	8.73141	4.58954	8.78355	8.89066	6.27166	5.67703	8.85681	8.61278	6.47154
0.186	4.61089	9.41724	10.8394	6.07243	6.84665	11.0561	11.7909	8.90691	4.6661	8.79703	8.93343	6.35003	5.7723	8.83307	8.55549	6.56109
0.188	4.72534	9.5384	10.9561	6.22407	6.9932	11.0837	11.7768	9.06588	4.7354	8.79052	8.96184	6.42579	5.85485	8.79441	8.48476	6.63697
0.19	4.82459	9.63338	11.0423	6.35615	7.11663	11.0929	11.7381	9.19916	4.79703	8.76581	8.97358	6.4978	5.92283	8.7395	8.39881	6.69611
0.192	4.90382	9.69639	11.0904	6.46077	7.2109	11.0814	11.6725	9.29842	4.85086	8.72541	8.96721	6.56507	5.97477	8.66761	8.29673	6.73637
0.194	4.95921	9.72335	11.0947	6.53142	7.27134	11.0471	11.5784	9.35682	4.89699	8.6724	8.94229	6.6267	6.00961	8.57872	8.1787	6.75666
0.196	4.98821	9.71209	11.0519	6.56354	7.29488	10.989	11.4557	9.3695	4.93561	8.61019	8.89944	6.68185	6.02671	8.47359	8.04609	6.75685
0.198	4.98966	9.66244	10.9614	6.55479	7.28025	10.9067	11.3049	9.33397	4.967	8.54226	8.84021	6.72969	6.0259	8.3538	7.90139	6.73768
0.2	4.96381	9.5762	10.8255	6.50522	7.22791	10.8005	11.1282	9.25028	4.99136	8.47197	8.76703	6.76937	6.00742	8.22163	7.74816	6.7006
0.202	4.9123	9.45686	10.6488	6.41721	7.14004	10.6716	10.9284	9.12104	5.00881	8.40228	8.68295	6.79999	5.97192	8.07995	7.59079	6.64763
0.204	4.83792	9.30933	10.4379	6.29525	7.02023	10.5218	10.7093	8.9512	5.01933	8.33561	8.59138	6.82061	5.92039	7.93203	7.43417	6.58118
0.206	4.74445	9.13946	10.201	6.14557	6.87325	10.3536	10.4753	8.74767	5.02274	8.27362	8.49586	6.83027	5.85406	7.78122	7.28341	6.50388
0.208	4.6363	8.95365	9.94706	5.97567	6.70466	10.1697	10.2312	8.51886	5.01866	8.21711	8.39973	6.82806	5.7743	7.63077	7.14336	6.41846
0.21	4.5182	8.75836	9.68533	5.79373	6.52049	9.97321	9.98161	8.27403	5.00662	8.166	8.30589	6.8132	5.68254	7.48348	7.0183	6.32758
0.212	4.39493	8.55971	9.4246	5.60811	6.32679	9.76743	9.7311	8.02267	4.98604	8.11928	8.21659	6.7851	5.58015	7.34152	6.91155	6.23379
0.214	4.27099	8.36317	9.17273	5.42674	6.12939	9.55566	9.48371	7.77387	4.95631	8.07512	8.13325	6.74348	5.46833	7.20623	6.82523	6.13941
0.216	4.15036	8.17329	8.93629	5.25674	5.93355	9.34116	9.24291	7.53576	4.9169	8.031	8.05643	6.68839	5.34807	7.07802	6.76003	6.04644
0.218	4.03634	7.99359	8.72027	5.10398	5.74377	9.12701	9.01143	7.31501	4.86739	7.98392	7.98581	6.62034	5.22012	6.95636	6.71515	5.95658
0.22	3.93139	7.82652	8.52803	4.9729	5.56364	8.91609	8.79125	7.11652	4.80761	7.93062	7.92029	6.54026	5.08501	6.83989	6.68837	5.87114
0.222	3.83715	7.67348	8.36127	4.86632	5.39573	8.71092	8.5836	6.94317	4.7377	7.86786	7.85819	6.44955	4.94308	6.72656	6.67619	5.79102
0.224	3.75436	7.53494	8.22017	4.78545	5.24156	8.51365	8.38901	6.79582	4.65811	7.79271	7.79742	6.35002	4.79462	6.61387	6.67409	5.71674
0.226	3.68294	7.41055	8.10359	4.72993	5.10161	8.32591	8.20737	6.67334	4.56975	7.7028	7.73578	6.24379	4.63991	6.49921	6.67695	5.6484
0.228	3.62205	7.29927	8.00923	4.69798	4.97539	8.14877	8.03798	6.57285	4.47388	7.59651	7.67116	6.13326	4.47943	6.38008	6.67938	5.58576
0.23	3.57024	7.19947	7.93386	4.68654	4.86145	7.98257	7.87967	6.48999	4.37217	7.47319	7.60185	6.02091	4.31395	6.25443	6.67616	5.52825
0.232	3.52547	7.10902	7.87349	4.69155	4.75755	7.82691	7.73082	6.41932	4.26661	7.33318	7.52662	5.90921	4.14461	6.12086	6.66269	5.47508
0.234	3.4853	7.02534	7.82357	4.70809	4.66072	7.68056	7.58939	6.3547	4.1594	7.17785	7.44492	5.80048	3.97301	5.97882	6.6353	5.42529
0.236	3.44697	6.94544	7.77911	4.73069	4.56743	7.54141	7.45302	6.28975	4.05288	7.00945	7.35692	5.69672	3.80122	5.82865	6.59148	5.37792
0.238	3.40752	6.86593	7.7348	4.75355	4.47371	7.40655	7.319	6.21823	3.94935	6.83103	7.2634	5.59954	3.63173	5.67159	6.53014	5.33203
0.24	3.36395	6.78311	7.6852	4.77074	4.37541	7.27237	7.18437	6.13447	3.85097	6.64612	7.16576	5.51006	3.46732	5.50966	6.45152	5.28688
0.242	3.31331	6.69298	7.62489	4.77651	4.26836	7.13468	7.046	6.03369	3.75961	6.45856	7.06577	5.42887	3.31098	5.3455	6.35725	5.24201
0.244	3.25286	6.59141	7.54865	4.7655	4.14863	6.98903	6.90069	5.91226	3.6767	6.27215	6.96547	5.35608	3.16565	5.18211	6.25006	5.1973
0.246	3.18025	6.47431	7.45177	4.73304	4.01282	6.83096	6.74535	5.76797	3.60324	6.09045	6.86691	5.29133	3.03408	5.02265	6.1336	5.15304
0.248	3.09363	6.33787	7.33024	4.67535	3.85833	6.65639	6.57717	5.6001	3.53966	5.91658	6.77202	5.23394	2.91861	4.87013	6.0121	5.10994
0.25	2.99178	6.17878	7.18111	4.58978	3.6836	6.46191	6.39384	5.40949	3.48589	5.75305	6.68246	5.18304	2.82105	4.72725	5.89001	5.0691
0.252	2.87428	5.99459	7.00269	4.475	3.48833	6.24519	6.19379	5.19846	3.44143	5.6017	6.59954	5.13774	2.7425	4.59618	5.77171	5.03197
0.254	2.74156	5.78392	6.7948	4.33113	3.27368	6.00522	5.97634	4.97069	3.40539	5.46373	6.52419	5.09731	2.68337	4.47853	5.66119	5.00025
0.256	2.59493	5.54671	6.55886	4.15977	3.04226	5.74253	5.74189	4.73099	3.37668	5.33974	6.45695	5.06133	2.64335	4.37529	5.56179	4.97576
0.258	2.43657	5.28437	6.29796	3.96395	2.7982	5.45926	5.49197	4.48495	3.35415	5.22989	6.39807	5.02982	2.62149	4.2869	5.47609	4.96034
0.26	2.26945	4.99981	6.01669	3.748	2.54691	5.15913	5.22926	4.23862	3.33674	5.13406	6.34758	5.00334	2.61635	4.21335	5.40576	4.95568
0.262	2.09719	4.69742	5.72094	3.51727	2.29488	4.84727	4.95746	3.99806	3.32361	5.05198	6.3054	4.98296	2.62614	4.15433	5.35159	4.96316
0.264	1.92386	4.3828	5.41753	3.27785	2.0493	4.52994	4.68112	3.76895	3.31428	4.98346	6.2714	4.97021	2.6489	4.10937	5.3135	4.98376
0.266	1.75371	4.06255	5.11376	3.03615	1.81761	4.21412	4.40536	3.55623	3.30869	4.92842	6.2455	4.96695	2.6827	4.07798	5.29069	5.01795
0.268	1.59096	3.7438	4.81694	2.7985	1.60697	3.90707	4.13549	3.36371	3.30716	4.88704	6.22767	4.97517	2.72581	4.0598	5.28174	5.06558
0.27	1.43946	3.43384	4.5338	2.57071	1.42379	3.61583	3.87673	3.19389	3.31042	4.85971	6.21792	4.99678	2.77675	4.05462	5.28476	5.12592
0.272	1.30251	3.13957	4.27012	2.35775	1.27325	3.34674	3.63377	3.04778	3.31943	4.847	6.21626	5.03331	2.83442	4.0624	5.29759	5.19761
0.274	1.1826	2.86714	4.03031	2.16344	1.15884	3.105	3.41051	2.92491	3.33532	4.84958	6.2226	5.0857	2.89806	4.08321	5.31789	5.27879
0.276	1.08129	2.62153	3.81716	1.99026	1.08214	2.89441	3.2098	2.82346	3.35915	4.86801	6.23664	5.15408	2.96721	4.11715	5.34332	5.36711
0.278	0.999108	2.4063	3.63174	1.83933	1.04261	2.71709	3.03332	2.74046	3.39175	4.90266	6.25785	5.23761	3.04164	4.1642	5.37161	5.45996
0.28	0.935571	2.22343	3.47349	1.71043	1.03764	2.5735	2.88153	2.67216	3.4336	4.95349	6.28533	5.33441	3.12116	4.22412	5.40067	5.55455
0.282	0.889265	2.07329	3.34038	1.60221	1.0627	2.46245	2.75379	2.6144	3.48459	5.01991	6.31782	5.44162	3.20557	4.29628	5.42869	5.64815
0.284	0.857994	1.95482	3.2293	1.51247	1.11172	2.38137	2.64852	2.56303	3.54404	5.10071	6.35372	5.55546	3.29445	4.37959	5.45417	5.73821
0.286	0.838989	1.8657	3.13639	1.43846	1.17749	2.32663	2.56347	2.51433	3.61056	5.194	6.39115	5.67146	3.3871	4.47247	5.47598	5.82257
0.288	0.829154	1.8027	3.05759	1.37723	1.25222	2.2939	2.49602	2.46535	3.68215	5.29722	6.42806	5.78473	3.48244	4.57283	5.49344	5.89956
0.29	0.825319	1.76204	2.98896	1.32601	1.32814	2.27859	2.44348	2.41418	3.75624	5.4072	6.46239	5.89029	3.57901	4.67819	5.50632	5.9681
0.292	0.824487	1.73974	2.92716	1.28243	1.39805	2.27621	2.40334	2.3601	3.82987	5.52032	6.49221	5.98339	3.675	4.78576	5.51487	6.02779
0.294	0.824044	1.732	2.86961	1.24472	1.45584	2.28279	2.37353	2.30356	3.89985	5.63266	6.51591	6.05985	3.76831	4.89265	5.51979	6.07886
0.296	0.821915	1.7354	2.81474	1.21184	1.49686	2.29502	2.35248	2.24613	3.96298	5.74022	6.53226	6.11635	3.85665	4.99601	5.5222	6.12213
0.298	0.816659	1.74709	2.76194	1.18342	1.51818	2.31046	2.33918	2.19023	4.01627	5.83914	6.54056	6.15063	3.9377	5.09321	5.52357	6.1589
0.3	0.807489	1.76485	2.71144	1.15966	1.51871	2.32749	2.33308	2.13881	4.05719	5.92589	6.54067	6.16169	4.00925	5.18205	5.52557	6.19083
0.302	0.794223	1.78701	2.66412	1.14116	1.49909	2.34525	2.33395	2.095	4.08377	5.9975	6.53295	6.1498	4.0693	5.26081	5.52994	6.21974
0.304	0.777177	1.81231	2.62122	1.12861	1.4615	2.36341	2.34169	2.06168	4.09482	6.05171	6.51823	6.11646	4.11626	5.32836	5.53833	6.24744
0.306	0.757014	1.83974	2.58397	1.12258	1.40928	2.38191	2.35602	2.04116	4.08998	6.08707	6.49769	6.06432	4.14896	5.38418	5.5521	6.27551
0.308	0.734561	1.86825	2.55332	1.12327	1.34656	2.40066	2.37636	2.03479	4.06977	6.10305	6.47273	5.99694	4.16679	5.4283	5.57219	6.30522
0.31	0.710634	1.89657	2.52963	1.13027	1.27771	2.41932	2.40156	2.04282	4.03551	6.10001	6.44484	5.91855	4.16968	5.46124	5.59894	6.33732
0.312	0.685867	1.92306	2.51254	1.14251	1.20696	2.43705	2.42985	2.06427	3.98929	6.07923	6.41542	5.83374	4.15812	5.4839	5.63202	6.37202
0.314	0.660595	1.94562	2.50086	1.15821	1.13793	2.45237	2.45881	2.09694	3.93378	6.04277	6.38572	5.74715	4.13315	5.49742	5.67042	6.40892
0.316	0.634776	1.96172	2.49262	1.17495	1.07332	2.4632	2.48545	2.1376	3.87204	5.99341	6.35671	5.66318	4.09628	5.5031	5.71245	6.44708
0.318	0.607983	1.96855	2.48524	1.18988	1.01474	2.46692	2.50644	2.18224	3.80735	5.93439	6.32906	5.58567	4.04945	5.50223	5.75584	6.48507
0.32	0.579455	1.96321	2.47575	1.19996	0.962614	2.46058	2.5183	2.22646	3.74298	5.8693	6.30307	5.51768	3.99492	5.49601	5.7979	6.52106
0.322	0.548206	1.94306	2.46114	1.20227	0.91623	2.4412	2.5178	2.26584	3.68194	5.80179	6.27874	5.46133	3.93522	5.48547	5.83573	6.55302
0.324	0.513177	1.90602	2.43867	1.19431	0.873949	2.4061	2.50222	2.29638	3.62679	5.73536	6.25575	5.41763	3.873	5.47143	5.8664	6.57884
0.326	0.473416	1.85088	2.40619	1.1743	0.833467	2.35327	2.46969	2.31492	3.57955	5.67312	6.23353	5.38653	3.81095	5.4545	5.88717	6.59652
0.328	0.428261	1.77765	2.36245	1.14142	0.792166	2.28165	2.41944	2.31941	3.54147	5.61757	6.21131	5.36689	3.75168	5.435	5.89574	6.60428
0.33	0.377507	1.68766	2.30726	1.09597	0.747484	2.19144	2.35198	2.30917	3.51308	5.57045	6.1882	5.35667	3.69758	5.41309	5.89036	6.60078
0.332	0.321533	1.58371	2.24162	1.03938	0.697274	2.0842	2.26909	2.28496	3.49413	5.53259	6.16324	5.3531	3.65071	5.38871	5.86997	6.58515
0.334	0.261375	1.46994	2.16766	0.974161	0.640117	1.96287	2.17381	2.24888	3.48365	5.50384	6.13549	5.35294	3.61268	5.3617	5.8343	6.55707
0.336	0.198736	1.35165	2.0885	0.903716	0.575555	1.83168	2.0702	2.20424	3.48008	5.48312	6.10409	5.35279	3.58457	5.3318	5.78383	6.51684
0.338	0.135914	1.23494	2.00802	0.832065	0.50422	1.69586	1.96307	2.15518	3.4814	5.46847	6.06837	5.34934	3.56681	5.29877	5.71977	6.46536
0.34	0.0756759	1.1263	1.93049	0.763491	0.427851	1.56131	1.85755	2.10627	3.48531	5.45726	6.02784	5.33972	3.55918	5.26238	5.64398	6.40404
0.342	0.0210617	1.03205	1.8602	0.702154	0.349189	1.43412	1.75872	2.06203	3.48943	5.44634	5.98236	5.32169	3.56079	5.22252	5.55884	6.33478
0.344	-0.0248521	0.957842	1.80104	0.651699	0.271769	1.32012	1.67112	2.02645	3.49144	5.43237	5.9321	5.29384	3.5701	5.17922	5.4671	6.25978
0.346	-0.0592108	0.908151	1.75611	0.6149	0.199617	1.2244	1.59837	2.00254	3.48928	5.41204	5.87759	5.2557	3.58502	5.1327	5.37172	6.18146
0.348	-0.0796411	0.885841	1.72737	0.593364	0.136885	1.15087	1.5428	1.99195	3.48124	5.38235	5.81972	5.20767	3.60302	5.08335	5.27572	6.10222
0.35	-0.0844885	0.891858	1.71539	0.587336	0.0874586	1.10191	1.50525	1.99476	3.46606	5.34083	5.75967	5.15101	3.62127	5.03174	5.18201	6.02431
0.352	-0.0730085	0.925069	1.7192	0.595606	0.0545672	1.07822	1.48493	2.00933	3.44295	5.2857	5.69883	5.08755	3.63683	4.97857	5.09321	5.94962
0.354	-0.0454946	0.982263	1.73622	0.615547	0.0404384	1.07867	1.47944	2.03239	3.41157	5.21599	5.63864	5.01951	3.64679	4.92462	5.01154	5.87951
0.356	-0.00332964	1.05832	1.76245	0.64326	0.0460278	1.10042	1.48491	2.05922	3.37197	5.13152	5.5805	4.94914	3.64846	4.87064	4.9387	5.81468
0.358	0.051048	1.14656	1.79262	0.673842	0.0708514	1.13915	1.49634	2.08407	3.32453	5.03287	5.52549	4.87848	3.6395	4.81727	4.87576	5.75505
0.36	0.114262	1.23917	1.82056	0.701733	0.112939	1.18941	1.50792	2.10054	3.26984	4.92128	5.47434	4.80902	3.61803	4.76497	4.82311	5.69978
0.362	0.182196	1.32781	1.83965	0.721128	0.168919	1.24501	1.51355	2.10221	3.20863	4.79846	5.42718	4.74158	3.58274	4.71391	4.78043	5.64724
0.364	0.250252	1.40418	1.84331	0.726421	0.234222	1.2996	1.50732	2.08313	3.14165	4.66645	5.38355	4.67614	3.53291	4.66396	4.74674	5.59519
0.366	0.313659	1.46069	1.8255	0.712646	0.30341	1.34711	1.48402	2.03842	3.06967	4.52743	5.34238	4.61191	3.46847	4.61467	4.72042	5.54096
0.368	0.367801	1.49099	1.78127	0.675875	0.370572	1.38226	1.43962	1.96471	2.9934	4.38363	5.30204	4.54743	3.38991	4.56532	4.69941	5.48171
0.37	0.408547	1.49049	1.70715	0.613549	0.42979	1.40101	1.37166	1.86047	2.91357	4.23722	5.26053	4.48081	3.29833	4.51501	4.6813	5.41477
0.372	0.432545	1.45668	1.60152	0.524704	0.475608	1.40082	1.27949	1.72627	2.83091	4.09024	5.2157	4.41002	3.1953	4.46282	4.66361	5.33794
0.374	0.437473	1.38934	1.46485	0.410088	0.503474	1.38088	1.16446	1.56477	2.74623	3.94462	5.1655	4.33326	3.08286	4.40789	4.64396	5.24984
0.376	0.422215	1.29056	1.29977	0.272145	0.51012	1.34216	1.02986	1.38058	2.66047	3.80221	5.10824	4.24928	2.96334	4.34966	4.6203	5.15011
0.378	0.386945	1.16463	1.11096	0.114868	0.49384	1.2873	0.880771	1.17999	2.57473	3.66482	5.04289	4.15761	2.83936	4.28796	4.59112	5.03965
0.38	0.333129	1.01765	0.904924	-0.056458	0.454641	1.22042	0.723737	0.970524	2.49031	3.53422	4.96917	4.05882	2.71364	4.22312	4.5556	4.92058
0.382	0.263425	0.857188	0.68961	-0.235614	0.394259	1.14676	0.566351	0.760407	2.40866	3.41216	4.88771	3.9545	2.58891	4.15599	4.51365	4.79621
0.384	0.181499	0.691677	0.473884	-0.415868	0.316031	1.07231	0.416706	0.557975	2.33135	3.30035	4.79998	3.84718	2.4678	4.08793	4.46594	4.67077
0.386	0.0917714	0.529858	0.266961	-0.590433	0.224638	1.00329	0.28283	0.371097	2.25994	3.20035	4.70817	3.74013	2.35273	4.02064	4.41379	4.54903
0.388	-0.000889998	0.380175	0.0777931	-0.752913	0.125747	0.945697	0.172097	0.206636	2.19586	3.11341	4.61489	3.63698	2.24575	3.95607	4.35901	4.43588
0.39	-0.0915054	0.250217	-0.0855315	-0.897714	0.0255659	0.90484	0.09069	0.070004	2.14027	3.04039	4.52292	3.54133	2.14846	3.89609	4.30361	4.3358
0.392	-0.175318	0.146244	-0.216319	-1.02037	-0.0696282	0.884939	0.0431409	-0.0351532	2.09392	2.98154	4.43479	3.45627	2.06198	3.84231	4.24961	4.25233
0.394	-0.248106	0.0728098	-0.309701	-1.1178	-0.153961	0.88881	0.0319952	-0.107126	2.05703	2.93636	4.35244	3.384	1.98679	3.79578	4.19866	4.1877
0.396	-0.306448	0.032532	-0.362923	-1.18839	-0.222391	0.917658	0.057619	-0.146148	2.02922	2.90353	4.2769	3.32551	1.92283	3.75685	4.15184	4.14239
0.398	-0.347921	0.0259963	-0.375488	-1.23204	-0.271061	0.970995	0.118169	-0.15426	2.0095	2.88088	4.20814	3.28034	1.86947	3.72497	4.10942	4.11509
0.4	-0.371223	0.0518082	-0.349124	-1.25005	-0.297544	1.04668	0.209721	-0.135035	1.99633	2.86545	4.14498	3.24658	1.8256	3.69871	4.07079	4.10263
0.402	-0.376206	0.106772	-0.287617	-1.24491	-0.300972	1.14108	0.326548	-0.0932177	1.98771	2.85364	4.08513	3.221	1.7897	3.67578	4.03442	4.10021
0.404	-0.363835	0.186182	-0.196493	-1.22009	-0.282036	1.24934	0.461522	-0.0342924	1.98139	2.84149	4.02551	3.19936	1.76007	3.65323	3.99799	4.10186
0.406	-0.336063	0.284191	-0.0826134	-1.17968	-0.242867	1.36571	0.606604	0.035956	1.97503	2.82499	3.9625	3.17684	1.73487	3.62769	3.95856	4.1009
0.408	-0.295648	0.394228	0.0463061	-1.12815	-0.186821	1.48397	0.753384	0.111863	1.9665	2.80043	3.89245	3.14856	1.71237	3.59571	3.91295	4.09063
0.41	-0.245929	0.50944	0.182194	-1.07003	-0.11817	1.59781	0.89363	0.188249	1.95402	2.76476	3.81209	3.11012	1.69103	3.55407	3.85795	4.06494
0.412	-0.19057	0.623106	0.31712	-1.00967	-0.0417576	1.70124	1.0198	0.260699	1.93638	2.71588	3.71896	3.05813	1.66961	3.50018	3.79079	4.01896
0.414	-0.133304	0.729018	0.443739	-0.951054	0.0373708	1.78898	1.1255	0.32575	1.91303	2.6529	3.61181	2.99059	1.64724	3.43231	3.70938	3.94952
0.416	-0.0776937	0.8218	0.555672	-0.897634	0.114328	1.85672	1.2058	0.380981	1.88414	2.57625	3.49075	2.90716	1.62343	3.34982	3.61258	3.85548
0.418	-0.0269199	0.897147	0.6478	-0.852269	0.184701	1.90135	1.25752	0.425003	1.85053	2.48764	3.35733	2.80925	1.59804	3.25327	3.50035	3.73786
0.42	0.0163881	0.951974	0.71645	-0.817174	0.244811	1.92109	1.27929	0.457387	1.8136	2.38994	3.21441	2.69984	1.57118	3.1444	3.37376	3.59973
0.422	0.050267	0.984488	0.759493	-0.79391	0.291895	1.91553	1.27156	0.478525	1.77507	2.28687	3.06586	2.58322	1.54314	3.02595	3.23493	3.44592
0.424	0.0734821	0.99417	0.776337	-0.783408	0.324208	1.88552	1.23646	0.489459	1.7368	2.18265	2.91613	2.46452	1.51427	2.90146	3.08677	3.2825
0.426	0.0855358	0.981691	0.767841	-0.785994	0.341039	1.83313	1.17755	0.4917	1.70056	2.08158	2.76977	2.34914	1.48488	2.77493	2.93274	3.11621
0.428	0.0866286	0.948758	0.736153	-0.801426	0.34266	1.76135	1.09958	0.487052	1.66776	1.98754	2.63082	2.24214	1.45516	2.65041	2.77647	2.9538
0.43	0.0775801	0.897931	0.684486	-0.82893	0.330205	1.67392	1.00802	0.477443	1.6393	1.90363	2.50237	2.14769	1.42512	2.53168	2.6214	2.80134
0.432	0.059721	0.832402	0.616862	-0.867244	0.305513	1.57507	0.90879	0.46479	1.61543	1.8318	2.38612	2.06859	1.39459	2.42181	2.47043	2.66369
0.434	0.0347646	0.755764	0.537817	-0.914662	0.270939	1.46922	0.807773	0.450882	1.59572	1.77266	2.28214	2.00596	1.36327	2.32294	2.32566	2.54409
0.436	0.00467138	0.671791	0.452103	-0.969101	0.229163	1.36076	0.710497	0.437284	1.5791	1.72532	2.18875	1.95908	1.33071	2.236	2.1882	2.44381
0.438	-0.0284881	0.584226	0.364389	-1.02819	0.182996	1.25382	0.621791	0.425266	1.56394	1.68752	2.10265	1.92546	1.29645	2.16065	2.05804	2.36221
0.44	-0.0626625	0.496599	0.278976	-1.08936	0.135222	1.1521	0.545508	0.415741	1.54825	1.65574	2.01923	1.90111	1.26	2.09523	1.93413	2.29678
0.442	-0.0959368	0.412071	0.199541	-1.15003	0.0884542	1.0587	0.484332	0.409218	1.5299	1.62551	1.93295	1.88092	1.22098	2.03694	1.81449	2.24348
0.444	-0.126635	0.333318	0.128921	-1.20771	0.0450308	0.97602	0.439643	0.405763	1.5068	1.5918	1.83795	1.85921	1.17907	1.98199	1.69645	2.19722
0.446	-0.153405	0.262434	0.0689438	-1.2602	0.00693349	0.905717	0.411484	0.404982	1.47711	1.54942	1.72859	1.83034	1.13405	1.92593	1.57689	2.15231
0.448	-0.175284	0.200881	0.0203281	-1.30577	-0.0242628	0.848662	0.398602	0.406015	1.43947	1.49341	1.60002	1.78921	1.08578	1.86396	1.45263	2.10309
0.45	-0.191746	0.149453	-0.0173545	-1.34332	-0.047423	0.804952	0.398565	0.407562	1.39304	1.41949	1.44872	1.73186	1.03414	1.79132	1.32068	2.04439
0.452	-0.202724	0.108276	-0.0456348	-1.37245	-0.0618703	0.773952	0.407962	0.407937	1.33761	1.32432	1.27283	1.65578	0.978973	1.70365	1.17859	1.97201
0.454	-0.208611	0.0768278	-0.0670234	-1.39356	-0.0673926	0.754354	0.422662	0.405168	1.27357	1.20575	1.07238	1.56018	0.920061	1.5973	1.02464	1.88306
0.456	-0.210236	0.0539857	-0.0848103	-1.40786	-0.0642408	0.744281	0.438113	0.39712	1.20184	1.06302	0.849328	1.44603	0.857061	1.46968	0.85804	1.7761
0.458	-0.208805	0.038103	-0.102796	-1.41722	-0.0531149	0.741399	0.449682	0.381666	1.12377	0.896746	0.607411	1.31594	0.78951	1.3194	0.678991	1.65124
0.46	-0.20582	0.0271099	-0.12497	-1.42407	-0.035137	0.743061	0.453002	0.356873	1.04099	0.708909	0.35186	1.17391	0.71685	1.14649	0.488697	1.51004
0.462	-0.202972	0.0186433	-0.155157	-1.43116	-0.0118034	0.746472	0.444298	0.321202	0.955282	0.502733	0.0889849	1.02492	0.638485	0.952386	0.289289	1.35528
0.464	-0.202004	0.0102002	-0.196664	-1.4413	0.0150854	0.748867	0.420691	0.273697	0.868417	0.282491	-0.174316	0.874467	0.553871	0.739947	0.0836851	1.19069
0.466	-0.20457	-0.000691453	-0.251953	-1.45705	0.0435205	0.747688	0.380433	0.21415	0.782046	0.0532798	-0.43108	0.728102	0.462624	0.513297	-0.124598	1.02058
0.468	-0.212085	-0.0162941	-0.322378	-1.48049	0.0714056	0.740769	0.323066	0.143203	0.697613	-0.179255	-0.674777	0.590953	0.364629	0.277634	-0.331666	0.849511
0.47	-0.225588	-0.0384877	-0.408011	-1.51296	0.0966945	0.726489	0.249487	0.0624036	0.616298	-0.409208	-0.899756	0.467327	0.26014	0.0389553	-0.533485	0.681916
0.472	-0.245626	-0.0686179	-0.507581	-1.55491	0.117539	0.703894	0.161911	-0.0258402	0.539004	-0.630715	-1.1016	0.360404	0.149839	-0.196285	-0.726119	0.521806
0.474	-0.272182	-0.107381	-0.618541	-1.60582	0.132428	0.672779	0.0637256	-0.118372	0.466349	-0.838259	-1.27736	0.272034	0.0348629	-0.42155	-0.905961	0.372512
0.476	-0.30465	-0.154761	-0.737262	-1.66426	0.140311	0.6337	-0.0407485	-0.211484	0.398694	-1.02696	-1.42569	0.202658	-0.0832352	-0.63062	-1.06994	0.236504
0.478	-0.341865	-0.210026	-0.859331	-1.728	0.14068	0.58793	-0.146583	-0.301184	0.336165	-1.19286	-1.54685	0.151333	-0.202572	-0.817993	-1.2157	0.115279
0.48	-0.382195	-0.271794	-0.97995	-1.79424	0.133605	0.537347	-0.24862	-0.383495	0.27868	-1.33314	-1.64261	0.115862	-0.321071	-0.979256	-1.34172	0.00931938
0.482	-0.423679	-0.338158	-1.09437	-1.85992	0.119718	0.484266	-0.341885	-0.454784	0.225963	-1.44634	-1.71605	0.0929952	-0.436629	-1.1114	-1.44744	-0.0818794
0.484	-0.464215	-0.406866	-1.19835	-1.92205	0.10013	0.431221	-0.421979	-0.512074	0.177561	-1.53246	-1.7713	0.0786961	-0.547301	-1.21306	-1.5333	-0.159728
0.486	-0.501761	-0.475542	-1.28853	-1.97802	0.0763113	0.380723	-0.485444	-0.553309	0.13285	-1.59299	-1.81326	0.0684433	-0.651472	-1.28466	-1.60072	-0.22641
0.488	-0.534553	-0.541909	-1.3628	-2.02593	0.0499235	0.335018	-0.530044	-0.57755	0.0910463	-1.63087	-1.84722	0.0575477	-0.747994	-1.32839	-1.65205	-0.284713
0.49	-0.561284	-0.604012	-1.42045	-2.06476	0.0226397	0.295859	-0.554945	-0.585086	0.0512309	-1.6503	-1.87858	0.0414676	-0.836276	-1.34812	-1.69044	-0.33783
0.492	-0.581261	-0.660403	-1.46227	-2.09453	-0.00403493	0.264328	-0.56078	-0.577429	0.0123835	-1.65649	-1.91243	0.0161055	-0.91631	-1.34915	-1.71969	-0.389135
0.494	-0.594484	-0.710261	-1.49041	-2.11631	-0.0289164	0.240716	-0.549586	-0.557216	-0.0265573	-1.65525	-1.95334	-0.0219289	-0.988623	-1.33781	-1.744	-0.441965
0.496	-0.601669	-0.753451	-1.50817	-2.13204	-0.0512524	0.224489	-0.52462	-0.527998	-0.0666156	-1.6526	-2.00499	-0.0751025	-1.05418	-1.32104	-1.7677	-0.499391
0.498	-0.60418	-0.790495	-1.51964	-2.14441	-0.0707764	0.214328	-0.49007	-0.493963	-0.108684	-1.65424	-2.07002	-0.1448	-1.11424	-1.30582	-1.79499	-0.564017
0.5	-0.6039	-0.822477	-1.52927	-2.15649	-0.0876986	0.208255	-0.450691	-0.459597	-0.153425	-1.66511	-2.14984	-0.231235	-1.17014	-1.29868	-1.82963	-0.637808
0.502	-0.603039	-0.850876	-1.54136	-2.17142	-0.102638	0.203823	-0.411395	-0.429313	-0.201173	-1.68898	-2.24454	-0.333433	-1.22319	-1.30513	-1.87463	-0.721956
0.504	-0.603898	-0.877363	-1.55967	-2.19208	-0.116504	0.198356	-0.376832	-0.407104	-0.251866	-1.72807	-2.35289	-0.449298	-1.27443	-1.32925	-1.93209	-0.816805
0.506	-0.608627	-0.903577	-1.58699	-2.22072	-0.130347	0.189217	-0.351011	-0.396217	-0.305005	-1.78288	-2.47243	-0.575757	-1.32457	-1.37335	-2.00292	-0.921835
0.508	-0.618985	-0.930906	-1.62489	-2.25875	-0.145194	0.174071	-0.336984	-0.398908	-0.359666	-1.85213	-2.59958	-0.708979	-1.37394	-1.43781	-2.08685	-1.03571
0.51	-0.636141	-0.960311	-1.67356	-2.30657	-0.161893	0.15112	-0.336625	-0.416277	-0.414553	-1.93291	-2.72996	-0.844658	-1.42243	-1.52102	-2.18236	-1.15639
0.512	-0.660531	-0.992197	-1.73182	-2.3635	-0.180998	0.119287	-0.350526	-0.4482	-0.468116	-2.02095	-2.85864	-0.978335	-1.46961	-1.61961	-2.28686	-1.28131
0.514	-0.691791	-1.02636	-1.79727	-2.42787	-0.202679	0.078331	-0.378009	-0.493369	-0.518697	-2.11103	-2.98052	-1.10575	-1.51481	-1.72868	-2.39683	-1.40753
0.516	-0.728771	-1.062	-1.86655	-2.49714	-0.226713	0.0288801	-0.417255	-0.549433	-0.564709	-2.19756	-3.09075	-1.22318	-1.55722	-1.84237	-2.50815	-1.53205
0.518	-0.769627	-1.09782	-1.93575	-2.56819	-0.25251	-0.0276157	-0.465538	-0.613211	-0.604822	-2.27512	-3.18509	-1.32774	-1.59606	-1.95427	-2.61647	-1.65195
0.52	-0.811999	-1.13221	-2.00079	-2.63758	-0.279201	-0.0890131	-0.519523	-0.680982	-0.638133	-2.339	-3.26024	-1.41762	-1.63069	-2.0581	-2.71753	-1.76466
0.522	-0.853225	-1.16339	-2.05788	-2.70192	-0.305769	-0.152666	-0.575619	-0.748807	-0.66429	-2.38571	-3.31419	-1.4922	-1.66065	-2.14822	-2.80759	-1.86809
0.524	-0.890614	-1.18971	-2.10393	-2.75815	-0.331192	-0.215663	-0.630333	-0.812866	-0.683573	-2.41335	-3.34633	-1.55215	-1.68575	-2.22014	-2.88372	-1.96077
0.526	-0.921713	-1.20984	-2.13688	-2.80386	-0.354592	-0.275086	-0.680603	-0.869777	-0.696892	-2.42175	-3.35758	-1.59929	-1.70598	-2.27087	-2.94404	-2.04189
0.528	-0.944561	-1.22297	-2.1559	-2.83753	-0.375368	-0.328265	-0.724073	-0.916873	-0.705724	-2.41254	-3.35025	-1.63642	-1.72156	-2.29915	-2.98789	-2.11129
0.53	-0.957909	-1.229	-2.16158	-2.85864	-0.393281	-0.373007	-0.759294	-0.952416	-0.71198	-2.38888	-3.32796	-1.66705	-1.73277	-2.30548	-3.0158	-2.16938
0.532	-0.961367	-1.22858	-2.15582	-2.86778	-0.408501	-0.407764	-0.785815	-0.97573	-0.717815	-2.35518	-3.29522	-1.69506	-1.73989	-2.29199	-3.02937	-2.21704
0.534	-0.955473	-1.22313	-2.14176	-2.8666	-0.421578	-0.431749	-0.804182	-0.987241	-0.725415	-2.31661	-3.25711	-1.72429	-1.74316	-2.26217	-3.03111	-2.25546
0.536	-0.941679	-1.2148	-2.12349	-2.85769	-0.433375	-0.444953	-0.815832	-0.988424	-0.736763	-2.27851	-3.21885	-1.7582	-1.74268	-2.22045	-3.02405	-2.28599
0.538	-0.922243	-1.20624	-2.10573	-2.84441	-0.444934	-0.448104	-0.822899	-0.981663	-0.753436	-2.24587	-3.18531	-1.79954	-1.73843	-2.1717	-3.01142	-2.30998
0.54	-0.900042	-1.20044	-2.09342	-2.83059	-0.457321	-0.442535	-0.827956	-0.970032	-0.776429	-2.22276	-3.1606	-1.85006	-1.7303	-2.12074	-2.99626	-2.32867
0.542	-0.87832	-1.20041	-2.09131	-2.8203	-0.471454	-0.430008	-0.833718	-0.957025	-0.806045	-2.21197	-3.14777	-1.9104	-1.71817	-2.07184	-2.98103	-2.3431
0.544	-0.860398	-1.20888	-2.10357	-2.81748	-0.487943	-0.412499	-0.842739	-0.946245	-0.841849	-2.21468	-3.14851	-1.98001	-1.70195	-2.02832	-2.9674	-2.35406
0.546	-0.849367	-1.22807	-2.13343	-2.82565	-0.50697	-0.391974	-0.857135	-0.941101	-0.882697	-2.23039	-3.1631	-2.05725	-1.68174	-1.99223	-2.956	-2.3621
0.548	-0.847805	-1.25938	-2.1829	-2.84763	-0.528223	-0.370189	-0.878362	-0.944515	-0.926832	-2.25696	-3.19036	-2.13953	-1.6579	-1.96422	-2.94638	-2.36756
0.55	-0.85753	-1.30326	-2.25265	-2.88535	-0.550899	-0.348532	-0.90706	-0.958686	-0.972041	-2.29086	-3.22788	-2.22359	-1.63108	-1.94355	-2.9371	-2.37062
0.552	-0.87943	-1.35912	-2.34185	-2.93962	-0.573782	-0.327927	-0.943003	-0.984912	-1.01585	-2.32753	-3.27218	-2.30584	-1.6022	-1.92818	-2.92584	-2.37142
0.554	-0.913378	-1.42537	-2.44833	-3.01009	-0.595388	-0.30881	-0.985123	-1.0235	-1.05575	-2.36185	-3.31916	-2.38267	-1.57245	-1.91509	-2.90979	-2.3701
0.556	-0.958241	-1.4995	-2.56868	-3.09528	-0.614161	-0.291181	-1.03163	-1.07377	-1.08942	-2.38863	-3.36443	-2.45084	-1.54316	-1.90064	-2.88587	-2.36691
0.558	-1.01198	-1.57834	-2.69851	-3.19265	-0.628697	-0.274719	-1.0802	-1.13411	-1.11492	-2.40317	-3.40375	-2.50776	-1.51562	-1.88095	-2.8512	-2.36223
0.56	-1.07185	-1.65833	-2.83279	-3.29876	-0.637966	-0.258933	-1.12818	-1.20216	-1.1309	-2.40167	-3.43342	-2.5518	-1.49097	-1.85239	-2.80344	-2.35662
0.562	-1.13461	-1.73583	-2.9662	-3.40954	-0.641497	-0.243339	-1.17288	-1.27498	-1.1367	-2.3816	-3.45061	-2.58243	-1.46999	-1.8119	-2.74105	-2.35084
0.564	-1.19687	-1.80745	-3.09348	-3.52056	-0.639509	-0.227622	-1.21174	-1.34935	-1.13241	-2.34195	-3.45358	-2.60032	-1.453	-1.75737	-2.66358	-2.34577
0.566	-1.25532	-1.87031	-3.20979	-3.62731	-0.632943	-0.211756	-1.24256	-1.42193	-1.1189	-2.28332	-3.44186	-2.60732	-1.43975	-1.68783	-2.5717	-2.34242
0.568	-1.30703	-1.92227	-3.31095	-3.72552	-0.623418	-0.196078	-1.26361	-1.48961	-1.09777	-2.20783	-3.41623	-2.60636	-1.42944	-1.60355	-2.46728	-2.3418
0.57	-1.34967	-1.96205	-3.39372	-3.8114	-0.613076	-0.181271	-1.2737	-1.54961	-1.07121	-2.11899	-3.37867	-2.60123	-1.42076	-1.50605	-2.35319	-2.3449
0.572	-1.38166	-1.98924	-3.45585	-3.88186	-0.604354	-0.168286	-1.27214	-1.59971	-1.04187	-2.02133	-3.33212	-2.59631	-1.41202	-1.39791	-2.2331	-2.35257
0.574	-1.40224	-2.00421	-3.49618	-3.93469	-0.5997	-0.158194	-1.25871	-1.6383	-1.01265	-1.92007	-3.28026	-2.59621	-1.40136	-1.28258	-2.11116	-2.36546
0.576	-1.41145	-2.00795	-3.51454	-3.96857	-0.601261	-0.151991	-1.23347	-1.66442	-0.986501	-1.82065	-3.22714	-2.60547	-1.387	-1.16407	-1.9917	-2.38399
0.578	-1.41009	-2.00187	-3.51164	-3.98313	-0.61059	-0.150387	-1.19667	-1.67776	-0.966203	-1.72836	-3.17689	-2.62811	-1.36743	-1.04663	-1.8788	-2.40826
0.58	-1.39952	-1.98751	-3.48891	-3.97884	-0.628407	-0.15361	-1.14861	-1.67855	-0.954184	-1.64791	-3.13333	-2.66738	-1.34169	-0.934372	-1.77603	-2.43803
0.582	-1.3815	-1.96633	-3.44827	-3.95691	-0.654449	-0.161254	-1.08952	-1.66746	-0.952339	-1.58311	-3.09969	-2.72544	-1.30951	-0.831019	-1.68612	-2.47277
0.584	-1.35798	-1.93949	-3.39192	-3.91912	-0.687418	-0.172203	-1.01952	-1.64546	-0.96191	-1.53668	-3.07836	-2.80317	-1.27144	-0.739619	-1.61085	-2.5116
0.586	-1.33092	-1.90777	-3.3222	-3.86765	-0.725071	-0.184647	-0.93864	-1.61372	-0.983411	-1.51008	-3.07074	-2.90004	-1.22885	-0.662381	-1.5509	-2.55335
0.588	-1.30211	-1.8715	-3.24137	-3.80492	-0.764412	-0.196196	-0.846882	-1.57346	-1.01661	-1.50353	-3.07715	-3.01416	-1.18385	-0.600581	-1.50589	-2.59662
0.59	-1.27304	-1.83066	-3.15155	-3.73341	-0.801995	-0.204091	-0.744384	-1.52588	-1.06057	-1.51608	-3.0968	-3.14231	-1.13917	-0.554559	-1.47449	-2.6398
0.592	-1.24486	-1.78501	-3.05467	-3.65559	-0.834294	-0.205485	-0.631589	-1.47212	-1.11373	-1.54578	-3.12796	-3.2802	-1.09788	-0.523791	-1.4546	-2.68115
0.594	-1.21837	-1.73429	-2.95251	-3.57383	-0.858105	-0.197774	-0.509436	-1.41323	-1.17406	-1.58993	-3.16807	-3.42272	-1.06317	-0.507026	-1.44357	-2.71888
0.596	-1.19404	-1.67848	-2.84672	-3.49039	-0.87094	-0.178927	-0.379539	-1.35023	-1.23918	-1.64535	-3.21396	-3.56429	-1.03803	-0.502467	-1.4385	-2.75122
0.598	-1.17213	-1.61805	-2.73897	-3.40741	-0.871358	-0.147795	-0.244319	-1.28419	-1.3066	-1.70865	-3.26219	-3.69923	-1.02496	-0.507978	-1.43651	-2.77649
0.6	-1.15279	-1.55411	-2.63103	-3.32702	-0.859201	-0.104343	-0.107061	-1.21627	-1.37383	-1.77651	-3.30924	-3.82219	-1.02577	-0.521287	-1.43498	-2.79322
0.602	-1.13619	-1.48858	-2.5249	-3.25132	-0.835711	-0.0497844	0.0281218	-1.14787	-1.43859	-1.84593	-3.35186	-3.92847	-1.04139	-0.540177	-1.43175	-2.80019
0.604	-1.12262	-1.42422	-2.42289	-3.18249	-0.803494	0.0134078	0.156417	-1.08067	-1.49894	-1.91436	-3.38731	-4.01435	-1.07174	-0.562637	-1.42531	-2.79655
0.606	-1.11255	-1.3645	-2.32765	-3.12281	-0.766353	0.0816178	0.272543	-1.0167	-1.55333	-1.97981	-3.41357	-4.07739	-1.11576	-0.58697	-1.41484	-2.78187
0.608	-1.1067	-1.31347	-2.24214	-3.07465	-0.728984	0.150325	0.37106	-0.958342	-1.60072	-2.04093	-3.42948	-4.1165	-1.17144	-0.611856	-1.40028	-2.75623
0.61	-1.10601	-1.27548	-2.16959	-3.04043	-0.696578	0.214444	0.446734	-0.908295	-1.64053	-2.09691	-3.43487	-4.13208	-1.23597	-0.636361	-1.38222	-2.72021
0.612	-1.11159	-1.25478	-2.11331	-3.02254	-0.674352	0.268735	0.494927	-0.869452	-1.67264	-2.14747	-3.43054	-4.12595	-1.30597	-0.659915	-1.36185	-2.67495
0.614	-1.12457	-1.25518	-2.07649	-3.02317	-0.667064	0.308247	0.511977	-0.844746	-1.69731	-2.19267	-3.41823	-4.10118	-1.3777	-0.682251	-1.34079	-2.62214
0.616	-1.14603	-1.27969	-2.06199	-3.04414	-0.678565	0.328743	0.495527	-0.836936	-1.71513	-2.23283	-3.40043	-4.06192	-1.44732	-0.703334	-1.3209	-2.56397
0.618	-1.17681	-1.33011	-2.07204	-3.08674	-0.711411	0.327074	0.444768	-0.848373	-1.72685	-2.26834	-3.38024	-4.01306	-1.51118	-0.723276	-1.30415	-2.50304
0.62	-1.21736	-1.40687	-2.10802	-3.1515	-0.76659	0.301468	0.360586	-0.880744	-1.73338	-2.29959	-3.3611	-3.95992	-1.56606	-0.742264	-1.29237	-2.44229
0.622	-1.26763	-1.50882	-2.1702	-3.23806	-0.843386	0.251684	0.245572	-0.934849	-1.73562	-2.32683	-3.34649	-3.90789	-1.60935	-0.760494	-1.28716	-2.38486
0.624	-1.32697	-1.63326	-2.25764	-3.34503	-0.939392	0.179049	0.103916	-1.01041	-1.73447	-2.35017	-3.33966	-3.86204	-1.63921	-0.778116	-1.28968	-2.33389
0.626	-1.39413	-1.77605	-2.3681	-3.46996	-1.05067	0.0863446	-0.0588361	-1.10597	-1.73072	-2.36951	-3.34334	-3.82685	-1.65466	-0.795205	-1.30061	-2.29238
0.628	-1.46726	-1.93189	-2.49809	-3.6094	-1.17204	-0.0224262	-0.236115	-1.21883	-1.72503	-2.3846	-3.35946	-3.80588	-1.65563	-0.811736	-1.32005	-2.26298
0.63	-1.54404	-2.09466	-2.64304	-3.75903	-1.2975	-0.14238	-0.420755	-1.34521	-1.71798	-2.39507	-3.38899	-3.80157	-1.64288	-0.827576	-1.34751	-2.24782
0.632	-1.62179	-2.25792	-2.79754	-3.9139	-1.4207	-0.268163	-0.60546	-1.48034	-1.71001	-2.40052	-3.43182	-3.81515	-1.61792	-0.842477	-1.38195	-2.24832
0.634	-1.6977	-2.41537	-2.95571	-4.06873	-1.53542	-0.394394	-0.783279	-1.61882	-1.70147	-2.40058	-3.48666	-3.84654	-1.58283	-0.856079	-1.4218	-2.26508
0.636	-1.76906	-2.56136	-3.11165	-4.21826	-1.63614	-0.516101	-0.948059	-1.75493	-1.69263	-2.39497	-3.55116	-3.89445	-1.54013	-0.867912	-1.46509	-2.2978
0.638	-1.83345	-2.69134	-3.25983	-4.35765	-1.71837	-0.629108	-1.09483	-1.88309	-1.68371	-2.38361	-3.62204	-3.9565	-1.49253	-0.87741	-1.50953	-2.34521
0.64	-1.88899	-2.80217	-3.39557	-4.48283	-1.77911	-0.730342	-1.2201	-1.99824	-1.67489	-2.36663	-3.69532	-4.02941	-1.44272	-0.883921	-1.55271	-2.40516
0.642	-1.93448	-2.89241	-3.51537	-4.59079	-1.81699	-0.818031	-1.32203	-2.09626	-1.66633	-2.34439	-3.76665	-4.10929	-1.39322	-0.886743	-1.59219	-2.47467
0.644	-1.9695	-2.96229	-3.61723	-4.67981	-1.83238	-0.891784	-1.40052	-2.17427	-1.65817	-2.31754	-3.83161	-4.19194	-1.3462	-0.885162	-1.62572	-2.55012
0.646	-1.99447	-3.01374	-3.70071	-4.7496	-1.82735	-0.952544	-1.45707	-2.23088	-1.65056	-2.28696	-3.88616	-4.27313	-1.3034	-0.87852	-1.65134	-2.62746
0.648	-2.0106	-3.05005	-3.76701	-4.80124	-1.80544	-1.00243	-1.49464	-2.26627	-1.64362	-2.25379	-3.92689	-4.34897	-1.26602	-0.866284	-1.66754	-2.70247
0.65	-2.01976	-3.0756	-3.81874	-4.83705	-1.77135	-1.04448	-1.51734	-2.28213	-1.63749	-2.21935	-3.9514	-4.41612	-1.23477	-0.848139	-1.67339	-2.77102
0.652	-2.02433	-3.09537	-3.85968	-4.8604	-1.73057	-1.08232	-1.53006	-2.28154	-1.6323	-2.18516	-3.95847	-4.47203	-1.20992	-0.824077	-1.66854	-2.82934
0.654	-2.02698	-3.11444	-3.89435	-4.87533	-1.68885	-1.11981	-1.53802	-2.26861	-1.6282	-2.15281	-3.9482	-4.51511	-1.19132	-0.794478	-1.65334	-2.87431
0.656	-2.03043	-3.13757	-3.92756	-4.88621	-1.6518	-1.16071	-1.5464	-2.24817	-1.62534	-2.12398	-3.92202	-4.54477	-1.17856	-0.760174	-1.62873	-2.9036
0.658	-2.03722	-3.16871	-3.96397	-4.89737	-1.62441	-1.20828	-1.55989	-2.22529	-1.62388	-2.10034	-3.88257	-4.56142	-1.17107	-0.72248	-1.59622	-2.91586
0.66	-2.0495	-3.21071	-4.0076	-4.91277	-1.6107	-1.26507	-1.58235	-2.20487	-1.62401	-2.08342	-3.83346	-4.56637	-1.1682	-0.683175	-1.55779	-2.91079
0.662	-2.06886	-3.2651	-4.06152	-4.93569	-1.61337	-1.33268	-1.61658	-2.19127	-1.6259	-2.07462	-3.77903	-4.56166	-1.16932	-0.644437	-1.51569	-2.88911
0.664	-2.09626	-3.33199	-4.12761	-4.96862	-1.63369	-1.41166	-1.6641	-2.18796	-1.62971	-2.07499	-3.72391	-4.54989	-1.17386	-0.608729	-1.47233	-2.85251
0.666	-2.13194	-3.41021	-4.20644	-5.01309	-1.67139	-1.50151	-1.72512	-2.19732	-1.63557	-2.08524	-3.67268	-4.5339	-1.18131	-0.57863	-1.43005	-2.80347
0.668	-2.17546	-3.49741	-4.29732	-5.06976	-1.72476	-1.60068	-1.79854	-2.22051	-1.64353	-2.10554	-3.62945	-4.51655	-1.1912	-0.556642	-1.39099	-2.74508
0.67	-2.22576	-3.59044	-4.39843	-5.13846	-1.79081	-1.70677	-1.88215	-2.25752	-1.65352	-2.13552	-3.59756	-4.50046	-1.20305	-0.544969	-1.35693	-2.68079
0.672	-2.28132	-3.68564	-4.50713	-5.21835	-1.86554	-1.81667	-1.97278	-2.30728	-1.66535	-2.17421	-3.57932	-4.48782	-1.21629	-0.545307	-1.32919	-2.61419
0.674	-2.34026	-3.77924	-4.62022	-5.30812	-1.94431	-1.92684	-2.06661	-2.36781	-1.67865	-2.22	-3.57584	-4.48022	-1.23026	-0.558663	-1.30856	-2.54873
0.676	-2.40055	-3.86769	-4.73433	-5.40615	-2.02218	-2.03352	-2.1595	-2.43654	-1.69289	-2.27071	-3.58702	-4.47859	-1.24408	-0.58522	-1.29534	-2.48753
0.678	-2.4601	-3.94803	-4.84619	-5.51067	-2.09433	-2.13301	-2.24727	-2.51052	-1.70738	-2.32371	-3.61161	-4.48317	-1.2567	-0.624272	-1.28936	-2.43325
0.68	-2.51702	-4.01803	-4.95295	-5.61989	-2.15644	-2.2219	-2.32605	-2.58674	-1.72128	-2.37607	-3.64744	-4.49362	-1.26689	-0.674241	-1.29008	-2.38792
0.682	-2.56965	-4.07643	-5.05234	-5.73205	-2.20502	-2.29732	-2.39254	-2.66231	-1.73368	-2.42474	-3.69164	-4.50913	-1.2733	-0.732776	-1.29673	-2.35293
0.684	-2.61669	-4.12292	-5.14278	-5.84546	-2.23769	-2.35708	-2.44425	-2.73468	-1.74367	-2.46684	-3.74101	-4.52858	-1.2746	-0.796932	-1.30849	-2.32903
0.686	-2.65732	-4.15812	-5.22343	-5.95852	-2.25332	-2.39988	-2.47967	-2.80174	-1.75043	-2.49987	-3.79233	-4.55078	-1.26955	-0.86341	-1.32455	-2.31636
0.688	-2.69114	-4.1835	-5.29412	-6.06963	-2.25217	-2.42537	-2.49834	-2.86189	-1.7533	-2.522	-3.84267	-4.57462	-1.25718	-0.928847	-1.34435	-2.31455
0.69	-2.71825	-4.20117	-5.35524	-6.17725	-2.23583	-2.43418	-2.50091	-2.91408	-1.75187	-2.53223	-3.88968	-4.59925	-1.23692	-0.990114	-1.36755	-2.3228
0.692	-2.73922	-4.21366	-5.40767	-6.27986	-2.20711	-2.42796	-2.48906	-2.95774	-1.74608	-2.53057	-3.9318	-4.62418	-1.20874	-1.0446	-1.39416	-2.34002
0.694	-2.75499	-4.22376	-5.45253	-6.37596	-2.16981	-2.40926	-2.46539	-2.99274	-1.73622	-2.51808	-3.96829	-4.64934	-1.17321	-1.09048	-1.42447	-2.3649
0.696	-2.76682	-4.23423	-5.49116	-6.46416	-2.12845	-2.38139	-2.43323	-3.01934	-1.723	-2.49689	-3.99932	-4.67505	-1.13154	-1.12686	-1.45905	-2.39602
0.698	-2.77621	-4.24763	-5.52491	-6.54325	-2.08786	-2.34823	-2.39642	-3.03812	-1.70748	-2.47001	-4.02583	-4.70193	-1.08562	-1.15388	-1.49858	-2.43193
0.7	-2.78476	-4.26613	-5.55515	-6.6123	-2.05285	-2.31397	-2.35903	-3.0499	-1.69102	-2.44119	-4.04939	-4.7308	-1.03787	-1.17274	-1.54382	-2.47119
0.702	-2.79406	-4.29139	-5.58315	-6.67076	-2.02776	-2.28283	-2.32515	-3.05576	-1.6752	-2.41457	-4.07202	-4.76253	-0.991154	-1.18555	-1.5954	-2.51241
0.704	-2.80557	-4.32446	-5.6101	-6.71857	-2.01614	-2.25872	-2.29853	-3.05693	-1.66173	-2.39441	-4.09591	-4.79784	-0.948572	-1.19515	-1.65373	-2.55431
0.706	-2.8205	-4.36576	-5.63707	-6.75619	-2.02044	-2.24502	-2.28242	-3.05485	-1.65226	-2.38465	-4.12325	-4.83723	-0.913245	-1.20486	-1.71891	-2.59575
0.708	-2.83972	-4.41507	-5.66507	-6.78464	-2.04179	-2.24425	-2.27932	-3.05107	-1.64829	-2.38862	-4.15599	-4.88084	-0.888063	-1.21813	-1.79063	-2.63571
0.71	-2.86373	-4.47164	-5.69502	-6.80551	-2.07995	-2.25794	-2.29088	-3.0473	-1.65102	-2.40869	-4.19567	-4.92843	-0.875442	-1.23823	-1.86814	-2.67336
0.712	-2.89259	-4.53424	-5.72774	-6.8208	-2.1333	-2.28648	-2.3178	-3.0453	-1.6613	-2.4461	-4.24333	-4.97939	-0.8771	-1.2679	-1.95025	-2.70806
0.714	-2.92597	-4.60137	-5.76396	-6.83288	-2.19902	-2.32917	-2.35981	-3.04686	-1.67949	-2.50075	-4.29944	-5.03281	-0.893881	-1.30906	-2.03541	-2.73937
0.716	-2.96318	-4.67139	-5.8043	-6.84425	-2.27334	-2.38425	-2.41579	-3.05368	-1.70551	-2.57125	-4.36391	-5.08763	-0.925642	-1.36264	-2.12176	-2.76707
0.718	-3.00328	-4.74269	-5.84919	-6.85745	-2.35193	-2.44916	-2.48385	-3.0673	-1.73883	-2.65498	-4.43614	-5.14277	-0.971227	-1.42841	-2.20722	-2.79115
0.72	-3.04517	-4.81385	-5.89887	-6.8748	-2.43022	-2.52072	-2.56152	-3.08897	-1.77852	-2.74835	-4.51509	-5.19726	-1.02852	-1.50505	-2.28969	-2.81181
0.722	-3.08772	-4.88376	-5.95333	-6.89826	-2.50388	-2.59551	-2.64595	-3.11955	-1.82339	-2.8471	-4.59943	-5.25044	-1.09461	-1.59018	-2.36711	-2.82945
0.724	-3.12988	-4.9517	-6.01226	-6.9293	-2.56914	-2.67012	-2.73409	-3.15941	-1.87209	-2.94668	-4.68766	-5.30203	-1.16599	-1.68062	-2.43764	-2.84461
0.726	-3.17075	-5.01731	-6.07503	-6.96876	-2.62311	-2.74145	-2.82294	-3.20835	-1.92328	-3.04271	-4.77826	-5.3522	-1.2389	-1.77269	-2.49979	-2.85798
0.728	-3.20967	-5.0806	-6.14073	-7.01678	-2.66396	-2.80693	-2.90965	-3.26556	-1.97574	-3.13135	-4.86979	-5.40156	-1.30962	-1.86255	-2.5525	-2.8703
0.73	-3.24619	-5.14177	-6.20809	-7.07282	-2.69104	-2.86466	-2.99169	-3.32961	-2.02853	-3.20973	-4.96107	-5.45112	-1.37482	-1.94661	-2.59527	-2.88239
0.732	-3.28008	-5.20112	-6.27562	-7.13567	-2.70477	-2.91343	-3.06689	-3.39854	-2.08104	-3.27622	-5.05121	-5.50217	-1.43189	-2.02188	-2.62819	-2.89508
0.734	-3.31128	-5.25882	-6.34158	-7.20348	-2.70656	-2.95272	-3.1335	-3.46991	-2.13306	-3.33058	-5.13969	-5.55617	-1.47915	-2.0863	-2.65197	-2.90918
0.736	-3.33977	-5.31476	-6.40414	-7.27396	-2.6985	-2.98254	-3.19011	-3.54094	-2.1848	-3.37404	-5.22641	-5.61454	-1.51608	-2.139	-2.66791	-2.92546
0.738	-3.36554	-5.36841	-6.4614	-7.34444	-2.6831	-3.00327	-3.23566	-3.60871	-2.23682	-3.40921	-5.31163	-5.67855	-1.54331	-2.18038	-2.67784	-2.94465
0.74	-3.38847	-5.41874	-6.51155	-7.41205	-2.66301	-3.01546	-3.26937	-3.67027	-2.28992	-3.43982	-5.39601	-5.74915	-1.5626	-2.21213	-2.68401	-2.96742
0.742	-3.40833	-5.46421	-6.55293	-7.47394	-2.64065	-3.01966	-3.29063	-3.7229	-2.34505	-3.47042	-5.48045	-5.82689	-1.57668	-2.23712	-2.68899	-2.99435
0.744	-3.42468	-5.50288	-6.58417	-7.52744	-2.61809	-3.0163	-3.29902	-3.76425	-2.40317	-3.50589	-5.56601	-5.91185	-1.58893	-2.25911	-2.69544	-3.02593
0.746	-3.43699	-5.53255	-6.60429	-7.57024	-2.59681	-3.0056	-3.29426	-3.7925	-2.46504	-3.55105	-5.65383	-6.00364	-1.60309	-2.28242	-2.70595	-3.06254
0.748	-3.44468	-5.55108	-6.61277	-7.6006	-2.57772	-2.9876	-3.27624	-3.80651	-2.53111	-3.61014	-5.7449	-6.10139	-1.62284	-2.3115	-2.72287	-3.10439
0.75	-3.44722	-5.55661	-6.60964	-7.61748	-2.56118	-2.96227	-3.24511	-3.8059	-2.60143	-3.6864	-5.83996	-6.20388	-1.65143	-2.35051	-2.74807	-3.15151
0.752	-3.44427	-5.54794	-6.59553	-7.62067	-2.54711	-2.92964	-3.20135	-3.79111	-2.67552	-3.78176	-5.93934	-6.30959	-1.69128	-2.40285	-2.78281	-3.20369
0.754	-3.43582	-5.52476	-6.5717	-7.61091	-2.53522	-2.89002	-3.14589	-3.7634	-2.75237	-3.89657	-6.04286	-6.41677	-1.74377	-2.47084	-2.8276	-3.26046
0.756	-3.42231	-5.48793	-6.54002	-7.58988	-2.52515	-2.84423	-3.08021	-3.72482	-2.83044	-4.02953	-6.14971	-6.5236	-1.80898	-2.5554	-2.88215	-3.32101
0.758	-3.40468	-5.43955	-6.50297	-7.56022	-2.51672	-2.79373	-3.00641	-3.67809	-2.90777	-4.17776	-6.25841	-6.62822	-1.88565	-2.65593	-2.94535	-3.38424
0.76	-3.38444	-5.38296	-6.46354	-7.52542	-2.51008	-2.74078	-2.92729	-3.62654	-2.98207	-4.33694	-6.36687	-6.72882	-1.97122	-2.77032	-3.01531	-3.44868
0.762	-3.36359	-5.32262	-6.42514	-7.48968	-2.50576	-2.68844	-2.8463	-3.57391	-3.05087	-4.50167	-6.4724	-6.8237	-2.062	-2.89505	-3.08953	-3.51262
0.764	-3.3445	-5.26382	-6.39144	-7.45773	-2.50472	-2.64053	-2.76746	-3.52417	-3.11174	-4.66586	-6.57194	-6.91129	-2.15342	-3.02548	-3.16503	-3.5741
0.766	-3.3298	-5.21231	-6.36619	-7.43451	-2.50829	-2.60139	-2.6952	-3.48133	-3.16244	-4.82321	-6.66215	-6.99018	-2.24046	-3.15623	-3.23864	-3.63102
0.768	-3.32214	-5.1738	-6.35307	-7.42495	-2.51799	-2.57563	-2.63413	-3.44925	-3.20114	-4.96766	-6.73975	-7.0592	-2.31795	-3.28166	-3.30717	-3.6813
0.77	-3.32394	-5.15352	-6.35541	-7.43362	-2.53535	-2.56774	-2.58881	-3.43138	-3.22655	-5.09393	-6.80176	-7.11745	-2.38107	-3.39633	-3.36779	-3.72301
0.772	-3.33721	-5.15575	-6.37604	-7.46441	-2.56169	-2.58171	-2.56335	-3.43062	-3.23806	-5.19787	-6.84577	-7.16433	-2.42576	-3.49552	-3.41818	-3.75451
0.774	-3.36332	-5.18337	-6.41704	-7.52029	-2.5979	-2.62062	-2.56121	-3.44911	-3.23582	-5.27683	-6.8702	-7.19968	-2.44904	-3.5756	-3.45682	-3.77464
0.776	-3.40285	-5.23765	-6.47963	-7.60309	-2.64424	-2.6863	-2.58486	-3.48813	-3.2208	-5.32983	-6.87459	-7.22381	-2.4493	-3.63445	-3.4831	-3.78286
0.778	-3.45555	-5.31803	-6.56403	-7.7133	-2.70024	-2.77904	-2.63558	-3.54798	-3.19471	-5.35772	-6.85969	-7.23761	-2.42651	-3.6716	-3.49748	-3.77934
0.78	-3.5203	-5.42224	-6.6694	-7.85006	-2.76463	-2.89745	-2.71329	-3.62795	-3.15997	-5.36305	-6.82757	-7.2426	-2.38226	-3.68834	-3.50144	-3.76505
0.782	-3.59519	-5.54639	-6.7939	-8.01113	-2.83539	-3.03851	-2.81657	-3.72639	-3.11956	-5.34993	-6.78161	-7.24096	-2.31972	-3.68761	-3.49747	-3.74178
0.784	-3.67772	-5.68539	-6.93473	-8.1931	-2.90992	-3.19763	-2.94265	-3.84072	-3.07685	-5.32375	-6.72635	-7.23548	-2.24343	-3.6738	-3.48887	-3.71207
0.786	-3.76496	-5.83332	-7.08834	-8.3915	-2.98519	-3.36903	-3.08762	-3.96763	-3.03542	-5.29073	-6.66726	-7.22949	-2.15905	-3.65234	-3.47955	-3.67907
0.788	-3.85382	-5.98399	-7.25065	-8.60118	-3.05806	-3.54609	-3.24668	-4.10324	-2.9988	-5.25749	-6.61039	-7.22668	-2.07296	-3.62932	-3.47374	-3.64641
0.79	-3.9413	-6.13147	-7.4173	-8.81658	-3.12554	-3.72187	-3.41446	-4.24338	-2.97029	-5.23057	-6.56202	-7.2309	-1.99181	-3.61091	-3.47564	-3.61788
0.792	-4.02473	-6.27053	-7.58395	-9.03211	-3.18511	-3.8896	-3.58537	-4.3838	-2.9527	-5.21593	-6.52818	-7.24585	-1.92205	-3.60291	-3.48912	-3.59726
0.794	-4.10197	-6.3971	-7.74659	-9.24251	-3.23492	-4.04322	-3.75398	-4.52051	-2.9482	-5.21847	-6.5142	-7.27478	-1.86945	-3.6102	-3.51736	-3.58791
0.796	-4.17155	-6.50849	-7.90175	-9.44313	-3.27398	-4.17779	-3.9154	-4.64995	-2.95815	-5.24176	-6.52431	-7.3202	-1.8387	-3.63633	-3.56254	-3.5926
0.798	-4.23272	-6.60357	-8.04673	-9.63022	-3.30227	-4.28987	-4.06552	-4.7693	-2.98304	-5.28771	-6.56127	-7.38361	-1.83303	-3.68327	-3.6257	-3.6132
0.8	-4.28549	-6.68272	-8.17971	-9.80105	-3.32071	-4.37767	-4.20124	-4.87662	-3.02241	-5.3565	-6.62615	-7.46528	-1.85398	-3.75121	-3.70653	-3.65053
0.802	-4.33049	-6.74767	-8.29982	-9.95401	-3.33104	-4.44114	-4.32064	-4.97091	-3.07495	-5.44656	-6.71823	-7.56416	-1.90127	-3.83854	-3.80337	-3.70424
0.804	-4.36889	-6.80116	-8.40707	-10.0886	-3.33563	-4.48188	-4.42291	-5.0522	-3.13855	-5.55477	-6.83495	-7.67787	-1.97286	-3.94203	-3.91331	-3.77284
0.806	-4.40216	-6.84662	-8.50227	-10.2053	-3.33721	-4.50285	-4.50834	-5.12143	-3.21046	-5.67672	-6.97218	-7.80283	-2.06511	-4.05707	-4.03236	-3.85377
0.808	-4.43193	-6.88771	-8.58682	-10.3055	-3.33856	-4.50808	-4.57816	-5.1803	-3.28753	-5.80709	-7.12443	-7.93452	-2.17309	-4.17811	-4.15573	-3.94356
0.81	-4.45972	-6.92789	-8.6625	-10.391	-3.34219	-4.50219	-4.63425	-5.23112	-3.36638	-5.94007	-7.28531	-8.06778	-2.29097	-4.29906	-4.27818	-4.03811
0.812	-4.4868	-6.97007	-8.73122	-10.4639	-3.3501	-4.48998	-4.67896	-5.27644	-3.44369	-6.06986	-7.44799	-8.19721	-2.41252	-4.41389	-4.39444	-4.13299
0.814	-4.51403	-7.01629	-8.79481	-10.5267	-3.3635	-4.476	-4.71477	-5.31887	-3.51641	-6.19109	-7.60567	-8.31763	-2.53158	-4.51705	-4.49957	-4.22375
0.816	-4.5418	-7.06752	-8.85478	-10.5813	-3.38272	-4.4641	-4.74406	-5.36071	-3.58193	-6.29922	-7.75215	-8.42447	-2.64258	-4.60398	-4.58941	-4.30624
0.818	-4.56993	-7.12361	-8.91219	-10.6296	-3.40714	-4.45719	-4.76887	-5.40375	-3.63831	-6.39081	-7.88219	-8.51412	-2.74091	-4.67141	-4.66083	-4.37694
0.82	-4.59776	-7.18332	-8.96751	-10.6727	-3.43525	-4.45702	-4.79075	-5.44902	-3.68429	-6.46381	-7.99192	-8.58423	-2.8233	-4.71766	-4.71203	-4.43315
0.822	-4.62418	-7.24446	-9.02059	-10.7113	-3.46479	-4.4641	-4.81064	-5.49674	-3.7194	-6.51752	-8.07906	-8.63383	-2.88797	-4.74268	-4.74265	-4.47315
0.824	-4.64777	-7.30413	-9.07069	-10.7455	-3.49296	-4.47779	-4.82886	-5.5462	-3.74393	-6.55263	-8.14301	-8.6634	-2.9347	-4.74807	-4.75379	-4.49631
0.826	-4.66695	-7.35902	-9.11652	-10.7748	-3.51673	-4.4964	-4.8451	-5.5959	-3.75879	-6.57105	-8.18485	-8.67476	-2.96471	-4.73685	-4.74788	-4.50307
0.828	-4.68013	-7.40571	-9.15644	-10.7984	-3.53308	-4.51746	-4.85859	-5.64363	-3.76544	-6.57563	-8.20711	-8.67086	-2.98047	-4.71316	-4.72849	-4.49483
0.83	-4.68587	-7.44099	-9.18852	-10.8151	-3.53933	-4.538	-4.86814	-5.68673	-3.76571	-6.56991	-8.21355	-8.65548	-2.98536	-4.68189	-4.7	-4.47384
0.832	-4.68305	-7.46215	-9.2108	-10.8237	-3.53339	-4.55489	-4.87241	-5.72231	-3.7616	-6.55771	-8.20873	-8.63286	-2.98324	-4.64823	-4.66723	-4.44296
0.834	-4.67097	-7.46723	-9.22143	-10.823	-3.51398	-4.56515	-4.87	-5.74758	-3.75509	-6.54284	-8.19759	-8.60735	-2.97803	-4.61719	-4.63497	-4.40544
0.836	-4.64944	-7.45513	-9.21885	-10.8121	-3.48073	-4.56621	-4.85966	-5.76009	-3.74797	-6.52875	-8.18503	-8.58298	-2.9733	-4.59317	-4.60762	-4.36468
0.838	-4.61885	-7.42579	-9.20197	-10.7905	-3.43428	-4.5562	-4.84041	-5.75801	-3.74173	-6.51828	-8.17543	-8.56315	-2.97188	-4.5796	-4.58878	-4.324
0.84	-4.58014	-7.38012	-9.17028	-10.7581	-3.37624	-4.53404	-4.81171	-5.7403	-3.73738	-6.51348	-8.17229	-8.55037	-2.97563	-4.57866	-4.58095	-4.28638
0.842	-4.53482	-7.32003	-9.12391	-10.7157	-3.30907	-4.49957	-4.77342	-5.70687	-3.73545	-6.51545	-8.17794	-8.54607	-2.98519	-4.59111	-4.58531	-4.25433
0.844	-4.48483	-7.24826	-9.06376	-10.6644	-3.23589	-4.4535	-4.72595	-5.65856	-3.73592	-6.52438	-8.19336	-8.55055	-3.00006	-4.61631	-4.60165	-4.22975
0.846	-4.43248	-7.16821	-8.99142	-10.6061	-3.16027	-4.39737	-4.67015	-5.59718	-3.73833	-6.53957	-8.2181	-8.563	-3.01859	-4.65228	-4.62844	-4.2138
0.848	-4.38031	-7.08376	-8.90917	-10.5434	-3.08597	-4.3334	-4.60729	-5.52531	-3.74178	-6.55958	-8.25041	-8.58163	-3.03826	-4.69598	-4.66294	-4.20692
0.85	-4.33094	-6.99901	-8.81988	-10.4789	-3.01661	-4.26424	-4.53898	-5.44618	-3.7451	-6.58244	-8.28736	-8.60393	-3.05592	-4.74358	-4.70154	-4.2088
0.852	-4.28689	-6.91803	-8.72686	-10.4158	-2.95544	-4.19279	-4.46702	-5.3634	-3.74695	-6.60584	-8.32525	-8.62691	-3.06821	-4.79087	-4.74012	-4.2185
0.854	-4.25044	-6.84456	-8.63368	-10.3574	-2.90509	-4.12193	-4.39329	-5.28068	-3.74599	-6.62739	-8.35993	-8.64746	-3.07188	-4.83363	-4.77445	-4.23455
0.856	-4.22347	-6.78183	-8.54393	-10.3066	-2.86734	-4.05429	-4.31962	-5.20159	-3.74103	-6.64488	-8.38725	-8.66268	-3.06419	-4.86809	-4.80063	-4.25508
0.858	-4.20734	-6.7323	-8.46102	-10.2661	-2.84304	-3.99199	-4.24764	-5.12924	-3.73114	-6.65643	-8.40356	-8.67016	-3.04318	-4.8912	-4.8155	-4.27802
0.86	-4.20275	-6.69747	-8.38789	-10.2379	-2.83202	-3.93652	-4.17869	-5.06612	-3.7158	-6.66072	-8.40604	-8.66831	-3.00794	-4.9009	-4.81694	-4.30129
0.862	-4.20972	-6.67776	-8.32682	-10.2231	-2.83313	-3.88859	-4.11373	-5.01383	-3.69494	-6.65703	-8.3931	-8.65648	-2.95868	-4.89631	-4.80415	-4.32296
0.864	-4.22756	-6.67251	-8.27918	-10.222	-2.84437	-3.8481	-4.05329	-4.97306	-3.66899	-6.64531	-8.36456	-8.63512	-2.89679	-4.87772	-4.77772	-4.34147
0.866	-4.25488	-6.67993	-8.24536	-10.2337	-2.86304	-3.81416	-3.99748	-4.94353	-3.63887	-6.62616	-8.32177	-8.60572	-2.82469	-4.84657	-4.73961	-4.35571
0.868	-4.28967	-6.69729	-8.22467	-10.2563	-2.88599	-3.78519	-3.94604	-4.92402	-3.60597	-6.60074	-8.2675	-8.57076	-2.74568	-4.80524	-4.69299	-4.36516
0.87	-4.32948	-6.72107	-8.2154	-10.287	-2.9099	-3.75912	-3.8984	-4.91257	-3.57201	-6.57064	-8.20582	-8.53345	-2.66365	-4.7568	-4.64194	-4.36989
0.872	-4.37153	-6.74726	-8.21496	-10.322	-2.93158	-3.73361	-3.85385	-4.90666	-3.53894	-6.53776	-8.14166	-8.49747	-2.58274	-4.70473	-4.59113	-4.37057
0.874	-4.41291	-6.77172	-8.22011	-10.3573	-2.94824	-3.70632	-3.81167	-4.9035	-3.50883	-6.50412	-8.08047	-8.46667	-2.50703	-4.65259	-4.54533	-4.36837
0.876	-4.45085	-6.79048	-8.22727	-10.3884	-2.95772	-3.67519	-3.77128	-4.90029	-3.48371	-6.47171	-8.02772	-8.44467	-2.44024	-4.60372	-4.50901	-4.36482
0.878	-4.48285	-6.80014	-8.23284	-10.4112	-2.9587	-3.63868	-3.73239	-4.89457	-3.46542	-6.44235	-7.98836	-8.43453	-2.38539	-4.56095	-4.4859	-4.36167
0.88	-4.50689	-6.79816	-8.23363	-10.4222	-2.95078	-3.596	-3.69512	-4.88449	-3.45548	-6.41761	-7.9664	-8.43851	-2.34466	-4.52645	-4.47865	-4.36069
0.882	-4.52162	-6.78313	-8.22714	-10.4185	-2.93453	-3.54721	-3.66008	-4.86897	-3.45502	-6.39874	-7.96455	-8.45781	-2.31922	-4.50154	-4.48857	-4.36344
0.884	-4.52635	-6.75487	-8.21188	-10.3988	-2.91138	-3.49328	-3.62831	-4.84787	-3.4647	-6.38663	-7.98391	-8.49245	-2.30922	-4.48671	-4.51549	-4.37115
0.886	-4.5212	-6.71451	-8.18751	-10.3626	-2.88348	-3.43597	-3.60126	-4.82203	-3.48464	-6.38183	-8.02392	-8.54133	-2.31385	-4.48165	-4.55777	-4.38458
0.888	-4.50699	-6.66433	-8.15492	-10.3113	-2.8535	-3.37772	-3.58063	-4.79315	-3.51449	-6.3846	-8.08234	-8.60223	-2.33145	-4.48532	-4.61242	-4.40391
0.89	-4.48519	-6.60756	-8.11613	-10.2474	-2.82435	-3.32138	-3.56815	-4.76363	-3.55339	-6.39495	-8.15548	-8.67211	-2.35975	-4.49613	-4.67541	-4.42874
0.892	-4.45778	-6.54809	-8.07414	-10.1745	-2.79891	-3.26986	-3.56536	-4.73631	-3.60006	-6.41271	-8.23851	-8.74732	-2.39607	-4.51216	-4.74193	-4.45816
0.894	-4.42707	-6.49008	-8.03253	-10.0969	-2.77973	-3.22588	-3.57336	-4.71414	-3.65291	-6.43756	-8.32588	-8.82393	-2.43759	-4.53131	-4.8069	-4.49084
0.896	-4.39552	-6.43754	-7.99514	-10.0198	-2.76885	-3.19158	-3.59258	-4.69982	-3.71008	-6.46908	-8.4118	-8.8981	-2.48156	-4.55151	-4.86533	-4.52518
0.898	-4.36556	-6.39398	-7.96566	-9.94785	-2.76762	-3.16834	-3.62262	-4.69547	-3.76954	-6.50675	-8.49076	-8.96635	-2.52558	-4.57088	-4.91279	-4.55949
0.9	-4.33938	-6.36207	-7.9472	-9.88583	-2.77654	-3.15659	-3.66216	-4.70239	-3.82926	-6.54995	-8.55794	-9.0259	-2.56765	-4.58784	-4.94579	-4.59219
0.902	-4.31884	-6.34343	-7.94198	-9.83754	-2.79535	-3.15576	-3.70893	-4.72081	-3.8872	-6.59793	-8.60971	-9.07481	-2.60637	-4.6012	-4.96203	-4.62194
0.904	-4.30531	-6.33853	-7.9511	-9.80588	-2.82298	-3.16438	-3.75992	-4.74988	-3.94149	-6.64982	-8.64382	-9.11213	-2.64086	-4.61019	-4.96059	-4.6478
0.906	-4.29969	-6.34668	-7.97447	-9.79258	-2.85777	-3.18021	-3.81149	-4.78771	-3.99049	-6.70454	-8.65961	-9.13793	-2.67083	-4.61447	-4.94201	-4.66929
0.908	-4.30233	-6.36622	-8.01081	-9.79819	-2.89761	-3.20057	-3.8598	-4.83153	-4.03281	-6.76086	-8.65807	-9.15322	-2.69638	-4.61409	-4.90822	-4.68641
0.91	-4.3131	-6.3947	-8.0579	-9.82215	-2.94013	-3.22265	-3.90107	-4.87801	-4.06746	-6.81739	-8.64167	-9.15985	-2.71799	-4.60942	-4.86233	-4.6996
0.912	-4.33147	-6.42923	-8.11279	-9.86297	-2.98295	-3.24384	-3.93202	-4.92362	-4.09384	-6.87262	-8.61419	-9.1603	-2.73629	-4.60115	-4.80842	-4.70966
0.914	-4.35658	-6.46677	-8.17221	-9.91848	-3.02385	-3.26205	-3.95021	-4.96497	-4.1118	-6.92506	-8.58037	-9.15747	-2.75199	-4.5902	-4.75118	-4.71766
0.916	-4.38734	-6.50448	-8.23293	-9.98608	-3.06093	-3.27597	-3.95432	-4.99929	-4.12165	-6.97329	-8.54551	-9.15446	-2.76573	-4.57764	-4.69553	-4.72474
0.918	-4.42248	-6.53991	-8.29206	-10.0631	-3.09272	-3.28519	-3.94429	-5.02462	-4.12419	-7.01614	-8.51506	-9.15432	-2.77804	-4.56475	-4.64627	-4.73203
0.92	-4.4607	-6.57125	-8.34737	-10.1467	-3.11825	-3.29021	-3.92141	-5.04011	-4.12066	-7.05277	-8.49422	-9.15989	-2.78926	-4.55286	-4.60778	-4.74054
0.922	-4.50063	-6.59733	-8.3974	-10.2347	-3.13701	-3.29237	-3.88818	-5.04605	-4.11269	-7.08285	-8.48749	-9.17363	-2.79963	-4.54345	-4.58363	-4.75103
0.924	-4.54092	-6.61761	-8.44152	-10.3249	-3.14891	-3.29358	-3.84807	-5.04379	-4.10222	-7.1066	-8.49843	-9.19745	-2.80926	-4.53803	-4.57649	-4.76403
0.926	-4.5802	-6.63204	-8.47981	-10.4153	-3.15422	-3.2961	-3.80521	-5.03557	-4.09143	-7.12482	-8.52935	-9.23269	-2.81829	-4.53814	-4.5879	-4.7798
0.928	-4.6171	-6.64089	-8.51288	-10.5042	-3.15341	-3.30212	-3.76393	-5.02416	-4.08254	-7.13893	-8.58119	-9.28003	-2.82692	-4.54532	-4.61827	-4.79837
0.93	-4.65027	-6.64451	-8.54161	-10.5898	-3.14712	-3.31351	-3.72834	-5.01252	-4.07775	-7.15083	-8.65351	-9.3395	-2.83558	-4.56102	-4.66691	-4.81961
0.932	-4.67831	-6.64316	-8.56683	-10.6703	-3.13597	-3.33148	-3.7019	-5.00333	-4.079	-7.16284	-8.74454	-9.41044	-2.84494	-4.58655	-4.73219	-4.84327
0.934	-4.6999	-6.63683	-8.58913	-10.7433	-3.12059	-3.35641	-3.68711	-4.99869	-4.08792	-7.1775	-8.85138	-9.49162	-2.85603	-4.62304	-4.81163	-4.86911
0.936	-4.71375	-6.62516	-8.60862	-10.8064	-3.10153	-3.38781	-3.68528	-4.99974	-4.10564	-7.19739	-8.97018	-9.5812	-2.87018	-4.6713	-4.90224	-4.8969
0.938	-4.71877	-6.60752	-8.62488	-10.8568	-3.07928	-3.42431	-3.69642	-5.00658	-4.13277	-7.22494	-9.09655	-9.6769	-2.88902	-4.73182	-5.00067	-4.92649
0.94	-4.7141	-6.58306	-8.63699	-10.8916	-3.05434	-3.46392	-3.71937	-5.01817	-4.16928	-7.26225	-9.22581	-9.77603	-2.91438	-4.80465	-5.10353	-4.95781
0.942	-4.6993	-6.55096	-8.64373	-10.9079	-3.02721	-3.50423	-3.75196	-5.03249	-4.21458	-7.31093	-9.35339	-9.87567	-2.94816	-4.88945	-5.20761	-4.99091
0.944	-4.67439	-6.51068	-8.64376	-10.9036	-2.99852	-3.54283	-3.79136	-5.04678	-4.26751	-7.37195	-9.47513	-9.97277	-2.99218	-4.98541	-5.3101	-5.02587
0.946	-4.64002	-6.46222	-8.63603	-10.8771	-2.96908	-3.57764	-3.83446	-5.05793	-4.32646	-7.44563	-9.58759	-10.0643	-3.04795	-5.09131	-5.40872	-5.06276
0.948	-4.59752	-6.40642	-8.62001	-10.8282	-2.93989	-3.60727	-3.8783	-5.06287	-4.38949	-7.53155	-9.6882	-10.1474	-3.11658	-5.20555	-5.50185	-5.10163
0.95	-4.54889	-6.34506	-8.59602	-10.7581	-2.9122	-3.63126	-3.92045	-5.05902	-4.45443	-7.62864	-9.77543	-10.2196	-3.19854	-5.32619	-5.58858	-5.14243
0.952	-4.4968	-6.28102	-8.56539	-10.6697	-2.88746	-3.6503	-3.95927	-5.04465	-4.5191	-7.73516	-9.84879	-10.2788	-3.29361	-5.45108	-5.66869	-5.18496
0.954	-4.44449	-6.21821	-8.53058	-10.5676	-2.86727	-3.6662	-3.99421	-5.01916	-4.58142	-7.84887	-9.90883	-10.3237	-3.40076	-5.57789	-5.74255	-5.22889
0.956	-4.3956	-6.1614	-8.49503	-10.4579	-2.85332	-3.68184	-4.02577	-4.9833	-4.63953	-7.96711	-9.95698	-10.3535	-3.51817	-5.70426	-5.81105	-5.27373
0.958	-4.35398	-6.11593	-8.46299	-10.348	-2.84725	-3.70087	-4.05549	-4.9391	-4.69195	-8.087	-9.9954	-10.3682	-3.64329	-5.82785	-5.87544	-5.31892
0.96	-4.32343	-6.08731	-8.4392	-10.2458	-2.85055	-3.72744	-4.08574	-4.88981	-4.73761	-8.20555	-10.0267	-10.3688	-3.77296	-5.94646	-5.93714	-5.36384
0.962	-4.30747	-6.0808	-8.42841	-10.1597	-2.86447	-3.76572	-4.11942	-4.83963	-4.77597	-8.31983	-10.054	-10.3567	-3.90364	-6.05813	-5.99763	-5.40794
0.964	-4.30908	-6.10094	-8.43501	-10.0974	-2.88991	-3.81952	-4.15962	-4.7933	-4.807	-8.42721	-10.0801	-10.3346	-4.03156	-6.1612	-6.05828	-5.45081
0.966	-4.33043	-6.15107	-8.46249	-10.0656	-2.92733	-3.89189	-4.20924	-4.75572	-4.83121	-8.52547	-10.1081	-10.3054	-4.15309	-6.25442	-6.12024	-5.49228
0.968	-4.37279	-6.23302	-8.51314	-10.0693	-2.97673	-3.98471	-4.27064	-4.73149	-4.84961	-8.61297	-10.1408	-10.2727	-4.26492	-6.33699	-6.1844	-5.53252
0.97	-4.43631	-6.34681	-8.58771	-10.1114	-3.03764	-4.09851	-4.34534	-4.72445	-4.86365	-8.6888	-10.1804	-10.2407	-4.36432	-6.40867	-6.25131	-5.57205
0.972	-4.52001	-6.49057	-8.68532	-10.1922	-3.1091	-4.23233	-4.43381	-4.73734	-4.87517	-8.75288	-10.2289	-10.2136	-4.44938	-6.46975	-6.32122	-5.61178
0.974	-4.62179	-6.66049	-8.80338	-10.3097	-3.18973	-4.38368	-4.53538	-4.7715	-4.88631	-8.80599	-10.288	-10.1959	-4.51912	-6.52111	-6.39411	-5.65299
0.976	-4.73851	-6.85104	-8.93782	-10.4593	-3.27775	-4.54869	-4.64821	-4.82673	-4.89934	-8.84978	-10.3586	-10.1916	-4.57353	-6.56421	-6.46974	-5.69723
0.978	-4.86614	-7.05526	-9.08327	-10.6342	-3.37106	-4.72234	-4.76942	-4.90121	-4.91658	-8.88667	-10.4416	-10.2045	-4.6136	-6.60096	-6.54772	-5.74617
0.98	-5	-7.26514	-9.23347	-10.8259	-3.46725	-4.89872	-4.89522	-4.99164	-4.9402	-8.91969	-10.5371	-10.2377	-4.64114	-6.63366	-6.62756	-5.80149
0.982	-5.13495	-7.47213	-9.38168	-11.0247	-3.56373	-5.07147	-5.0212	-5.0934	-4.97211	-8.95225	-10.6447	-10.2933	-4.65865	-6.66484	-6.7087	-5.86465
0.984	-5.26572	-7.66767	-9.52115	-11.2204	-3.65776	-5.23408	-5.14258	-5.2009	-5.01374	-8.98785	-10.7638	-10.3722	-4.66902	-6.69706	-6.79055	-5.93672
0.986	-5.38717	-7.8437	-9.64552	-11.4031	-3.74653	-5.38035	-5.25452	-5.30795	-5.06591	-9.02974	-10.8928	-10.4741	-4.67529	-6.73267	-6.87243	-6.01818
0.988	-5.49457	-7.99317	-9.7493	-11.5634	-3.82724	-5.50469	-5.35243	-5.40822	-5.12873	-9.08058	-11.0297	-10.5972	-4.68033	-6.77362	-6.95358	-6.10878
0.99	-5.58386	-8.11048	-9.8281	-11.6937	-3.89722	-5.60245	-5.43222	-5.49565	-5.20149	-9.14211	-11.1718	-10.7383	-4.68658	-6.82119	-7.03309	-6.2075
0.992	-5.65184	-8.19178	-9.87896	-11.788	-3.954	-5.67018	-5.49053	-5.56494	-5.28266	-9.2149	-11.3157	-10.8928	-4.69582	-6.87588	-7.10985	-6.31246
0.994	-5.69637	-8.2352	-9.90046	-11.8426	-3.99547	-5.70579	-5.52494	-5.61191	-5.3699	-9.2982	-11.4574	-11.0551	-4.70905	-6.93725	-7.18252	-6.42104
0.996	-5.7164	-8.2409	-9.89274	-11.8561	-4.01999	-5.70865	-5.53412	-5.63381	-5.4602	-9.38986	-11.5925	-11.2185	-4.72639	-7.00389	-7.24953	-6.53001
0.998	-5.7121	-8.21103	-9.85747	-11.8295	-4.0265	-5.67963	-5.51786	-5.62954	-5.55005	-9.48645	-11.7164	-11.3761	-4.74716	-7.07349	-7.3091	-6.63573
1	-5.68472	-8.14953	-9.79767	-11.7659	-4.01462	-5.62104	-5.47712	-5.59969	-5.63569	-9.58347	-11.8246	-11.5211	-4.76993	-7.14297	-7.35931	-6.73441
1.002	-5.63659	-8.06182	-9.71752	-11.6702	-3.98477	-5.5365	-5.41401	-5.54652	-5.71336	-9.67572	-11.9127	-11.6472	-4.79282	-7.20874	-7.39822	-6.82243
1.004	-5.57086	-7.95437	-9.622	-11.549	-3.93815	-5.43075	-5.33162	-5.47381	-5.77962	-9.75771	-11.9773	-11.7491	-4.81366	-7.26699	-7.424	-6.89657
1.006	-5.49141	-7.83431	-9.51661	-11.4095	-3.87677	-5.30939	-5.23396	-5.38651	-5.83166	-9.82422	-12.0158	-11.8231	-4.83032	-7.314	-7.43511	-6.95435
1.008	-5.40251	-7.70889	-9.40698	-11.2595	-3.80341	-5.17857	-5.1257	-5.29039	-5.86751	-9.87073	-12.027	-11.8675	-4.84097	-7.34652	-7.43043	-6.99417
1.01	-5.30865	-7.58506	-9.29854	-11.1068	-3.72145	-5.04469	-5.01195	-5.19161	-5.88623	-9.89393	-12.0109	-11.8823	-4.84435	-7.36205	-7.40945	-7.01549
1.012	-5.21423	-7.46899	-9.19619	-10.9584	-3.63477	-4.91402	-4.89801	-5.09623	-5.88807	-9.89209	-11.9693	-11.8698	-4.83991	-7.35912	-7.37237	-7.01887
1.014	-5.12335	-7.36578	-9.10402	-10.8203	-3.54755	-4.79236	-4.7891	-5.00977	-5.87441	-9.86521	-11.9055	-11.8342	-4.82792	-7.33743	-7.32012	-7.00588
1.016	-5.03962	-7.27916	-9.02513	-10.6974	-3.46402	-4.68476	-4.69008	-4.93685	-5.84771	-9.81516	-11.8239	-11.7814	-4.80951	-7.29789	-7.25442	-6.97902
1.018	-4.96594	-7.21141	-8.96149	-10.5928	-3.38825	-4.59521	-4.60524	-4.88083	-5.8113	-9.74553	-11.73	-11.7185	-4.78655	-7.24258	-7.17764	-6.94146
1.02	-4.90443	-7.16326	-8.91391	-10.5084	-3.32396	-4.52649	-4.53807	-4.84367	-5.76912	-9.66131	-11.6302	-11.6528	-4.76151	-7.17457	-7.09272	-6.89678
1.022	-4.85637	-7.13405	-8.8821	-10.4442	-3.27427	-4.48003	-4.49111	-4.82583	-5.72539	-9.5685	-11.5309	-11.5921	-4.73717	-7.09763	-7.00293	-6.84866
1.024	-4.82218	-7.12192	-8.86486	-10.3991	-3.24155	-4.45591	-4.46587	-4.82639	-5.68424	-9.47352	-11.4381	-11.5433	-4.71638	-7.01593	-6.91168	-6.80058
1.026	-4.80148	-7.12402	-8.86022	-10.3709	-3.22734	-4.45295	-4.46283	-4.84323	-5.6494	-9.38265	-11.3574	-11.5118	-4.70172	-6.93365	-6.82221	-6.7555
1.028	-4.79323	-7.13693	-8.86581	-10.3564	-3.23227	-4.46888	-4.48143	-4.87332	-5.62382	-9.30142	-11.2929	-11.5016	-4.69523	-6.85463	-6.7374	-6.71568
1.03	-4.79583	-7.15695	-8.87907	-10.3522	-3.25601	-4.50056	-4.52022	-4.91309	-5.60949	-9.23411	-11.2473	-11.5144	-4.69818	-6.78207	-6.65953	-6.68247
1.032	-4.80731	-7.18045	-8.8976	-10.3548	-3.29739	-4.54432	-4.57701	-4.95882	-5.60725	-9.18335	-11.2215	-11.5496	-4.71089	-6.71826	-6.59009	-6.65628
1.034	-4.82552	-7.20422	-8.91938	-10.3608	-3.35444	-4.59626	-4.64905	-5.00705	-5.61672	-9.14988	-11.2148	-11.6044	-4.73264	-6.66442	-6.52973	-6.63655
1.036	-4.84828	-7.22568	-8.94296	-10.3674	-3.42454	-4.65254	-4.73325	-5.05488	-5.6364	-9.13253	-11.2244	-11.6742	-4.76175	-6.62072	-6.47823	-6.62193
1.038	-4.87357	-7.24305	-8.96759	-10.3726	-3.50457	-4.70972	-4.8264	-5.10022	-5.66382	-9.12835	-11.2464	-11.7527	-4.79563	-6.58627	-6.43453	-6.61041
1.04	-4.89964	-7.25545	-8.99321	-10.3752	-3.59106	-4.76498	-4.92533	-5.14193	-5.69573	-9.13295	-11.2756	-11.8324	-4.83104	-6.55935	-6.39696	-6.59964
1.042	-4.92509	-7.26283	-9.02037	-10.3747	-3.6804	-4.81619	-5.0271	-5.17983	-5.7285	-9.14098	-11.3062	-11.9058	-4.86436	-6.5376	-6.36339	-6.58714
1.044	-4.94893	-7.26591	-9.05004	-10.3713	-3.769	-4.86207	-5.12907	-5.21455	-5.75838	-9.14667	-11.3321	-11.9657	-4.89189	-6.51831	-6.3315	-6.5707
1.046	-4.97056	-7.26593	-9.08337	-10.366	-3.8534	-4.90209	-5.22901	-5.24738	-5.78185	-9.14444	-11.3479	-12.0055	-4.91019	-6.49876	-6.29904	-6.54855
1.048	-4.98972	-7.26447	-9.12143	-10.3597	-3.93045	-4.93637	-5.32508	-5.27995	-5.79597	-9.12945	-11.3489	-12.0207	-4.91636	-6.47642	-6.26409	-6.51963
1.05	-5.00644	-7.26315	-9.16489	-10.3538	-3.99737	-4.96554	-5.4158	-5.31389	-5.79854	-9.09805	-11.3318	-12.0083	-4.90827	-6.44923	-6.22526	-6.48374
1.052	-5.02093	-7.26335	-9.21381	-10.3493	-4.05186	-4.99044	-5.50001	-5.35057	-5.78832	-9.04812	-11.2946	-11.9677	-4.88475	-6.41573	-6.18185	-6.44152
1.054	-5.03345	-7.26606	-9.26741	-10.3467	-4.09216	-5.01198	-5.57677	-5.39078	-5.76504	-8.97923	-11.2373	-11.9002	-4.84563	-6.37515	-6.13388	-6.39442
1.056	-5.04427	-7.27164	-9.32403	-10.3461	-4.11702	-5.03089	-5.6453	-5.4346	-5.72936	-8.8926	-11.1614	-11.8093	-4.79176	-6.32739	-6.08208	-6.34453
1.058	-5.05353	-7.27977	-9.38111	-10.3471	-4.12574	-5.04754	-5.70488	-5.48125	-5.68277	-8.79089	-11.0697	-11.6998	-4.72484	-6.27293	-6.02778	-6.2943
1.06	-5.06123	-7.28944	-9.43532	-10.3484	-4.11815	-5.06182	-5.75481	-5.52918	-5.62737	-8.67788	-10.9661	-11.5775	-4.64732	-6.2127	-5.97268	-6.24627
1.062	-5.06716	-7.29902	-9.48279	-10.3486	-4.09452	-5.07315	-5.79438	-5.57619	-5.56559	-8.558	-10.8552	-11.4486	-4.56209	-6.1479	-5.91871	-6.2027
1.064	-5.07092	-7.30641	-9.5194	-10.3457	-4.05557	-5.08044	-5.82289	-5.61962	-5.49999	-8.43587	-10.7414	-11.3192	-4.47229	-6.07985	-5.86766	-6.16526
1.066	-5.07194	-7.30923	-9.54112	-10.3375	-4.00235	-5.08224	-5.83962	-5.65666	-5.43295	-8.31578	-10.6288	-11.194	-4.38102	-6.0098	-5.82106	-6.13477
1.068	-5.06954	-7.30504	-9.54436	-10.3221	-3.93617	-5.07687	-5.84396	-5.68464	-5.36649	-8.2013	-10.5208	-11.077	-4.2911	-5.93883	-5.77988	-6.11102
1.07	-5.06294	-7.2916	-9.52624	-10.2975	-3.85856	-5.06258	-5.83538	-5.70128	-5.30213	-8.09495	-10.4193	-10.9699	-4.20498	-5.86776	-5.74449	-6.09272
1.072	-5.05136	-7.26699	-9.48488	-10.2624	-3.77116	-5.03777	-5.81354	-5.70491	-5.2408	-7.99808	-10.3251	-10.873	-4.12451	-5.79715	-5.71458	-6.07755
1.074	-5.03409	-7.22983	-9.41947	-10.216	-3.67569	-5.00114	-5.7783	-5.69459	-5.18285	-7.9108	-10.2377	-10.785	-4.051	-5.72738	-5.68923	-6.06238
1.076	-5.01049	-7.17933	-9.33038	-10.1577	-3.57389	-4.95184	-5.72976	-5.67019	-5.12815	-7.83214	-10.1552	-10.7029	-3.98519	-5.65868	-5.66701	-6.04356
1.078	-4.98009	-7.11532	-9.21907	-10.0878	-3.46749	-4.88957	-5.66826	-5.63226	-5.07621	-7.7603	-10.0751	-10.6229	-3.92733	-5.59128	-5.64624	-6.0173
1.08	-4.94261	-7.03824	-9.08791	-10.0068	-3.3582	-4.81462	-5.59436	-5.58191	-5.02633	-7.69299	-9.99425	-10.5409	-3.8773	-5.52552	-5.62518	-5.98013
1.082	-4.89799	-6.94904	-8.93998	-9.91547	-3.24771	-4.72786	-5.50882	-5.52065	-4.97784	-7.6278	-9.90966	-10.4528	-3.83473	-5.46192	-5.60233	-5.92928
1.084	-4.84643	-6.84909	-8.77884	-9.81499	-3.1377	-4.63062	-5.41253	-5.45011	-4.93019	-7.56256	-9.81874	-10.3551	-3.79917	-5.40127	-5.57659	-5.86302
1.086	-4.78836	-6.74005	-8.6082	-9.7065	-3.02983	-4.52469	-5.30648	-5.37183	-4.8831	-7.49566	-9.71973	-10.2457	-3.77013	-5.34461	-5.54744	-5.78094
1.088	-4.7245	-6.6238	-8.43176	-9.59118	-2.92577	-4.41208	-5.19169	-5.28714	-4.83662	-7.42623	-9.61193	-10.1236	-3.74723	-5.29315	-5.51498	-5.68403
1.09	-4.65586	-6.50229	-8.25298	-9.47021	-2.82716	-4.29495	-5.06923	-5.19699	-4.79109	-7.35421	-9.49581	-9.98944	-3.73013	-5.24819	-5.47996	-5.57462
1.092	-4.58368	-6.37751	-8.07493	-9.34478	-2.7356	-4.17541	-4.94014	-5.10193	-4.74711	-7.28036	-9.37293	-9.84511	-3.71858	-5.21091	-5.44356	-5.45619
1.094	-4.50947	-6.25143	-7.90028	-9.21608	-2.65259	-4.05547	-4.80548	-5.00219	-4.70537	-7.206	-9.24568	-9.69368	-3.71234	-5.18221	-5.40721	-5.333
1.096	-4.4349	-6.126	-7.73119	-9.08537	-2.57942	-3.93688	-4.6663	-4.89775	-4.6665	-7.13283	-9.11694	-9.53889	-3.71105	-5.16247	-5.37233	-5.20968
1.098	-4.36179	-6.00312	-7.56939	-8.95405	-2.51713	-3.8211	-4.52368	-4.78853	-4.63089	-7.06254	-8.98962	-9.38467	-3.71415	-5.15142	-5.33998	-5.09069
1.1	-4.29196	-5.88463	-7.41618	-8.82368	-2.46635	-3.70924	-4.37873	-4.67452	-4.59856	-6.99648	-8.8662	-9.2346	-3.72081	-5.148	-5.31063	-4.97985
1.102	-4.22716	-5.77224	-7.27246	-8.69594	-2.42722	-3.60209	-4.2326	-4.55601	-4.56897	-6.93539	-8.74828	-9.09142	-3.7298	-5.15029	-5.28388	-4.87992
1.104	-4.16895	-5.66757	-7.13877	-8.57261	-2.39934	-3.50013	-4.08649	-4.43363	-4.54102	-6.87912	-8.63629	-8.95663	-3.73951	-5.15558	-5.25839	-4.79225
1.106	-4.11856	-5.57197	-7.01523	-8.45546	-2.38165	-3.40356	-3.94159	-4.30849	-4.51307	-6.8265	-8.52927	-8.83025	-3.74793	-5.16049	-5.23181	-4.71667
1.108	-4.07679	-5.48649	-6.9016	-8.3461	-2.37253	-3.31239	-3.79909	-4.18213	-4.48295	-6.7754	-8.42488	-8.71074	-3.75277	-5.16119	-5.20096	-4.65145
1.11	-4.04392	-5.41176	-6.79718	-8.2458	-2.3698	-3.2265	-3.66012	-4.05647	-4.44823	-6.72278	-8.31954	-8.59509	-3.75158	-5.15369	-5.16206	-4.59351
1.112	-4.01967	-5.34788	-6.70084	-8.15537	-2.37085	-3.14571	-3.52568	-3.93366	-4.40635	-6.66504	-8.20887	-8.47918	-3.74192	-5.13421	-5.11108	-4.53878
1.114	-4.00316	-5.29437	-6.61102	-8.07499	-2.37288	-3.06982	-3.39664	-3.81591	-4.35494	-6.59833	-8.08807	-8.35812	-3.72156	-5.09953	-5.04419	-4.48261
1.116	-3.993	-5.25011	-6.52574	-8.00408	-2.37305	-2.99872	-3.27366	-3.7053	-4.29204	-6.51899	-7.95256	-8.22689	-3.68872	-5.0473	-4.95822	-4.42037
1.118	-3.98734	-5.21338	-6.44269	-7.94132	-2.36878	-2.93235	-3.15722	-3.60358	-4.21638	-6.42398	-7.79855	-8.08086	-3.64227	-4.97639	-4.85105	-4.34796
1.12	-3.98398	-5.18186	-6.35935	-7.88465	-2.35799	-2.87074	-3.04757	-3.51199	-4.12756	-6.31131	-7.62359	-7.91635	-3.5819	-4.88703	-4.72203	-4.26231
1.122	-3.98056	-5.15281	-6.27318	-7.83138	-2.33929	-2.814	-2.94478	-3.43117	-4.02619	-6.18034	-7.42698	-7.73119	-3.50822	-4.78091	-4.5722	-4.16178
1.124	-3.97467	-5.1232	-6.18174	-7.77835	-2.31216	-2.76227	-2.84875	-3.36106	-3.91393	-6.03202	-7.21006	-7.52499	-3.42284	-4.66114	-4.40435	-4.04645
1.126	-3.96404	-5.08991	-6.08294	-7.72214	-2.27698	-2.71563	-2.75926	-3.3009	-3.79344	-5.86892	-6.97626	-7.29937	-3.32832	-4.53209	-4.22297	-3.91814
1.128	-3.94668	-5.04992	-5.97518	-7.65934	-2.23503	-2.67404	-2.67598	-3.24934	-3.66825	-5.69515	-6.73099	-7.05797	-3.22807	-4.39906	-4.034	-3.78035
1.13	-3.92099	-5.00054	-5.85747	-7.58677	-2.18838	-2.63723	-2.5985	-3.20447	-3.54255	-5.51614	-6.48125	-6.80622	-3.12614	-4.2679	-3.8444	-3.63793
1.132	-3.88583	-4.93959	-5.72954	-7.50172	-2.13961	-2.60463	-2.52635	-3.16405	-3.42088	-5.33821	-6.23511	-6.55096	-3.02701	-4.1446	-3.66169	-3.49673
1.134	-3.84058	-4.86554	-5.59187	-7.40219	-2.09161	-2.57531	-2.45902	-3.12564	-3.30781	-5.16816	-6.00113	-6.29999	-2.93522	-4.03478	-3.49335	-3.36302
1.136	-3.78516	-4.77766	-5.44564	-7.287	-2.04716	-2.54793	-2.39591	-3.08683	-3.20763	-5.01266	-5.7876	-6.06139	-2.8551	-3.94325	-3.34625	-3.24294
1.138	-3.71999	-4.67601	-5.29267	-7.15592	-2.00867	-2.5208	-2.33638	-3.04539	-3.12402	-4.87781	-5.60185	-5.8429	-2.79041	-3.87367	-3.22611	-3.14193
1.14	-3.64596	-4.56153	-5.13526	-7.00972	-1.97782	-2.49192	-2.27971	-2.9995	-3.05976	-4.76859	-5.44968	-5.65132	-2.74403	-3.8282	-3.13708	-3.06428
1.142	-3.56434	-4.43592	-4.97604	-6.85015	-1.95539	-2.45912	-2.22512	-2.94784	-3.01656	-4.68846	-5.33486	-5.49194	-2.71775	-3.80744	-3.08141	-3.01268
1.144	-3.47672	-4.30156	-4.81782	-6.67983	-1.94104	-2.42024	-2.17176	-2.88972	-2.99494	-4.63913	-5.25884	-5.36812	-2.71206	-3.81029	-3.05934	-2.98805
1.146	-3.38493	-4.1614	-4.66335	-6.50215	-1.93334	-2.37331	-2.11882	-2.82511	-2.99415	-4.62037	-5.22064	-5.28107	-2.7261	-3.83418	-3.06909	-2.98945
1.148	-3.29091	-4.01871	-4.51522	-6.32101	-1.92986	-2.31677	-2.0655	-2.75465	-3.0123	-4.63007	-5.21702	-5.22976	-2.75767	-3.87521	-3.10709	-3.01418
1.15	-3.19664	-3.87693	-4.37566	-6.14065	-1.92732	-2.24964	-2.0111	-2.67958	-3.04649	-4.66438	-5.24273	-5.21101	-2.80339	-3.92852	-3.16824	-3.05802
1.152	-3.10401	-3.73941	-4.24643	-5.96531	-1.92196	-2.17171	-1.95511	-2.60159	-3.093	-4.71801	-5.29098	-5.2198	-2.85891	-3.98864	-3.24637	-3.11563
1.154	-3.01476	-3.60919	-4.1287	-5.79898	-1.90984	-2.08355	-1.89718	-2.5227	-3.14758	-4.78459	-5.35402	-5.2497	-2.91921	-4.04993	-3.33468	-3.18098
1.156	-2.93034	-3.48877	-4.02295	-5.64503	-1.88721	-1.98657	-1.83723	-2.44502	-3.20575	-4.85715	-5.42372	-5.29331	-2.97897	-4.10691	-3.42619	-3.24784
1.158	-2.85187	-3.37993	-3.92895	-5.50598	-1.85092	-1.88291	-1.77539	-2.37053	-3.26307	-4.92854	-5.49216	-5.3429	-3.03294	-4.15466	-3.51424	-3.31025
1.16	-2.78	-3.28355	-3.84568	-5.38322	-1.7987	-1.77526	-1.71198	-2.30082	-3.31538	-4.99188	-5.5521	-5.39087	-3.07634	-4.18901	-3.59278	-3.36291
1.162	-2.71491	-3.19951	-3.77134	-5.27679	-1.72939	-1.66659	-1.64741	-2.23691	-3.35907	-5.04094	-5.5974	-5.43028	-3.10512	-4.20675	-3.65666	-3.40152
1.164	-2.65621	-3.12663	-3.70333	-5.18527	-1.64308	-1.55988	-1.58209	-2.17902	-3.39121	-5.07044	-5.62323	-5.45522	-3.1163	-4.20568	-3.7018	-3.42292
1.166	-2.60299	-3.06267	-3.63836	-5.10574	-1.54109	-1.45782	-1.51627	-2.12647	-3.40964	-5.07624	-5.62616	-5.46106	-3.1081	-4.18457	-3.72519	-3.42521
1.168	-2.5538	-3.00445	-3.57244	-5.03386	-1.42588	-1.36243	-1.44995	-2.07761	-3.41299	-5.05546	-5.60413	-5.44456	-3.07997	-4.14307	-3.72489	-3.40767
1.17	-2.50675	-2.94799	-3.5011	-4.96403	-1.30086	-1.27492	-1.38271	-2.02985	-3.40066	-5.00645	-5.55623	-5.40391	-3.03263	-4.08155	-3.69986	-3.37058
1.172	-2.45956	-2.88872	-3.41949	-4.8897	-1.17006	-1.19543	-1.31366	-1.97977	-3.37274	-4.92878	-5.48253	-5.33859	-2.96789	-4.00092	-3.64981	-3.31503
1.174	-2.40972	-2.82177	-3.32263	-4.80372	-1.03785	-1.12303	-1.2414	-1.92333	-3.32989	-4.82305	-5.38375	-5.24918	-2.88845	-3.90239	-3.57504	-3.24267
1.176	-2.35465	-2.74229	-3.20569	-4.69883	-0.908541	-1.05577	-1.16409	-1.85614	-3.27321	-4.69076	-5.26105	-5.13716	-2.79765	-3.7874	-3.47627	-3.15541
1.178	-2.29185	-2.64578	-3.06424	-4.56814	-0.78612	-0.990823	-1.07954	-1.77381	-3.20411	-4.53411	-5.11581	-5.00459	-2.69917	-3.65743	-3.35453	-3.05523
1.18	-2.21915	-2.52843	-2.89463	-4.40568	-0.673929	-0.924813	-0.985382	-1.67231	-3.12418	-4.35585	-4.94954	-4.85398	-2.59675	-3.51396	-3.21108	-2.94401
1.182	-2.1348	-2.38745	-2.69428	-4.20692	-0.574484	-0.854141	-0.879369	-1.54835	-3.03514	-4.1591	-4.76379	-4.68804	-2.49391	-3.35846	-3.04742	-2.82346
1.184	-2.03774	-2.2213	-2.46197	-3.96916	-0.489359	-0.775385	-0.759607	-1.39973	-2.93873	-3.94729	-4.56028	-4.50959	-2.39377	-3.19244	-2.86535	-2.69507
1.186	-1.92765	-2.02989	-2.1981	-3.69191	-0.419161	-0.685689	-0.624854	-1.22561	-2.83671	-3.72401	-4.34093	-4.32149	-2.29887	-3.0175	-2.66699	-2.56021
1.188	-1.80504	-1.81471	-1.9048	-3.37704	-0.363599	-0.583114	-0.474757	-1.02671	-2.73083	-3.49297	-4.10805	-4.12663	-2.2111	-2.83544	-2.4549	-2.42019
1.19	-1.67132	-1.57877	-1.58599	-3.02886	-0.321614	-0.466884	-0.31004	-0.80538	-2.62281	-3.25797	-3.86441	-3.92791	-2.13166	-2.64833	-2.23216	-2.27641
1.192	-1.5287	-1.32647	-1.24728	-2.6539	-0.291565	-0.337537	-0.132588	-0.565532	-2.51439	-3.02283	-3.61339	-3.72829	-2.06114	-2.45854	-2.00231	-2.13043
1.194	-1.3801	-1.06341	-0.895719	-2.2606	-0.271447	-0.196924	0.0545849	-0.312447	-2.40729	-2.79135	-3.35895	-3.53078	-1.99958	-2.26879	-1.76941	-1.98407
1.196	-1.22897	-0.796034	-0.539431	-1.85879	-0.259106	-0.0480786	0.247484	-0.0524543	-2.30323	-2.56727	-3.10557	-3.33844	-1.94662	-2.08206	-1.53787	-1.83944
1.198	-1.07908	-0.531181	-0.187127	-1.45907	-0.252434	0.105042	0.441394	0.207493	-2.20384	-2.35411	-2.85808	-3.1543	-1.90157	-1.9015	-1.31229	-1.69885
1.2	-0.934213	-0.275676	0.15246	-1.07207	-0.249531	0.257911	0.631231	0.460305	-2.11069	-2.15511	-2.6214	-2.98126	-1.86363	-1.73027	-1.09724	-1.56476

## Sheet: P3_M
	CORRECT								INCORRECT
Time_point	F7	F3	F4	F8	FC5	FC1	FC2	FC6	F7	F3	F4	F8	FC5	FC1	FC2	FC6
-0.2	0.430862	-0.846997	-0.474714	-0.0730618	-0.232369	-1.11482	-0.577996	0.36964	-0.497725	-0.65103	-0.978708	-0.532883	-0.602344	-1.65399	-1.68504	-0.873558
-0.198	0.24493	-0.798636	-0.52263	-0.135796	-0.255179	-1.22512	-0.777007	0.199973	-0.491987	-0.63883	-0.915568	-0.498037	-0.516058	-1.57509	-1.55497	-0.771026
-0.196	0.069305	-0.751602	-0.575785	-0.201694	-0.27715	-1.32715	-0.966724	0.0300666	-0.485691	-0.62708	-0.855089	-0.464159	-0.439094	-1.49478	-1.42455	-0.668447
-0.194	-0.0883409	-0.704694	-0.632111	-0.267861	-0.295082	-1.41261	-1.13751	-0.133232	-0.479284	-0.616921	-0.798975	-0.434055	-0.377041	-1.41478	-1.29626	-0.571785
-0.192	-0.221499	-0.656904	-0.688505	-0.330879	-0.305875	-1.47425	-1.28069	-0.28291	-0.473118	-0.609326	-0.748583	-0.40985	-0.334117	-1.33689	-1.17277	-0.48593
-0.19	-0.325231	-0.607572	-0.740882	-0.38693	-0.306762	-1.50646	-1.38904	-0.412095	-0.467424	-0.605025	-0.704817	-0.392753	-0.31277	-1.26299	-1.05683	-0.414265
-0.188	-0.396468	-0.556486	-0.784362	-0.431958	-0.295522	-1.50555	-1.45726	-0.514389	-0.462313	-0.604461	-0.668064	-0.382947	-0.313445	-1.19493	-0.951211	-0.358478
-0.186	-0.434177	-0.503906	-0.813599	-0.461912	-0.270686	-1.47008	-1.48226	-0.584211	-0.457799	-0.607786	-0.638183	-0.37965	-0.334534	-1.13454	-0.858594	-0.318623
-0.184	-0.439385	-0.450532	-0.823235	-0.473022	-0.231683	-1.40082	-1.46337	-0.617139	-0.453847	-0.614876	-0.614548	-0.381289	-0.372529	-1.08355	-0.781409	-0.293403
-0.182	-0.41505	-0.397402	-0.808442	-0.462118	-0.178959	-1.30076	-1.4024	-0.610236	-0.450424	-0.625378	-0.596124	-0.385794	-0.422357	-1.04349	-0.72168	-0.280627
-0.18	-0.365804	-0.34576	-0.765497	-0.426965	-0.11401	-1.17474	-1.30352	-0.562333	-0.44755	-0.638763	-0.5816	-0.390942	-0.477872	-1.01567	-0.680848	-0.277732
-0.178	-0.29757	-0.296909	-0.692336	-0.366563	-0.0393613	-1.02914	-1.17302	-0.474262	-0.445335	-0.654385	-0.569527	-0.394697	-0.532459	-1.001	-0.659602	-0.282309
-0.176	-0.217101	-0.252063	-0.589007	-0.281413	0.041531	-0.871389	-1.01885	-0.348988	-0.443991	-0.671537	-0.558474	-0.395516	-0.579673	-0.999935	-0.657739	-0.29251
-0.174	-0.131467	-0.212227	-0.457969	-0.173676	0.124457	-0.709369	-0.850205	-0.191642	-0.443818	-0.689485	-0.547177	-0.392545	-0.613881	-1.01233	-0.674061	-0.307298
-0.172	-0.0475392	-0.178107	-0.304177	-0.0472282	0.204694	-0.550907	-0.676824	-0.00940302	-0.445145	-0.707486	-0.534658	-0.385703	-0.630803	-1.03736	-0.706326	-0.326477
-0.17	0.0284958	-0.150067	-0.134917	0.0924376	0.277302	-0.403216	-0.50841	0.188759	-0.448257	-0.724783	-0.520312	-0.375635	-0.62793	-1.07337	-0.751269	-0.350515
-0.168	0.0915371	-0.128118	0.04062	0.238463	0.337473	-0.272422	-0.353965	0.392507	-0.453288	-0.740584	-0.503948	-0.363542	-0.604754	-1.11792	-0.8047	-0.380185
-0.166	0.13787	-0.111932	0.211997	0.383024	0.380886	-0.163178	-0.221193	0.590702	-0.460113	-0.754032	-0.485783	-0.350927	-0.562806	-1.16769	-0.861674	-0.416099
-0.164	0.16534	-0.100881	0.368382	0.51786	0.404074	-0.0783977	-0.115991	0.772091	-0.468255	-0.764167	-0.46638	-0.339293	-0.505479	-1.21866	-0.916741	-0.458213
-0.162	0.173385	-0.0940691	0.499506	0.634893	0.404747	-0.0191164	-0.042067	0.926063	-0.47682	-0.769906	-0.446554	-0.329834	-0.437683	-1.26618	-0.964258	-0.505404
-0.16	0.162948	-0.0903719	0.596641	0.726883	0.382058	0.0155149	-0.000711666	1.04343	-0.484478	-0.770037	-0.427238	-0.323185	-0.365346	-1.30524	-0.998747	-0.555193
-0.158	0.136277	-0.0884594	0.65349	0.788054	0.336782	0.0281001	0.00925743	1.11714	-0.489508	-0.763245	-0.409333	-0.319251	-0.294828	-1.33076	-1.01528	-0.603688
-0.156	0.0966374	-0.0868183	0.666883	0.814644	0.271373	0.0227523	-0.00862701	1.14291	-0.489903	-0.748167	-0.393554	-0.317149	-0.232298	-1.33796	-1.00988	-0.645768
-0.154	0.0479815	-0.0837732	0.637203	0.805288	0.189892	0.00474944	-0.0487723	1.11962	-0.483543	-0.723487	-0.380295	-0.315278	-0.183152	-1.32274	-0.979834	-0.675513
-0.152	-0.00539198	-0.0775214	0.568476	0.761224	0.0978075	-0.0198825	-0.103963	1.04952	-0.468407	-0.688052	-0.369519	-0.311498	-0.151498	-1.28204	-0.92403	-0.686824
-0.15	-0.0591603	-0.0661898	0.468109	0.686268	0.00164612	-0.0448266	-0.16591	0.938164	-0.442824	-0.641015	-0.360702	-0.303404	-0.139792	-1.21419	-0.84312	-0.674164
-0.148	-0.109248	-0.0479229	0.346285	0.586562	-0.0914504	-0.0639398	-0.225878	0.794074	-0.405719	-0.581983	-0.352821	-0.288652	-0.148621	-1.11918	-0.739601	-0.633336
-0.146	-0.152034	-0.021005	0.215066	0.470114	-0.174256	-0.0716929	-0.275327	0.628145	-0.356828	-0.51116	-0.344419	-0.265307	-0.176666	-0.998785	-0.617748	-0.562164
-0.144	-0.184479	0.0159864	0.0873012	0.346171	-0.240024	-0.0635558	-0.306547	0.452867	-0.29686	-0.429458	-0.333722	-0.23215	-0.220845	-0.856629	-0.483404	-0.461022
-0.142	-0.204195	0.0640099	-0.0245595	0.224468	-0.28303	-0.0363011	-0.313207	0.281395	-0.227576	-0.338575	-0.318817	-0.188927	-0.276607	-0.698034	-0.343625	-0.333086
-0.14	-0.209444	0.123386	-0.109626	0.114449	-0.299049	0.0117901	-0.290812	0.126555	-0.151759	-0.241016	-0.29787	-0.136484	-0.338347	-0.529762	-0.206205	-0.184299
-0.138	-0.199106	0.193646	-0.159573	0.0245096	-0.285716	0.0808335	-0.237006	-0.000117722	-0.0730839	-0.140046	-0.269365	-0.0767939	-0.399911	-0.359614	-0.0791184	-0.0230106
-0.136	-0.172623	0.273423	-0.169398	-0.0386589	-0.242731	0.169358	-0.15173	-0.0892464	0.00412209	-0.0395686	-0.232347	-0.0128441	-0.455134	-0.19593	0.0300871	0.140671
-0.134	-0.129946	0.360406	-0.137845	-0.0705668	-0.171889	0.274432	-0.037199	-0.134298	0.0752026	0.0560577	-0.18663	0.0515842	-0.49836	-0.0470078	0.114893	0.295754
-0.132	-0.0714946	0.45138	-0.0674635	-0.0692228	-0.0769272	0.391874	0.102276	-0.132038	0.135557	0.142281	-0.132948	0.112239	-0.524909	0.0794928	0.170347	0.431382
-0.13	0.00186041	0.542348	0.0357102	-0.0352129	0.0367786	0.516552	0.260609	-0.082722	0.18105	0.214666	-0.0730217	0.164781	-0.53144	0.177131	0.193501	0.537869
-0.128	0.0887846	0.62874	0.162798	0.0284383	0.162657	0.642718	0.43038	0.0099911	0.2084	0.269231	-0.00953145	0.205198	-0.516187	0.241195	0.183689	0.607661
-0.126	0.18745	0.705701	0.30299	0.116599	0.293459	0.764381	0.603362	0.139376	0.215521	0.302809	0.0540342	0.230198	-0.479055	0.269105	0.142638	0.636096
-0.124	0.29549	0.768419	0.444609	0.222517	0.421805	0.87567	0.771076	0.296202	0.201762	0.313366	0.113632	0.237553	-0.421563	0.260669	0.0743817	0.621893
-0.122	0.409964	0.8125	0.576228	0.338402	0.540709	0.971184	0.925362	0.469457	0.168034	0.300285	0.16502	0.226345	-0.346656	0.218169	-0.0150113	0.567296
-0.12	0.527333	0.834318	0.687726	0.456052	0.644033	1.04629	1.0589	0.647167	0.116802	0.26455	0.204174	0.197107	-0.258405	0.146271	-0.117869	0.477877
-0.118	0.64348	0.831343	0.771166	0.567464	0.726837	1.09739	1.16564	0.817242	0.0519382	0.208819	0.227746	0.151821	-0.161635	0.0517584	-0.225483	0.362004
-0.116	0.75377	0.802396	0.821433	0.665381	0.785604	1.12206	1.24117	0.968283	-0.0215445	0.137365	0.233486	0.0938002	-0.0615036	-0.056906	-0.328759	0.230028
-0.114	0.853178	0.747814	0.836575	0.74373	0.818347	1.11921	1.28294	1.09029	-0.0978659	0.0558684	0.220611	0.0274323	0.0369027	-0.170146	-0.418895	0.0932872
-0.112	0.936476	0.669506	0.817821	0.797934	0.82459	1.08908	1.29034	1.17523	-0.170914	-0.0289391	0.190036	-0.0421658	0.128938	-0.277944	-0.488045	-0.0369755
-0.11	0.998486	0.570895	0.769302	0.825095	0.805257	1.03322	1.26466	1.21744	-0.23471	-0.109749	0.144454	-0.109569	0.21069	-0.37056	-0.529903	-0.150666
-0.108	1.03438	0.456729	0.697511	0.824041	0.762481	0.954414	1.20899	1.21385	-0.283858	-0.179251	0.0882153	-0.169495	0.279178	-0.439259	-0.540169	-0.239754
-0.106	1.04005	0.332802	0.61057	0.795255	0.699375	0.856489	1.1279	1.16408	-0.313946	-0.230753	0.0270205	-0.217249	0.332445	-0.476982	-0.516873	-0.298963
-0.104	1.01243	0.205569	0.517383	0.740722	0.619768	0.744135	1.02717	1.0703	-0.321865	-0.258792	-0.0325694	-0.249121	0.369554	-0.478912	-0.460506	-0.326158
-0.102	0.949869	0.0817108	0.426762	0.663708	0.527946	0.622654	0.913347	0.937043	-0.306014	-0.259689	-0.0837582	-0.262698	0.390491	-0.442887	-0.373986	-0.322411
-0.1	0.852438	-0.0323295	0.3466	0.568494	0.428393	0.497684	0.793365	0.770898	-0.266399	-0.231964	-0.120215	-0.257068	0.396015	-0.36962	-0.26243	-0.291736
-0.098	0.722131	-0.130804	0.283178	0.460096	0.32557	0.374905	0.67408	0.580125	-0.204609	-0.176588	-0.136771	-0.232888	0.38747	-0.262702	-0.13277	-0.24054
-0.096	0.562981	-0.209067	0.240644	0.343979	0.223702	0.259737	0.561871	0.374212	-0.12368	-0.0970096	-0.130034	-0.192318	0.366589	-0.12838	0.00675917	-0.176843
-0.094	0.381007	-0.263896	0.220719	0.225778	0.126614	0.157039	0.462254	0.163401	-0.0278781	0.00103233	-0.0988378	-0.138826	0.335326	0.024886	0.147238	-0.109375
-0.092	0.184017	-0.293709	0.222634	0.111028	0.0375892	0.070833	0.37957	-0.0418126	0.0776033	0.109935	-0.0444663	-0.0768726	0.295726	0.187058	0.279716	-0.0466284
-0.09	-0.0187667	-0.298649	0.243309	0.00491446	-0.0407351	0.00407074	0.316737	-0.231207	0.186977	0.220844	0.0293819	-0.0115178	0.24984	0.347294	0.395875	0.00401702
-0.088	-0.217232	-0.280531	0.277736	-0.0879682	-0.106439	-0.0415537	0.275104	-0.395367	0.294226	0.324418	0.116904	0.0520262	0.199695	0.494808	0.488637	0.03701
-0.086	-0.401022	-0.242666	0.319542	-0.16383	-0.158361	-0.0657112	0.254404	-0.526212	0.393462	0.411662	0.210745	0.108847	0.147293	0.619747	0.552681	0.0491209
-0.084	-0.560257	-0.189561	0.361667	-0.219877	-0.196102	-0.0694617	0.252822	-0.6175	0.479263	0.47477	0.302743	0.154751	0.0946395	0.714001	0.584823	0.0396631
-0.082	-0.686274	-0.126544	0.3971	-0.254466	-0.220006	-0.0551828	0.267166	-0.665276	0.546977	0.507876	0.384775	0.18661	0.043765	0.771879	0.584235	0.0104363
-0.08	-0.772318	-0.0593272	0.419603	-0.267207	-0.231104	-0.0264019	0.293141	-0.668221	0.592967	0.507648	0.449617	0.202607	-0.00326787	0.790589	0.552481	-0.0345911
-0.078	-0.814112	0.00642983	0.424351	-0.25901	-0.231029	0.0124645	0.325712	-0.627876	0.614807	0.47366	0.491719	0.202358	-0.0443947	0.770476	0.493369	-0.0898085
-0.076	-0.810251	0.0655456	0.408431	-0.232056	-0.221906	0.0564465	0.359517	-0.548673	0.611401	0.408493	0.507801	0.186904	-0.077621	0.714991	0.412635	-0.148634
-0.074	-0.762381	0.113672	0.371143	-0.189676	-0.206209	0.100412	0.389318	-0.437777	0.583031	0.317563	0.497203	0.158576	-0.101135	0.630389	0.317477	-0.204246
-0.072	-0.675121	0.147569	0.314081	-0.136163	-0.186593	0.139477	0.410432	-0.304683	0.53134	0.208667	0.46196	0.120748	-0.113448	0.525193	0.215983	-0.250294
-0.07	-0.555749	0.165266	0.240969	-0.0764884	-0.165717	0.16941	0.419121	-0.160615	0.459233	0.0913058	0.406577	0.0775045	-0.113548	0.40946	0.116499	-0.281521
-0.068	-0.413652	0.16612	0.157282	-0.0159654	-0.146052	0.186982	0.412898	-0.0177168	0.370711	-0.0241697	0.337556	0.0332608	-0.101038	0.293919	0.0269927	-0.29422
-0.066	-0.259605	0.150756	0.0696699	0.0401289	-0.129696	0.190232	0.390721	0.111873	0.270653	-0.127496	0.262704	-0.00763884	-0.0762333	0.189069	-0.0455412	-0.286513
-0.064	-0.104933	0.120917	-0.0147315	0.0869398	-0.118222	0.17863	0.353051	0.217003	0.164539	-0.209439	0.190321	-0.0412962	-0.0402103	0.104307	-0.0955706	-0.258415
-0.062	0.0393619	0.0792378	-0.0890565	0.120392	-0.112555	0.153106	0.301783	0.288447	0.0581506	-0.262634	0.128342	-0.0645803	0.00522667	0.0471753	-0.119387	-0.211697
-0.06	0.16344	0.0289703	-0.14743	0.137485	-0.112915	0.115943	0.240034	0.319694	-0.0427507	-0.282262	0.0835348	-0.0753646	0.0576453	0.0227896	-0.115299	-0.149586
-0.058	0.25934	-0.0263067	-0.185582	0.136495	-0.118824	0.0705555	0.171832	0.30751	-0.132737	-0.266473	0.0608252	-0.072662	0.114154	0.0334964	-0.0836542	-0.0763306
-0.056	0.321531	-0.0829682	-0.201293	0.117066	-0.129188	0.0211529	0.101731	0.252195	-0.207007	-0.216528	0.0628168	-0.0566487	0.171622	0.0787851	-0.0266944	0.00329913
-0.054	0.347233	-0.13759	-0.19461	0.0801724	-0.142447	-0.0276587	0.0343764	0.157503	-0.261633	-0.136646	0.0895546	-0.0285791	0.226923	0.155455	0.0517423	0.0845322
-0.052	0.336514	-0.187142	-0.167823	0.027969	-0.156775	-0.0713128	-0.0259093	0.0302261	-0.29376	-0.0335566	0.138543	0.0093944	0.277182	0.258012	0.146627	0.163072
-0.05	0.292135	-0.229124	-0.125213	-0.0364635	-0.17032	-0.105705	-0.0755036	-0.120508	-0.301734	0.0841776	0.205011	0.054477	0.319997	0.379255	0.252223	0.235482
-0.048	0.219197	-0.26164	-0.0725826	-0.109442	-0.181435	-0.127567	-0.11178	-0.284155	-0.285156	0.207017	0.282398	0.103531	0.353616	0.510983	0.362589	0.299449
-0.046	0.124611	-0.28341	-0.0166614	-0.187038	-0.188899	-0.134755	-0.133301	-0.449776	-0.244871	0.325388	0.363001	0.153391	0.377056	0.644757	0.472063	0.353891
-0.044	0.0164626	-0.293756	0.0355749	-0.265427	-0.192071	-0.126426	-0.139902	-0.607051	-0.182875	0.430611	0.438731	0.201154	0.390163	0.772651	0.575693	0.398923
-0.042	-0.096685	-0.292542	0.0775743	-0.341197	-0.190976	-0.103092	-0.132657	-0.74716	-0.102178	0.515738	0.50189	0.24443	0.393601	0.887911	0.66956	0.435676
-0.04	-0.206465	-0.28012	0.103804	-0.41157	-0.186307	-0.0665514	-0.113746	-0.863458	-0.00659935	0.576193	0.545921	0.281516	0.388789	0.98548	0.751	0.466003
-0.038	-0.305324	-0.257266	0.110216	-0.474541	-0.179334	-0.0197004	-0.086237	-0.951847	0.0994514	0.61017	0.566043	0.311487	0.377791	1.06233	0.818694	0.492123
-0.036	-0.387021	-0.225123	0.0945375	-0.528896	-0.171742	0.0337436	-0.0538088	-1.01085	0.211228	0.618739	0.559739	0.334206	0.363165	1.1176	0.872641	0.516223
-0.034	-0.446991	-0.185156	0.0563882	-0.574152	-0.165408	0.089588	-0.0204373	-1.0414	0.323891	0.605657	0.527039	0.350247	0.34778	1.15252	0.914022	0.540108
-0.032	-0.482547	-0.139111	-0.00278604	-0.610397	-0.162152	0.143542	0.00992809	-1.04635	0.432745	0.576904	0.470587	0.36077	0.334608	1.17014	0.944975	0.5649
-0.03	-0.492927	-0.0889643	-0.079921	-0.638097	-0.163486	0.191592	0.0336773	-1.02985	0.533447	0.539998	0.395495	0.367336	0.326511	1.17494	0.968313	0.590864
-0.028	-0.479194	-0.0368656	-0.170651	-0.657873	-0.170393	0.230346	0.0478228	-0.996695	0.622172	0.503157	0.30898	0.371724	0.326005	1.17224	0.987205	0.617355
-0.026	-0.444023	0.0149461	-0.269689	-0.670298	-0.183159	0.257313	0.0502373	-0.951587	0.695747	0.474409	0.219825	0.375739	0.335038	1.16767	1.00486	0.642905
-0.024	-0.391379	0.0642467	-0.371231	-0.675736	-0.201285	0.271098	0.039834	-0.898641	0.75173	0.460728	0.137696	0.381054	0.354788	1.16657	1.02421	0.665434
-0.022	-0.326151	0.108956	-0.469341	-0.674243	-0.22348	0.271504	0.0166785	-0.840981	0.788452	0.4673	0.072366	0.38908	0.385496	1.17346	1.04771	0.682563
-0.02	-0.253741	0.147279	-0.558309	-0.665549	-0.247745	0.259531	-0.0179744	-0.780568	0.805015	0.496985	0.0329039	0.400885	0.426352	1.1916	1.07706	0.691969
-0.018	-0.179663	0.177854	-0.632946	-0.649112	-0.271537	0.237271	-0.0617249	-0.718242	0.801267	0.550029	0.0268756	0.417144	0.475475	1.22276	1.11315	0.691768
-0.016	-0.109156	0.199878	-0.688839	-0.624236	-0.291991	0.207723	-0.111155	-0.65392	0.777745	0.624051	0.059627	0.438135	0.52997	1.26703	1.156	0.680841
-0.014	-0.0468474	0.213204	-0.722547	-0.590241	-0.306191	0.174536	-0.162036	-0.586947	0.73562	0.714301	0.133699	0.463749	0.586104	1.32292	1.20471	0.659093
-0.012	0.00352429	0.218383	-0.731758	-0.546653	-0.311455	0.141707	-0.209608	-0.516489	0.676626	0.814155	0.248427	0.49352	0.639572	1.38753	1.25764	0.627593
-0.01	0.0393175	0.216651	-0.715406	-0.493389	-0.305603	0.113254	-0.248921	-0.441938	0.603	0.915784	0.399772	0.526672	0.685855	1.45687	1.31247	0.588587
-0.008	0.0591126	0.209836	-0.673749	-0.430915	-0.287193	0.0929016	-0.275209	-0.363255	0.517417	1.01094	0.58041	0.562162	0.720635	1.52625	1.36641	0.545377
-0.006	0.0627535	0.200214	-0.608406	-0.360361	-0.255685	0.0837838	-0.284283	-0.281202	0.422935	1.09175	0.780093	0.598733	0.74023	1.59079	1.41642	0.502083
-0.004	0.051303	0.190292	-0.522338	-0.283555	-0.211538	0.0882046	-0.272902	-0.197445	0.322936	1.15147	0.986281	0.63497	0.742004	1.64583	1.45939	0.463304
-0.002	0.0269165	0.182569	-0.419765	-0.202999	-0.156207	0.10746	-0.239095	-0.114511	0.221047	1.18507	1.18502	0.669368	0.7247	1.68734	1.49247	0.433719
0	-0.00735967	0.179277	-0.305999	-0.121764	-0.0920528	0.141739	-0.182398	-0.035625	0.121056	1.1897	1.36198	0.700404	0.688671	1.71233	1.51318	0.417656
0.002	-0.0478515	0.182134	-0.18719	-0.0433191	-0.0221692	0.190104	-0.103979	0.0355606	0.0267934	1.16485	1.50363	0.726626	0.635955	1.71899	1.51971	0.418671
0.004	-0.0905654	0.19215	-0.0699869	0.0286912	0.0498581	0.250564	-0.00663977	0.0952979	-0.0580109	1.11236	1.59841	0.746739	0.570193	1.7069	1.51102	0.43917
0.006	-0.131518	0.209494	0.0388898	0.0907068	0.12024	0.320218	0.105328	0.140098	-0.129895	1.03615	1.63782	0.759702	0.496381	1.67698	1.48704	0.480122
0.008	-0.167066	0.23346	0.133124	0.139524	0.18529	0.395478	0.226421	0.167068	-0.185852	0.94183	1.6173	0.764812	0.420481	1.6314	1.44865	0.540864
0.01	-0.1942	0.262521	0.207307	0.172562	0.241726	0.472344	0.350312	0.174203	-0.223516	0.836155	1.53678	0.761771	0.348918	1.57338	1.39777	0.61904
0.012	-0.21079	0.294491	0.257411	0.188091	0.286928	0.546714	0.470338	0.160595	-0.241337	0.726419	1.40094	0.750736	0.288019	1.50692	1.33725	0.71068
0.014	-0.215746	0.326762	0.281201	0.185425	0.319137	0.614708	0.580023	0.126562	-0.238721	0.619854	1.21902	0.732329	0.243432	1.43649	1.27073	0.810419
0.016	-0.209088	0.356605	0.27851	0.165028	0.337578	0.672989	0.673606	0.0736816	-0.216107	0.523086	1.00413	0.707615	0.219604	1.36671	1.20247	0.911852
0.018	-0.191909	0.381498	0.251365	0.128557	0.34249	0.719028	0.746516	0.00472302	-0.174986	0.441695	0.772367	0.678047	0.219342	1.30208	1.13705	1.00799
0.02	-0.166242	0.399433	0.203912	0.0788075	0.335057	0.751324	0.795757	-0.0764896	-0.117828	0.379904	0.541437	0.645382	0.243528	1.24665	1.07907	1.09184
0.022	-0.134837	0.409178	0.142145	0.0195702	0.317271	0.769526	0.820151	-0.165294	-0.0479381	0.340425	0.329254	0.611566	0.290998	1.20386	1.03285	1.15693
0.024	-0.100872	0.410455	0.0734413	-0.0445892	0.29171	0.774468	0.820431	-0.256461	0.0307592	0.32445	0.152407	0.578617	0.358605	1.17632	1.00205	1.19795
0.026	-0.0676312	0.404001	0.00594413	-0.108626	0.261283	0.76809	0.799167	-0.344502	0.113992	0.331763	0.0247658	0.548498	0.441468	1.16574	0.989424	1.21124
0.028	-0.0381772	0.391521	-0.0521558	-0.167365	0.228949	0.753268	0.760533	-0.424002	0.19744	0.360966	-0.043684	0.523	0.533381	1.17292	0.996546	1.19519
0.03	-0.0150586	0.375519	-0.093371	-0.215869	0.197452	0.733559	0.709941	-0.489952	0.277028	0.409757	-0.0476495	0.503649	0.627349	1.19769	1.02366	1.15046
0.032	-7.75601e-05	0.359034	-0.111623	-0.249815	0.169087	0.712883	0.653587	-0.538071	0.349199	0.475243	0.0130962	0.491629	0.716206	1.23905	1.06963	1.08008
0.034	0.00585659	0.345315	-0.102826	-0.265825	0.145537	0.695173	0.597941	-0.565084	0.411134	0.554239	0.133806	0.487744	0.79325	1.29524	1.132	0.989238
0.036	0.00277714	0.337463	-0.0652905	-0.26175	0.127773	0.684037	0.549242	-0.56895	0.460891	0.643534	0.305301	0.49241	0.85285	1.36386	1.20718	0.88501
0.038	-0.00838988	0.338087	0.000105283	-0.236847	0.116051	0.68245	0.513048	-0.549015	0.49747	0.740087	0.514909	0.505676	0.890952	1.44207	1.29068	0.775804
0.04	-0.0259641	0.349017	0.089995	-0.191864	0.109986	0.692514	0.493858	-0.506068	0.520795	0.841162	0.747677	0.52727	0.90544	1.52675	1.37754	0.670758
0.042	-0.0477178	0.371098	0.198844	-0.128992	0.108693	0.715307	0.494863	-0.442309	0.531614	0.944381	0.987755	0.556672	0.896315	1.61464	1.4627	0.579047
0.044	-0.0711254	0.404091	0.319482	-0.0517092	0.110993	0.750839	0.517815	-0.3612	0.531347	1.04772	1.21978	0.593189	0.865673	1.70255	1.54145	0.509191
0.046	-0.0936223	0.446691	0.443784	0.0354935	0.115631	0.798104	0.563022	-0.267223	0.52189	1.14946	1.43017	0.636034	0.817478	1.78748	1.60981	0.468416
0.048	-0.112846	0.496654	0.563444	0.127473	0.121503	0.855236	0.629457	-0.165546	0.505405	1.24807	1.60808	0.684395	0.757161	1.86681	1.6649	0.462131
0.05	-0.126829	0.551021	0.670743	0.218853	0.127842	0.919735	0.714953	-0.0616279	0.484121	1.34217	1.74615	0.737488	0.691086	1.93835	1.70513	0.493547
0.052	-0.134136	0.606418	0.759254	0.304478	0.134357	0.988757	0.816458	0.0392206	0.460152	1.43041	1.84079	0.794581	0.62594	2.00048	1.73037	0.563474
0.054	-0.133918	0.65939	0.824418	0.379841	0.141295	1.05942	0.930322	0.132267	0.435368	1.51144	1.89204	0.854997	0.568116	2.05219	1.7419	0.670301
0.056	-0.125903	0.706757	0.863924	0.441475	0.149428	1.12911	1.05259	0.213755	0.411307	1.58393	1.9032	0.918088	0.523159	2.09308	1.74226	0.810151
0.058	-0.11033	0.745938	0.8779	0.487254	0.159958	1.19575	1.17925	0.281211	0.389138	1.64661	1.88009	0.983199	0.495326	2.12341	1.73498	0.977193
0.06	-0.0878417	0.775235	0.868871	0.516578	0.17437	1.25801	1.30649	0.333655	0.369671	1.69836	1.83019	1.04961	0.487315	2.14401	1.72428	1.16407
0.062	-0.0593545	0.794038	0.84153	0.530431	0.194245	1.31545	1.43086	0.371649	0.353406	1.73836	1.76172	1.11649	0.500167	2.15626	1.71459	1.36243
0.064	-0.0259431	0.802937	0.802317	0.531298	0.221065	1.36851	1.5494	0.397218	0.340596	1.76624	1.68282	1.18288	0.53335	2.16199	1.71017	1.56346
0.066	0.0112556	0.803738	0.758871	0.522943	0.256037	1.41853	1.65969	0.413607	0.33133	1.78216	1.60079	1.24763	0.584989	2.16337	1.71476	1.75847
0.068	0.051101	0.799364	0.719388	0.510071	0.299962	1.4675	1.7599	0.424925	0.325605	1.78696	1.5217	1.30949	0.652197	2.16276	1.73116	1.93938
0.07	0.0924668	0.79365	0.691923	0.497891	0.353159	1.51787	1.84871	0.435686	0.323388	1.78218	1.4501	1.36708	0.731457	2.16257	1.76108	2.09917
0.072	0.134224	0.791036	0.683712	0.491634	0.415451	1.57224	1.92526	0.450319	0.32465	1.76999	1.38908	1.41901	0.818983	2.1651	1.80493	2.23218
0.074	0.175205	0.796186	0.700522	0.496042	0.486216	1.63297	1.98906	0.472671	0.329385	1.7531	1.34041	1.46391	0.91102	2.1723	1.8618	2.33437
0.076	0.214158	0.813534	0.746106	0.514895	0.564461	1.70186	2.03982	0.505571	0.337594	1.73454	1.30492	1.50057	1.00405	2.18567	1.92955	2.40336
0.078	0.24972	0.846809	0.821781	0.550606	0.648925	1.77981	2.07732	0.550499	0.349249	1.71737	1.28281	1.52796	1.09486	2.20601	2.00489	2.43836
0.08	0.280418	0.898565	0.926164	0.60392	0.738162	1.86649	2.10133	0.607372	0.364254	1.70439	1.274	1.54531	1.18055	2.2333	2.08368	2.44009
0.082	0.304708	0.969765	1.05509	0.673749	0.830601	1.96022	2.11143	0.674488	0.382386	1.69784	1.2783	1.55211	1.25838	2.26656	2.16111	2.41046
0.084	0.321055	1.05945	1.20175	0.757152	0.924547	2.05782	2.10699	0.748603	0.403257	1.69906	1.29551	1.54813	1.32567	2.30384	2.23202	2.35231
0.086	0.328049	1.16456	1.35696	0.849469	1.01814	2.15469	2.08711	0.825152	0.426279	1.70833	1.3253	1.53333	1.37968	2.34221	2.29116	2.26909
0.088	0.324537	1.2799	1.50972	0.944596	1.10926	2.245	2.0506	0.898561	0.450659	1.72467	1.36703	1.50785	1.4175	2.37786	2.33344	2.1645
0.09	0.30976	1.39833	1.64788	1.03538	1.19543	2.32196	1.99611	0.962643	0.475417	1.74589	1.41943	1.4719	1.43611	2.40628	2.35421	2.0422
0.092	0.283462	1.51112	1.75889	1.11412	1.2737	2.37829	1.92213	1.01103	0.499429	1.76868	1.48029	1.42568	1.43254	2.42256	2.34941	1.90562
0.094	0.245964	1.60852	1.83074	1.1731	1.3406	2.40667	1.82723	1.03762	0.521488	1.7888	1.54624	1.36938	1.40411	2.42169	2.31573	1.75774
0.096	0.198187	1.68048	1.8528	1.20518	1.39211	2.4003	1.71015	1.03698	0.540389	1.80142	1.61258	1.30311	1.34878	2.3989	2.25079	1.6011
0.098	0.141611	1.71744	1.81667	1.20433	1.42383	2.35347	1.56996	1.00475	0.555001	1.80153	1.67338	1.22694	1.26552	2.35012	2.15319	1.43772
0.1	0.0781772	1.71119	1.71688	1.16613	1.43113	2.26199	1.40627	0.937966	0.564343	1.78433	1.72165	1.14094	1.15465	2.27226	2.02255	1.2693
0.102	0.0101519	1.65566	1.55147	1.08814	1.40954	2.12364	1.2193	0.835312	0.567638	1.74565	1.74984	1.04525	1.01813	2.16355	1.85959	1.09729
0.104	-0.0600457	1.54757	1.32223	0.970178	1.35512	1.9384	1.00999	0.697301	0.564337	1.68232	1.75037	0.94025	0.859628	2.02371	1.66607	0.923103
0.106	-0.130017	1.38692	1.03479	0.814427	1.26492	1.70857	0.780059	0.526354	0.554123	1.59246	1.71631	0.826591	0.684488	1.85405	1.44476	0.748339
0.108	-0.197542	1.17719	0.698321	0.625372	1.13749	1.43873	0.531974	0.326782	0.536879	1.47571	1.64211	0.705351	0.499431	1.65746	1.19938	0.574897
0.11	-0.260705	0.925247	0.325057	0.409578	0.973277	1.13549	0.268929	0.104636	0.512639	1.33323	1.52416	0.578073	0.312107	1.43821	0.934453	0.405089
0.112	-0.317972	0.641	-0.0704847	0.175308	0.774896	0.807135	-0.00525027	-0.132552	0.481533	1.16775	1.36137	0.446778	0.130483	1.2017	0.655171	0.24164
0.114	-0.368215	0.336722	-0.47244	-0.0680022	0.54731	0.46316	-0.28622	-0.376165	0.443721	0.98336	1.15536	0.313911	-0.0378481	0.954084	0.367196	0.0875882
0.116	-0.410686	0.0262079	-0.864646	-0.310361	0.297756	0.113686	-0.569244	-0.617007	0.399347	0.785293	0.910567	0.182216	-0.186369	0.701861	0.0764357	-0.053922
0.118	-0.444951	-0.276233	-1.23171	-0.541894	0.0354677	-0.231092	-0.849335	-0.845895	0.348509	0.579598	0.633959	0.0545477	-0.310269	0.451451	-0.211203	-0.179935
0.12	-0.470802	-0.556825	-1.56002	-0.753519	-0.228808	-0.561465	-1.12139	-1.0543	0.291262	0.372778	0.334595	-0.0663634	-0.40692	0.208783	-0.490073	-0.28804
0.122	-0.488161	-0.803336	-1.83857	-0.937559	-0.483475	-0.868688	-1.3803	-1.23498	0.227638	0.171402	0.0229354	-0.178166	-0.476144	-0.0210583	-0.75504	-0.376738
0.124	-0.497007	-1.00593	-2.05958	-1.08825	-0.716888	-1.14536	-1.62113	-1.38255	0.157709	-0.0182774	-0.28995	-0.279136	-0.520242	-0.234088	-1.00171	-0.44578
0.126	-0.497324	-1.15784	-2.21888	-1.20207	-0.918201	-1.38566	-1.83915	-1.49394	0.0816523	-0.190677	-0.593238	-0.368389	-0.54375	-0.427586	-1.22665	-0.496409
0.128	-0.4891	-1.25569	-2.31587	-1.27795	-1.07821	-1.58551	-2.03004	-1.56862	-0.000161194	-0.341191	-0.877148	-0.44601	-0.552979	-0.600154	-1.42748	-0.531467
0.13	-0.472366	-1.29966	-2.35336	-1.31715	-1.19007	-1.7425	-2.18995	-1.60868	-0.0870891	-0.466434	-1.13362	-0.513099	-0.555356	-0.75166	-1.60299	-0.555335
0.132	-0.447273	-1.29319	-2.337	-1.3231	-1.2499	-1.85584	-2.31563	-1.6186	-0.17815	-0.564415	-1.35682	-0.5717	-0.558653	-0.88311	-1.75314	-0.573691
0.134	-0.41419	-1.24253	-2.27466	-1.30094	-1.25706	-1.92609	-2.40459	-1.60482	-0.271981	-0.634628	-1.54333	-0.624623	-0.570183	-0.996446	-1.87897	-0.593089
0.136	-0.373812	-1.15609	-2.17553	-1.25702	-1.21425	-1.95498	-2.4552	-1.57511	-0.36683	-0.678062	-1.6922	-0.675172	-0.596051	-1.0943	-1.98251	-0.620408
0.138	-0.327239	-1.04357	-2.04937	-1.19827	-1.1273	-1.94513	-2.46683	-1.53781	-0.460585	-0.697129	-1.80471	-0.726799	-0.640527	-1.17976	-2.06654	-0.662202
0.14	-0.276022	-0.915161	-1.9057	-1.1316	-1.00467	-1.89979	-2.43994	-1.50098	-0.550846	-0.695515	-1.88391	-0.782729	-0.705637	-1.25608	-2.13441	-0.724042
0.142	-0.222145	-0.780672	-1.75313	-1.06333	-0.856802	-1.82267	-2.37617	-1.47164	-0.635022	-0.677956	-1.93409	-0.845593	-0.790969	-1.3265	-2.1898	-0.809908
0.144	-0.167947	-0.648855	-1.59889	-0.998716	-0.695231	-1.71778	-2.27835	-1.45502	-0.710478	-0.649952	-1.96018	-0.917112	-0.893753	-1.39402	-2.23641	-0.921707
0.146	-0.115975	-0.526845	-1.44857	-0.941624	-0.531692	-1.58935	-2.15048	-1.45411	-0.774675	-0.617441	-1.9672	-0.997871	-1.00916	-1.46124	-2.27779	-1.05897
0.148	-0.06879	-0.419819	-1.306	-0.894367	-0.377193	-1.44181	-1.99765	-1.46938	-0.825341	-0.586428	-1.95974	-1.0872	-1.13083	-1.53027	-2.31709	-1.21876
0.15	-0.0287452	-0.330877	-1.17342	-0.857696	-0.241187	-1.27976	-1.82585	-1.49879	-0.860617	-0.562618	-1.94164	-1.18321	-1.25151	-1.60262	-2.3569	-1.39585
0.152	0.00224096	-0.261113	-1.05164	-0.830948	-0.130897	-1.10799	-1.64176	-1.53804	-0.879193	-0.551049	-1.91585	-1.28291	-1.36376	-1.67914	-2.39908	-1.58306
0.154	0.0228774	-0.209869	-0.940447	-0.812315	-0.0508655	-0.931486	-1.45244	-1.58111	-0.880403	-0.555769	-1.88438	-1.38248	-1.46067	-1.76002	-2.44472	-1.77181
0.156	0.0326392	-0.175114	-0.838912	-0.799191	-0.00273352	-0.755399	-1.26502	-1.6209	-0.864288	-0.579569	-1.84842	-1.47763	-1.53651	-1.84473	-2.49404	-1.9528
0.158	0.0318294	-0.153887	-0.745777	-0.788565	0.0147117	-0.584953	-1.08633	-1.65002	-0.831602	-0.623792	-1.8086	-1.56392	-1.58715	-1.93211	-2.54646	-2.1167
0.16	0.0215557	-0.142768	-0.659734	-0.777407	0.00525682	-0.425315	-0.922566	-1.66157	-0.783778	-0.688241	-1.76523	-1.63721	-1.61041	-2.02033	-2.60061	-2.25495
0.162	0.00362486	-0.138301	-0.579658	-0.763015	-0.0252236	-0.281386	-0.77893	-1.64989	-0.722845	-0.771179	-1.71853	-1.69398	-1.60614	-2.10701	-2.65444	-2.3603
0.164	-0.0196318	-0.137346	-0.504734	-0.743288	-0.0694013	-0.157556	-0.659374	-1.6111	-0.651311	-0.869439	-1.66886	-1.73163	-1.57609	-2.18931	-2.70541	-2.42743
0.166	-0.0455771	-0.137322	-0.434513	-0.716914	-0.119213	-0.0574189	-0.566372	-1.54354	-0.572019	-0.97862	-1.61678	-1.74868	-1.52366	-2.26405	-2.75061	-2.45326
0.168	-0.0715034	-0.136325	-0.368902	-0.683465	-0.166594	0.0165105	-0.500785	-1.44796	-0.487996	-1.09336	-1.56304	-1.74485	-1.45346	-2.32791	-2.787	-2.43717
0.17	-0.0948547	-0.133137	-0.308101	-0.64339	-0.204159	0.0630633	-0.461816	-1.3274	-0.402301	-1.20769	-1.50853	-1.7211	-1.37083	-2.37757	-2.81162	-2.38102
0.172	-0.11341	-0.127121	-0.252511	-0.597941	-0.225766	0.0826217	-0.44706	-1.18708	-0.31789	-1.31536	-1.45409	-1.67954	-1.28133	-2.40995	-2.82184	-2.28905
0.174	-0.125411	-0.118043	-0.202643	-0.549027	-0.226931	0.0772398	-0.45265	-1.03385	-0.237507	-1.41028	-1.40036	-1.62327	-1.19025	-2.42242	-2.81555	-2.16756
0.176	-0.129625	-0.105852	-0.159015	-0.499026	-0.205056	0.0506556	-0.473484	-0.875773	-0.16361	-1.48683	-1.3476	-1.5562	-1.10221	-2.41303	-2.79138	-2.02459
0.178	-0.125344	-0.0904483	-0.122063	-0.450571	-0.159464	0.00817676	-0.503528	-0.721429	-0.0983218	-1.54022	-1.29564	-1.48281	-1.02089	-2.38065	-2.74879	-1.86944
0.18	-0.112338	-0.0714742	-0.0920621	-0.406322	-0.0912625	-0.0435628	-0.536179	-0.579337	-0.0434225	-1.56676	-1.24386	-1.40795	-0.948908	-2.32515	-2.68823	-1.71219
0.182	-0.090768	-0.0481705	-0.0690457	-0.368744	-0.00306066	-0.096968	-0.564657	-0.457324	-0.000353353	-1.56412	-1.1913	-1.33657	-0.887754	-2.24748	-2.61114	-1.56316
0.184	-0.061085	-0.0193065	-0.0527317	-0.339902	0.101418	-0.143951	-0.582424	-0.361973	0.0297624	-1.53138	-1.13691	-1.27355	-0.837949	-2.14971	-2.51995	-1.43239
0.186	-0.0239355	0.0167935	-0.0424509	-0.321273	0.217768	-0.176471	-0.583577	-0.298152	0.0461006	-1.4692	-1.07978	-1.22348	-0.799224	-2.03498	-2.41795	-1.32914
0.188	0.0199186	0.0621282	-0.037081	-0.313595	0.341338	-0.187104	-0.563227	-0.268653	0.048128	-1.37972	-1.01951	-1.19044	-0.770769	-1.90735	-2.30914	-1.26138
0.19	0.0696549	0.11881	-0.0349991	-0.316758	0.467615	-0.169603	-0.517807	-0.273957	0.0356131	-1.26651	-0.956452	-1.1779	-0.751497	-1.77166	-2.19804	-1.23541
0.192	0.124417	0.188791	-0.0340636	-0.329749	0.592522	-0.119394	-0.445311	-0.312137	0.00865881	-1.13436	-0.891929	-1.18845	-0.740282	-1.6332	-2.08937	-1.25542
0.194	0.18332	0.273551	-0.0316412	-0.350658	0.712615	-0.0339722	-0.345432	-0.378917	-0.0322446	-0.989046	-0.82834	-1.22375	-0.736136	-1.49747	-1.98783	-1.32326
0.196	0.24544	0.373787	-0.024694	-0.376759	0.825168	0.0868525	-0.219592	-0.467888	-0.0861538	-0.837016	-0.769076	-1.28429	-0.738322	-1.36976	-1.8977	-1.43824
0.198	0.309797	0.489142	-0.00993358	-0.404665	0.928157	0.24087	-0.070861	-0.57089	-0.151607	-0.685027	-0.71829	-1.36935	-0.746374	-1.25486	-1.82261	-1.59703
0.2	0.375349	0.618016	0.0159571	-0.43056	1.02017	0.423573	0.0962401	-0.678538	-0.226576	-0.539761	-0.680514	-1.47688	-0.76005	-1.15673	-1.76523	-1.79375
0.202	0.440987	0.757488	0.0560445	-0.450493	1.10028	0.62844	0.276042	-0.780881	-0.308446	-0.407424	-0.660163	-1.60353	-0.779221	-1.07817	-1.72706	-2.02011
0.204	0.505556	0.903373	0.112829	-0.460714	1.16787	0.847377	0.462111	-0.86814	-0.394051	-0.293364	-0.660977	-1.74463	-0.803724	-1.02064	-1.70829	-2.26578
0.206	0.567878	1.05043	0.187927	-0.458028	1.22255	1.07129	0.647692	-0.931487	-0.479766	-0.201728	-0.68547	-1.89442	-0.833209	-0.984164	-1.70774	-2.51884
0.208	0.626795	1.19269	0.281777	-0.440124	1.26403	1.29076	0.826177	-0.963775	-0.561661	-0.135182	-0.734456	-2.04618	-0.867005	-0.967245	-1.72291	-2.76635
0.21	0.68121	1.32393	0.393429	-0.40585	1.29213	1.49668	0.991561	-0.960173	-0.635723	-0.094718	-0.80671	-2.19265	-0.904029	-0.967006	-1.75012	-2.99504
0.212	0.730127	1.43819	0.520427	-0.355386	1.30676	1.681	1.13885	-0.918614	-0.698125	-0.0795658	-0.898815	-2.32632	-0.942753	-0.979359	-1.78476	-3.19207
0.214	0.772693	1.53035	0.658831	-0.290305	1.30805	1.83721	1.26439	-0.840013	-0.74552	-0.087227	-1.00523	-2.43994	-0.98124	-0.99929	-1.8216	-3.3458
0.216	0.808212	1.59659	0.803384	-0.213491	1.29641	1.96084	1.36605	-0.728214	-0.775344	-0.113628	-1.11856	-2.52696	-1.01725	-1.02121	-1.85517	-3.44653
0.218	0.836171	1.63489	0.947816	-0.128919	1.27267	2.0497	1.44336	-0.589665	-0.786079	-0.153395	-1.23005	-2.58198	-1.0484	-1.03934	-1.88018	-3.48723
0.22	0.856245	1.64523	1.08527	-0.0413252	1.23814	2.10394	1.49736	-0.432841	-0.777459	-0.200231	-1.33022	-2.60117	-1.07234	-1.04814	-1.89185	-3.46404
0.222	0.868302	1.6297	1.20883	0.0442175	1.1947	2.12598	1.5305	-0.267477	-0.750579	-0.247381	-1.40961	-2.58256	-1.08699	-1.04269	-1.8863	-3.37669
0.224	0.872409	1.59238	1.31205	0.122759	1.14474	2.1201	1.54627	-0.103691	-0.707894	-0.288141	-1.45955	-2.52624	-1.09069	-1.01901	-1.86079	-3.22866
0.226	0.868842	1.53899	1.38952	0.189922	1.09111	2.09204	1.54883	0.0489014	-0.653087	-0.316377	-1.47289	-2.43445	-1.0824	-0.974384	-1.81392	-3.02706
0.228	0.858092	1.4764	1.43732	0.242286	1.03699	2.04843	1.54258	0.181997	-0.590823	-0.327014	-1.44467	-2.31141	-1.06175	-0.907502	-1.74564	-2.78234
0.23	0.84088	1.41197	1.45338	0.277673	0.985669	1.99612	1.53171	0.289225	-0.52639	-0.316448	-1.37255	-2.16312	-1.0291	-0.818558	-1.65726	-2.50761
0.232	0.818159	1.35288	1.43772	0.295287	0.94032	1.94158	1.51982	0.36654	-0.465269	-0.282845	-1.25717	-1.99696	-0.98551	-0.709225	-1.55124	-2.21787
0.234	0.791105	1.30539	1.39245	0.295716	0.903791	1.89039	1.50963	0.412335	-0.412665	-0.226291	-1.10213	-1.8212	-0.932568	-0.582523	-1.43101	-1.92896
0.236	0.761095	1.27432	1.32166	0.280776	0.878364	1.84676	1.50272	0.427294	-0.373047	-0.148782	-0.913873	-1.64442	-0.87229	-0.442603	-1.30063	-1.65647
0.238	0.729648	1.26251	1.23113	0.253253	0.865583	1.81329	1.49956	0.414005	-0.34974	-0.0540459	-0.701265	-1.47494	-0.806904	-0.294447	-1.16453	-1.41464
0.24	0.698355	1.27064	1.12788	0.216551	0.866142	1.79086	1.49946	0.376416	-0.344619	0.052785	-0.475042	-1.32027	-0.738658	-0.143521	-1.02712	-1.21528
0.242	0.668772	1.29717	1.01969	0.174307	0.879832	1.77872	1.50085	0.319212	-0.357927	0.165636	-0.247062	-1.1866	-0.669653	0.00460143	-0.892582	-1.06689
0.244	0.64231	1.33856	0.91451	0.13002	0.905573	1.77466	1.50152	0.247198	-0.388238	0.278031	-0.0294863	-1.07838	-0.601708	0.144625	-0.764589	-0.974087
0.246	0.620112	1.38964	0.819901	0.0867335	0.941504	1.77546	1.49897	0.164777	-0.432573	0.383668	0.166091	-0.99814	-0.536297	0.271885	-0.646156	-0.937238
0.248	0.602951	1.44422	0.742501	0.0467986	0.985126	1.7772	1.49076	0.0755775	-0.486651	0.476979	0.329476	-0.946325	-0.474526	0.382658	-0.539538	-0.952499
0.25	0.59114	1.49563	0.687575	0.0117485	1.03348	1.77584	1.47489	-0.017725	-0.545256	0.553611	0.452622	-0.921385	-0.417178	0.474394	-0.446195	-1.01219
0.252	0.5845	1.53745	0.658653	-0.0177234	1.08335	1.76757	1.45006	-0.113395	-0.602673	0.610787	0.530227	-0.919973	-0.364785	0.545872	-0.366815	-1.10545
0.254	0.582358	1.56409	0.657296	-0.0416845	1.13143	1.7492	1.41583	-0.210446	-0.653158	0.647513	0.560133	-0.937283	-0.317714	0.597245	-0.301377	-1.2192
0.256	0.583604	1.57122	0.682982	-0.0608071	1.17453	1.71847	1.37275	-0.30833	-0.691398	0.664612	0.543489	-0.967477	-0.276243	0.629991	-0.249236	-1.33923
0.258	0.586797	1.55615	0.733131	-0.0761615	1.20971	1.67417	1.32226	-0.406544	-0.712913	0.664575	0.484667	-1.00418	-0.240603	0.646759	-0.209229	-1.45136
0.26	0.590295	1.51799	0.803249	-0.0889895	1.23442	1.61619	1.26655	-0.504255	-0.714381	0.651258	0.390926	-1.04096	-0.210976	0.651127	-0.179779	-1.54258
0.262	0.59242	1.45757	0.887209	-0.100485	1.2466	1.54541	1.20828	-0.599973	-0.69385	0.629449	0.271853	-1.07185	-0.187441	0.647285	-0.159	-1.60208
0.264	0.591611	1.37732	0.97764	-0.111609	1.24477	1.46355	1.1503	-0.691346	-0.650841	0.604353	0.138615	-1.09172	-0.169888	0.639676	-0.144798	-1.62199
0.266	0.586573	1.28094	1.06641	-0.12295	1.22815	1.37293	1.09526	-0.7751	-0.586327	0.581048	0.00309147	-1.09663	-0.157915	0.63261	-0.134979	-1.59793
0.268	0.576381	1.17303	1.14522	-0.134649	1.19666	1.27616	1.04533	-0.847153	-0.502623	0.563963	-0.123057	-1.08404	-0.150726	0.629895	-0.127345	-1.52923
0.27	0.560559	1.05862	1.20618	-0.146386	1.15103	1.17591	1.00194	-0.902873	-0.403178	0.556448	-0.22929	-1.05291	-0.147085	0.634513	-0.119812	-1.41874
0.272	0.539092	0.942857	1.24246	-0.157418	1.0928	1.07465	0.965606	-0.93747	-0.292311	0.560453	-0.306994	-1.0037	-0.145314	0.648369	-0.11052	-1.27252
0.274	0.51241	0.830531	1.24887	-0.166674	1.02429	0.974468	0.935878	-0.946478	-0.174913	0.576371	-0.350124	-0.938186	-0.143386	0.672141	-0.097939	-1.09918
0.276	0.481328	0.725836	1.22239	-0.172885	0.948571	0.876937	0.911398	-0.926265	-0.0561289	0.603044	-0.355614	-0.859316	-0.139082	0.70524	-0.0809753	-0.909049
0.278	0.446959	0.632124	1.16245	-0.174727	0.869287	0.783067	0.890071	-0.874511	0.0589551	0.637941	-0.323536	-0.770883	-0.130226	0.745898	-0.0590396	-0.713351
0.28	0.410623	0.551772	1.07119	-0.170982	0.790471	0.693311	0.869309	-0.790617	0.165596	0.677474	-0.25698	-0.677216	-0.114945	0.791365	-0.0320869	-0.523267
0.282	0.373753	0.486116	0.95335	-0.160683	0.716263	0.607627	0.846337	-0.675969	0.259651	0.717425	-0.161683	-0.582842	-0.0919397	0.838211	-0.000603802	-0.349131
0.284	0.337823	0.435463	0.81601	-0.143232	0.650596	0.525576	0.818506	-0.534053	0.337782	0.753444	-0.0454232	-0.492159	-0.0607057	0.882688	0.0344589	-0.199729
0.286	0.304283	0.399153	0.668089	-0.1185	0.596852	0.446445	0.783597	-0.370379	0.397612	0.781552	0.0827426	-0.409136	-0.0216808	0.921138	0.0718095	-0.0817717
0.288	0.274523	0.375665	0.519635	-0.0868723	0.557537	0.369367	0.74006	-0.192234	0.437825	0.798606	0.213337	-0.337066	0.0237176	0.950388	0.109988	0.000435528
0.29	0.249846	0.362753	0.380998	-0.0492618	0.534013	0.293443	0.687181	-0.00826708	0.458201	0.802677	0.33733	-0.278366	0.073177	0.968105	0.147568	0.0451324
0.292	0.231452	0.357612	0.261932	-0.0070736	0.526325	0.217834	0.625151	0.172041	0.459593	0.7933	0.446934	-0.234461	0.123692	0.973069	0.183377	0.0530528
0.294	0.220414	0.357055	0.170723	0.0378665	0.533153	0.141839	0.555043	0.339	0.443836	0.771574	0.53625	-0.205717	0.171868	0.965338	0.21669	0.0272169
0.296	0.217647	0.357706	0.113425	0.0834187	0.551915	0.0649405	0.478688	0.483353	0.413612	0.740097	0.601708	-0.191464	0.214281	0.946286	0.247388	-0.0274029
0.298	0.223848	0.356206	0.0932892	0.12726	0.579005	-0.0131692	0.398488	0.596903	0.372252	0.702748	0.642264	-0.190068	0.247863	0.918517	0.27605	-0.104305
0.3	0.239435	0.349415	0.110434	0.16703	0.61017	-0.0925834	0.31717	0.673071	0.323511	0.664333	0.659338	-0.199077	0.27025	0.885653	0.303957	-0.195938
0.302	0.264457	0.334621	0.161809	0.200485	0.640963	-0.173186	0.237528	0.707333	0.27132	0.630138	0.656511	-0.215413	0.280064	0.852028	0.333007	-0.294193
0.304	0.298508	0.309725	0.241439	0.225637	0.667241	-0.254665	0.162164	0.697529	0.219529	0.605423	0.639028	-0.235601	0.277078	0.822314	0.365548	-0.390904
0.306	0.340655	0.27341	0.340941	0.240885	0.685639	-0.33652	0.09327	0.643993	0.171675	0.594909	0.613153	-0.256023	0.262263	0.801115	0.404127	-0.478305
0.308	0.389385	0.225261	0.450251	0.245111	0.693956	-0.418075	0.0324631	0.54952	0.130775	0.602326	0.585463	-0.273189	0.2377	0.792572	0.451205	-0.549453
0.31	0.442611	0.165834	0.558483	0.237743	0.691405	-0.498484	-0.0193124	0.419161	0.0991663	0.630035	0.562157	-0.283982	0.206386	0.800009	0.508848	-0.598584
0.312	0.497712	0.0966565	0.654846	0.218772	0.678689	-0.576732	-0.0618054	0.259865	0.0784128	0.678791	0.548452	-0.285881	0.171953	0.825663	0.578442	-0.621405
0.314	0.551655	0.020154	0.729521	0.188729	0.657885	-0.651653	-0.0954103	0.0799922	0.0692657	0.747646	0.548137	-0.277136	0.138335	0.870507	0.660463	-0.615304
0.316	0.60116	-0.060506	0.774414	0.14862	0.632147	-0.721948	-0.121061	-0.111265	0.0716905	0.834018	0.563317	-0.256871	0.10943	0.934181	0.75433	-0.579469
0.318	0.642915	-0.141638	0.78373	0.0998213	0.605256	-0.786231	-0.140085	-0.304509	0.0849479	0.933901	0.594375	-0.225123	0.0887928	1.01504	0.85836	-0.514912
0.32	0.67383	-0.219323	0.75432	0.043964	0.581081	-0.843095	-0.154038	-0.490763	0.10772	1.0422	0.640133	-0.182791	0.0793729	1.11031	0.969842	-0.424396
0.322	0.691285	-0.289729	0.685786	-0.0172017	0.563008	-0.891209	-0.164541	-0.662056	0.138268	1.15314	0.698185	-0.131516	0.0833328	1.21627	1.0852	-0.312244
0.324	0.693366	-0.349441	0.580366	-0.0819244	0.553425	-0.929431	-0.173141	-0.8119	0.174601	1.26077	0.765337	-0.0734931	0.101939	1.3286	1.20028	-0.184061
0.326	0.67906	-0.395765	0.442616	-0.14855	0.55332	-0.956945	-0.181206	-0.935645	0.214655	1.35939	0.838099	-0.0112371	0.135523	1.44264	1.31064	-0.0463545
0.328	0.648375	-0.42699	0.278946	-0.215585	0.562059	-0.973397	-0.189864	-1.03066	0.25645	1.44397	0.913146	0.0526746	0.183507	1.55372	1.41195	0.0939181
0.33	0.602387	-0.442552	0.0970699	-0.281721	0.577371	-0.979008	-0.19999	-1.09636	0.298222	1.51053	0.987687	0.115856	0.244465	1.65743	1.5003	0.229844
0.332	0.543194	-0.44311	-0.094579	-0.345815	0.59556	-0.974671	-0.212229	-1.13404	0.338534	1.55632	1.05969	0.176329	0.316219	1.74989	1.57256	0.355061
0.334	0.473787	-0.430506	-0.287421	-0.406851	0.611914	-0.961977	-0.227041	-1.14657	0.376333	1.57995	1.12795	0.232689	0.395948	1.8279	1.62655	0.464234
0.336	0.397838	-0.407613	-0.473241	-0.463868	0.62127	-0.943194	-0.244772	-1.13797	0.410974	1.58138	1.19199	0.284185	0.48031	1.8891	1.66125	0.553448
0.338	0.319435	-0.378092	-0.644619	-0.515903	0.618671	-0.92117	-0.265706	-1.11294	0.442204	1.5618	1.25178	0.330708	0.565577	1.93199	1.67683	0.620484
0.34	0.242776	-0.346066	-0.795257	-0.561936	0.600031	-0.899166	-0.290113	-1.07635	0.470104	1.52343	1.30747	0.372705	0.647784	1.95599	1.67458	0.664938
0.342	0.171855	-0.315763	-0.920215	-0.600878	0.562734	-0.880632	-0.318266	-1.03274	0.495008	1.46924	1.35898	0.410997	0.722899	1.96132	1.65676	0.688163
0.344	0.110169	-0.291145	-1.01604	-0.631591	0.506084	-0.868948	-0.350435	-0.985987	0.517405	1.40269	1.4057	0.446555	0.787024	1.94897	1.62642	0.693044
0.346	0.0604714	-0.275578	-1.08083	-0.652955	0.431547	-0.867142	-0.38685	-0.938991	0.537822	1.32742	1.44629	0.48025	0.836614	1.92057	1.5871	0.683601
0.348	0.024583	-0.271559	-1.11419	-0.663975	0.342756	-0.877629	-0.427649	-0.893563	0.556732	1.247	1.47865	0.512617	0.868714	1.87827	1.54254	0.664487
0.35	0.00329848	-0.280533	-1.11716	-0.663916	0.245271	-0.901985	-0.472824	-0.85044	0.574464	1.16468	1.5	0.543667	0.881196	1.8246	1.49641	0.640423
0.352	-0.00362429	-0.302823	-1.09211	-0.652448	0.146101	-0.940792	-0.522162	-0.809442	0.591148	1.08326	1.50727	0.572789	0.872972	1.7623	1.45203	0.615642
0.354	0.00261638	-0.337661	-1.04256	-0.629788	0.0530502	-0.993569	-0.575221	-0.76975	0.606699	1.00497	1.49745	0.598748	0.844151	1.69425	1.41215	0.593418
0.356	0.0200258	-0.383321	-0.973026	-0.596813	-0.0260451	-1.05879	-0.631323	-0.730255	0.620819	0.931403	1.46821	0.6198	0.796129	1.62326	1.37878	0.57573
0.358	0.0460328	-0.437345	-0.888786	-0.555131	-0.0841207	-1.13403	-0.689585	-0.689951	0.633046	0.863548	1.41836	0.633908	0.731574	1.55201	1.35313	0.56312
0.36	0.0777448	-0.496816	-0.795684	-0.50709	-0.115631	-1.21613	-0.748986	-0.648307	0.642812	0.801828	1.34833	0.639037	0.6543	1.48289	1.33553	0.554754
0.362	0.11221	-0.558666	-0.69989	-0.455716	-0.117166	-1.30151	-0.808461	-0.605578	0.64951	0.746203	1.26044	0.633487	0.569042	1.41796	1.32548	0.548684
0.364	0.146659	-0.619982	-0.607654	-0.404587	-0.0878714	-1.3865	-0.867005	-0.563004	0.652561	0.69629	1.15898	0.616221	0.481129	1.35882	1.32177	0.542271
0.366	0.178696	-0.678271	-0.525044	-0.357627	-0.0296269	-1.46762	-0.923788	-0.522869	0.651456	0.6515	1.05001	0.587126	0.396095	1.30658	1.32253	0.532707
0.368	0.206437	-0.731679	-0.457664	-0.318849	0.0530303	-1.54194	-0.978244	-0.488395	0.645785	0.611185	0.940884	0.547185	0.319269	1.26183	1.32547	0.517554
0.37	0.22856	-0.779122	-0.410375	-0.292055	0.153236	-1.6073	-1.03014	-0.463476	0.635229	0.574768	0.839621	0.4985	0.255365	1.22462	1.32803	0.495241
0.372	0.244298	-0.820342	-0.387008	-0.280515	0.262347	-1.66251	-1.07959	-0.452269	0.619546	0.541859	0.75405	0.44417	0.208138	1.19447	1.32755	0.465408
0.374	0.253365	-0.855868	-0.390097	-0.286656	0.370647	-1.7074	-1.12705	-0.458681	0.59853	0.512337	0.690934	0.388026	0.180123	1.17044	1.32148	0.429086
0.376	0.255848	-0.886902	-0.420654	-0.311783	0.468156	-1.74281	-1.17319	-0.485804	0.571988	0.48638	0.655144	0.334243	0.172479	1.15118	1.30751	0.388646
0.378	0.252077	-0.915144	-0.478002	-0.355878	0.545451	-1.77046	-1.21884	-0.535376	0.53972	0.464458	0.64898	0.28688	0.184956	1.13503	1.28379	0.347549
0.38	0.242511	-0.942563	-0.559705	-0.41748	0.594446	-1.79267	-1.26479	-0.607324	0.501536	0.447269	0.671756	0.249407	0.215968	1.12015	1.24896	0.30991
0.382	0.227645	-0.97116	-0.661606	-0.49369	0.609044	-1.81216	-1.31168	-0.699471	0.457305	0.435628	0.719692	0.22427	0.262764	1.10462	1.20229	0.279942
0.384	0.207969	-1.00272	-0.778007	-0.580294	0.585629	-1.83164	-1.35981	-0.807442	0.407033	0.43032	0.786164	0.212562	0.321659	1.0866	1.14372	0.261357
0.386	0.183967	-1.03862	-0.901981	-0.672024	0.523357	-1.85351	-1.40905	-0.924833	0.350974	0.431932	0.862275	0.213835	0.388309	1.06445	1.07387	0.256791
0.388	0.156171	-1.07962	-1.02582	-0.762937	0.424229	-1.87961	-1.45878	-1.04361	0.289747	0.440681	0.937716	0.226087	0.457989	1.03686	0.993989	0.267347
0.39	0.12523	-1.1258	-1.14159	-0.84688	0.292957	-1.91093	-1.50788	-1.15477	0.224442	0.456253	1.00181	0.245928	0.52587	1.00293	0.905912	0.292292
0.392	0.0920044	-1.17653	-1.24178	-0.918024	0.136636	-1.94756	-1.5548	-1.24913	0.156702	0.477689	1.04461	0.268896	0.587259	0.962244	0.811941	0.328979
0.394	0.0576379	-1.23046	-1.31988	-0.971404	-0.0357491	-1.98861	-1.59769	-1.31831	0.088741	0.503321	1.058	0.289912	0.637816	0.9149	0.714709	0.372977
0.396	0.0235988	-1.28567	-1.37107	-1.00342	-0.213933	-2.03236	-1.63457	-1.35558	0.0233071	0.530778	1.03653	0.303792	0.673739	0.861467	0.61702	0.418416
0.398	-0.00833087	-1.33977	-1.39262	-1.01226	-0.387066	-2.07639	-1.66354	-1.35678	-0.0364405	0.55707	0.978081	0.305785	0.691929	0.802938	0.521673	0.458514
0.4	-0.0361248	-1.39016	-1.38428	-0.998139	-0.544435	-2.1179	-1.68298	-1.32091	-0.0871221	0.578755	0.88407	0.292059	0.690131	0.74063	0.431287	0.486214
0.402	-0.057642	-1.43416	-1.34833	-0.963413	-0.676185	-2.15395	-1.69178	-1.25047	-0.125391	0.592167	0.759374	0.260099	0.667063	0.676057	0.348137	0.494882
0.404	-0.0708048	-1.46931	-1.28953	-0.912453	-0.773973	-2.18184	-1.68945	-1.15151	-0.148226	0.593706	0.611828	0.20896	0.622522	0.610796	0.274022	0.478991
0.406	-0.0738056	-1.49346	-1.21469	-0.851326	-0.831541	-2.19933	-1.67624	-1.03319	-0.153233	0.58015	0.451435	0.139375	0.557467	0.54635	0.21016	0.434718
0.408	-0.0653196	-1.50504	-1.13213	-0.787289	-0.845152	-2.2049	-1.65315	-0.907117	-0.138926	0.54898	0.289351	0.0536906	0.474046	0.484038	0.15714	0.360393
0.41	-0.044694	-1.50308	-1.05095	-0.728139	-0.813869	-2.1979	-1.62185	-0.786288	-0.10495	0.498664	0.136764	-0.0443476	0.375569	0.424904	0.114918	0.256762
0.412	-0.0120899	-1.48736	-0.980167	-0.681471	-0.739655	-2.17857	-1.58459	-0.683847	-0.0522236	0.428892	0.00378982	-0.149929	0.266403	0.369673	0.0828697	0.12703
0.414	0.0314458	-1.45837	-0.927901	-0.653923	-0.627273	-2.14806	-1.54398	-0.611774	0.0170235	0.340723	-0.101495	-0.257602	0.151781	0.318743	0.0598851	-0.0233211
0.416	0.0839893	-1.41731	-0.900543	-0.650486	-0.484002	-2.10822	-1.50276	-0.579606	0.0993268	0.236622	-0.173784	-0.361743	0.0375147	0.272222	0.0444975	-0.186928
0.418	0.142837	-1.36599	-0.902138	-0.673938	-0.319161	-2.0615	-1.46355	-0.593355	0.190173	0.120395	-0.210957	-0.457014	-0.0703538	0.229994	0.0350385	-0.355114
0.42	0.204682	-1.30671	-0.933937	-0.724486	-0.143487	-2.01063	-1.42862	-0.654738	0.284284	-0.00300081	-0.214152	-0.538787	-0.165963	0.191814	0.0297977	-0.518586
0.422	0.265852	-1.24213	-0.994215	-0.799645	0.0316043	-1.95842	-1.39966	-0.760815	0.375978	-0.127741	-0.187484	-0.603478	-0.244053	0.157409	0.0271747	-0.668193
0.424	0.322601	-1.17507	-1.07836	-0.89438	0.194816	-1.90748	-1.37768	-0.904088	0.459565	-0.247499	-0.137467	-0.648778	-0.300373	0.126574	0.0258099	-0.795674
0.426	0.371401	-1.10839	-1.1792	-1.00149	0.335773	-1.86002	-1.36287	-1.07307	0.529759	-0.35586	-0.0721934	-0.673758	-0.33201	0.099254	0.0246813	-0.894334
0.428	0.409236	-1.04475	-1.28763	-1.11225	0.445758	-1.81772	-1.35464	-1.25326	0.582058	-0.446757	-0.00037944	-0.67886	-0.337627	0.0755946	0.023162	-0.959568
0.43	0.433849	-0.98653	-1.39334	-1.21715	0.518337	-1.78158	-1.35167	-1.4285	0.613067	-0.514888	0.0696175	-0.665753	-0.317566	0.0559548	0.0210353	-0.989203
0.432	0.443927	-0.935685	-1.48568	-1.30678	0.549807	-1.75194	-1.35206	-1.58243	0.620734	-0.556082	0.130707	-0.63711	-0.273801	0.0408825	0.018467	-0.983608
0.434	0.439209	-0.893662	-1.55462	-1.37271	0.539443	-1.72852	-1.35356	-1.70015	0.60449	-0.567601	0.177798	-0.596301	-0.20976	0.0310486	0.0159416	-0.945578
0.436	0.420505	-0.861367	-1.59156	-1.40823	0.489515	-1.71046	-1.35373	-1.76959	0.565281	-0.548342	0.208272	-0.54705	-0.130012	0.0271499	0.0141697	-0.879989
0.438	0.389625	-0.839153	-1.59016	-1.40907	0.405083	-1.69652	-1.35023	-1.78281	0.505486	-0.498937	0.222165	-0.493096	-0.0398643	0.0297888	0.0139758	-0.793276
0.44	0.349232	-0.826862	-1.54692	-1.37372	0.293572	-1.68521	-1.34102	-1.73675	0.428752	-0.421754	0.222026	-0.437872	0.0550826	0.0393456	0.0161793	-0.692782
0.442	0.302618	-0.823886	-1.46154	-1.30368	0.164187	-1.67494	-1.32454	-1.6336	0.33974	-0.320783	0.212486	-0.38425	0.149389	0.055857	0.0214785	-0.586048
0.444	0.253438	-0.829253	-1.33711	-1.20329	0.0271893	-1.66417	-1.29984	-1.48065	0.243815	-0.201432	0.199584	-0.33437	0.238184	0.0789179	0.0303483	-0.480122
0.446	0.205417	-0.841727	-1.17996	-1.07942	-0.10689	-1.65155	-1.26661	-1.28967	0.1467	-0.0702412	0.189925	-0.289564	0.317489	0.10762	0.0429626	-0.380958
0.448	0.162059	-0.859902	-0.999278	-0.940887	-0.228038	-1.636	-1.22521	-1.07577	0.0541186	0.065474	0.189783	-0.250378	0.384431	0.140538	0.0591443	-0.292967
0.45	0.12637	-0.882288	-0.806517	-0.797689	-0.327497	-1.61675	-1.17655	-0.856071	-0.0285522	0.198026	0.204231	-0.21669	0.43734	0.175769	0.0783501	-0.218769
0.452	0.100638	-0.907383	-0.614554	-0.660182	-0.398387	-1.59335	-1.12197	-0.648082	-0.0965991	0.319788	0.236422	-0.187896	0.475714	0.211028	0.0996887	-0.159167
0.454	0.0862653	-0.933717	-0.43672	-0.538216	-0.436168	-1.5656	-1.06306	-0.468146	-0.146241	0.423631	0.287092	-0.163147	0.500094	0.243789	0.121969	-0.11334
0.456	0.0836857	-0.959876	-0.285744	-0.440321	-0.438909	-1.53359	-1.00149	-0.329958	-0.174835	0.503352	0.354346	-0.141604	0.511848	0.271462	0.143778	-0.0792183
0.458	0.0923557	-0.984503	-0.17268	-0.373019	-0.407355	-1.49751	-0.938792	-0.243381	-0.181014	0.554047	0.433767	-0.122669	0.512918	0.291597	0.163569	-0.054004
0.46	0.110831	-1.00629	-0.105928	-0.340315	-0.344774	-1.45767	-0.87622	-0.213627	-0.164739	0.572432	0.518826	-0.106175	0.505561	0.302081	0.179771	-0.0347521
0.462	0.136913	-1.02396	-0.09041	-0.343392	-0.256621	-1.41436	-0.814619	-0.240891	-0.127289	0.557075	0.601561	-0.092497	0.492098	0.301329	0.190894	-0.0189446
0.464	0.167858	-1.03624	-0.127007	-0.38056	-0.150027	-1.36787	-0.754369	-0.320444	-0.0711541	0.508519	0.673441	-0.0825719	0.474727	0.288431	0.195624	-0.00497612
0.466	0.200624	-1.0419	-0.212301	-0.447419	-0.0331764	-1.31839	-0.695372	-0.443167	0.000118265	0.42929	0.726328	-0.0778261	0.455377	0.263253	0.192922	0.00751517
0.468	0.232132	-1.03973	-0.338679	-0.537247	0.0853871	-1.26608	-0.637118	-0.59645	0.08215	0.323781	0.753424	-0.0800081	0.435647	0.226475	0.182084	0.0175178
0.47	0.259529	-1.02859	-0.494809	-0.641564	0.197465	-1.21104	-0.578782	-0.765372	0.169996	0.198012	0.750095	-0.09095	0.416783	0.179567	0.162803	0.0227422
0.472	0.280408	-1.0075	-0.666452	-0.750818	0.295859	-1.15339	-0.519381	-0.934027	0.258436	0.0592701	0.714475	-0.112282	0.399707	0.124692	0.135193	0.0199327
0.474	0.292996	-0.975698	-0.837575	-0.855136	0.374917	-1.0933	-0.457935	-1.08689	0.342285	-0.0843326	0.647784	-0.145138	0.385065	0.0645653	0.099801	0.00536024
0.476	0.29626	-0.932723	-0.99165	-0.94509	0.430931	-1.03103	-0.393644	-1.21006	0.416686	-0.224384	0.554318	-0.189886	0.373277	0.00225069	0.0575873	-0.0245663
0.478	0.289954	-0.878519	-1.11305	-1.0124	0.462351	-0.96699	-0.326042	-1.29236	0.477396	-0.352724	0.441103	-0.245924	0.364566	-0.0590609	0.00988657	-0.072651
0.48	0.274597	-0.813491	-1.18841	-1.05052	0.469787	-0.901747	-0.255125	-1.32611	0.52102	-0.461996	0.317262	-0.311567	0.358967	-0.116293	-0.0416564	-0.140313
0.482	0.251374	-0.738551	-1.20781	-1.05514	0.45582	-0.836042	-0.181424	-1.30756	0.545211	-0.546158	0.19314	-0.384062	0.356303	-0.166717	-0.0951746	-0.227123
0.484	0.222004	-0.655133	-1.16566	-1.02438	0.424619	-0.770768	-0.106038	-1.2371	0.548798	-0.600909	0.0792959	-0.459719	0.356137	-0.208162	-0.148687	-0.330554
0.486	0.188567	-0.565173	-1.06131	-0.958973	0.381426	-0.706936	-0.0306025	-1.11897	0.531857	-0.624003	-0.0145363	-0.534169	0.357725	-0.239187	-0.200224	-0.445979
0.488	0.153321	-0.471051	-0.899157	-0.862096	0.331945	-0.645636	0.0427956	-0.960828	0.495701	-0.615416	-0.0804157	-0.602728	0.359983	-0.259195	-0.24796	-0.566948
0.49	0.118532	-0.375517	-0.688329	-0.739142	0.281712	-0.587987	0.111742	-0.77302	0.442807	-0.577355	-0.112983	-0.660822	0.361487	-0.268484	-0.29035	-0.685714
0.492	0.0863189	-0.281587	-0.442027	-0.597302	0.23551	-0.535101	0.17366	-0.567715	0.376658	-0.514094	-0.109993	-0.704447	0.360537	-0.268233	-0.32625	-0.793963
0.494	0.0585434	-0.192425	-0.176469	-0.445045	0.196899	-0.488043	0.225991	-0.357976	0.301536	-0.431649	-0.0725439	-0.730601	0.355277	-0.260411	-0.355017	-0.883661
0.496	0.0367284	-0.111227	0.0903972	-0.291538	0.167907	-0.447811	0.266386	-0.156819	0.22224	-0.337319	-0.00497448	-0.737647	0.343885	-0.247625	-0.37657	-0.947934
0.498	0.0220195	-0.0410852	0.340314	-0.146033	0.148933	-0.415316	0.292886	0.0236415	0.143777	-0.239113	0.0855415	-0.725556	0.324806	-0.232908	-0.391409	-0.981864
0.5	0.015174	0.0151317	0.55616	-0.0172777	0.138855	-0.391376	0.304079	0.172934	0.0710196	-0.145114	0.189667	-0.696011	0.297015	-0.219468	-0.400576	-0.983114
0.502	0.0165715	0.0549138	0.723292	0.087031	0.135345	-0.376699	0.299227	0.282794	0.00836717	-0.0628346	0.296762	-0.652331	0.260254	-0.210409	-0.405571	-0.952291
0.504	0.0262354	0.0762381	0.830671	0.160706	0.135336	-0.371861	0.278353	0.347557	-0.0405728	0.00138769	0.395842	-0.599243	0.215225	-0.208461	-0.408218	-0.893018
0.506	0.0438554	0.0776968	0.871696	0.199425	0.135587	-0.377277	0.242278	0.36434	-0.0732503	0.0428967	0.476548	-0.542488	0.163687	-0.215721	-0.410502	-0.811673
0.508	0.0688069	0.0586192	0.844679	0.20096	0.133255	-0.393143	0.192609	0.333058	-0.0883658	0.0590828	0.530029	-0.488327	0.108436	-0.233445	-0.414382	-0.716841
0.51	0.100164	0.0191782	0.752925	0.165281	0.126419	-0.419381	0.131681	0.256269	-0.0859677	0.049569	0.549664	-0.442964	0.0531446	-0.261912	-0.421614	-0.61851
0.512	0.13671	-0.0395278	0.604429	0.0945262	0.114446	-0.455563	0.062449	0.138877	-0.0674415	0.0161988	0.531567	-0.411968	0.00208012	-0.300361	-0.433591	-0.527119
0.514	0.176949	-0.115431	0.411216	-0.00715661	0.0981717	-0.500843	-0.0116534	-0.0122539	-0.035387	-0.0371752	0.47484	-0.399728	-0.0402999	-0.347028	-0.451223	-0.452535
0.516	0.219124	-0.205503	0.188379	-0.133875	0.079858	-0.5539	-0.0868949	-0.188769	0.00661059	-0.105085	0.381576	-0.409021	-0.0698153	-0.399273	-0.474872	-0.403092
0.518	0.261254	-0.305819	-0.0470923	-0.278355	0.0629209	-0.61291	-0.159446	-0.381324	0.0542959	-0.180988	0.256608	-0.440716	-0.0830531	-0.453793	-0.50434	-0.38477
0.52	0.301184	-0.411692	-0.277613	-0.432382	0.051472	-0.675552	-0.225589	-0.580099	0.103119	-0.257902	0.10706	-0.493665	-0.0778172	-0.506904	-0.538917	-0.400617
0.522	0.336669	-0.517871	-0.486323	-0.587281	0.0497276	-0.739054	-0.281934	-0.7753	0.148634	-0.32907	-0.0582587	-0.564777	-0.0534795	-0.554867	-0.577477	-0.450475
0.524	0.365461	-0.6188	-0.658323	-0.73442	0.0613651	-0.800299	-0.325611	-0.957621	0.186881	-0.388603	-0.229569	-0.649285	-0.0111816	-0.594231	-0.618609	-0.531017
0.526	0.385431	-0.708918	-0.781754	-0.86571	0.0889145	-0.855962	-0.354452	-1.11866	0.214714	-0.432011	-0.396862	-0.741175	0.0461475	-0.622153	-0.660767	-0.636111
0.528	0.39469	-0.782989	-0.848612	-0.974062	0.133267	-0.902704	-0.367123	-1.25126	0.230042	-0.456602	-0.550635	-0.83373	0.113971	-0.63667	-0.702419	-0.757455
0.53	0.391715	-0.836428	-0.855277	-1.05378	0.193373	-0.937378	-0.363222	-1.34981	0.231953	-0.461677	-0.682542	-0.92015	0.186514	-0.636903	-0.742185	-0.885413
0.532	0.375467	-0.865614	-0.802698	-1.10086	0.266167	-0.957258	-0.343323	-1.41037	0.220718	-0.448532	-0.785932	-0.994165	0.257287	-0.623147	-0.778934	-1.00997
0.534	0.345498	-0.868149	-0.696238	-1.11322	0.346748	-0.960254	-0.308962	-1.43087	0.197675	-0.420249	-0.856243	-1.05061	0.319709	-0.596865	-0.811856	-1.12169
0.536	0.302031	-0.843048	-0.545201	-1.09075	0.428788	-0.945105	-0.262567	-1.41104	0.165006	-0.381321	-0.891214	-1.08585	0.367772	-0.560569	-0.840478	-1.21262
0.538	0.24601	-0.79085	-0.362062	-1.03529	0.505129	-0.911525	-0.207332	-1.3524	0.125445	-0.337133	-0.890924	-1.09814	0.396647	-0.517607	-0.864648	-1.27694
0.54	0.179122	-0.713619	-0.16149	-0.950504	0.568503	-0.860283	-0.147039	-1.2581	0.0819464	-0.293383	-0.85766	-1.08763	0.403196	-0.471863	-0.884483	-1.3115
0.542	0.103773	-0.614859	0.0407901	-0.841575	0.612291	-0.793214	-0.0858393	-1.13271	0.0373604	-0.255487	-0.795618	-1.05641	0.386287	-0.427423	-0.90029	-1.31594
0.544	0.0230293	-0.49931	0.229185	-0.714898	0.631232	-0.713147	-0.0279922	-0.98202	-0.00584593	-0.228041	-0.71049	-1.00815	0.346911	-0.388212	-0.912469	-1.29263
0.546	-0.0594957	-0.372672	0.389402	-0.577658	0.622007	-0.623745	0.0224063	-0.812689	-0.0457925	-0.214405	-0.608953	-0.94777	0.288054	-0.357662	-0.921428	-1.24627
0.548	-0.139789	-0.241247	0.5095	-0.43739	0.583632	-0.529288	0.0617056	-0.631995	-0.0812918	-0.216424	-0.498124	-0.880871	0.214359	-0.33842	-0.927489	-1.18333
0.55	-0.213638	-0.111532	0.580744	-0.301534	0.517621	-0.434378	0.0869662	-0.447504	-0.111851	-0.234336	-0.385009	-0.813233	0.131598	-0.332139	-0.930828	-1.11134
0.552	-0.276863	0.0102048	0.598213	-0.176998	0.427901	-0.343624	0.0961915	-0.266765	-0.137577	-0.266856	-0.276011	-0.750249	0.0460406	-0.33936	-0.931435	-1.03803
0.554	-0.325581	0.118347	0.561105	-0.0697826	0.320497	-0.261303	0.0885067	-0.0970076	-0.15901	-0.311407	-0.176512	-0.696452	-0.0362362	-0.359493	-0.929104	-0.970646
0.556	-0.356484	0.208303	0.472728	0.0153452	0.203028	-0.19105	0.0642665	0.0551386	-0.176908	-0.364478	-0.0905905	-0.655151	-0.109985	-0.390903	-0.923454	-0.915231
0.558	-0.367112	0.276819	0.34019	0.075084	0.0840622	-0.135578	0.0250778	0.183916	-0.192026	-0.422055	-0.0208536	-0.628205	-0.17132	-0.431079	-0.913984	-0.876143
0.56	-0.356095	0.322189	0.173793	0.107747	-0.0275832	-0.0964841	-0.026272	0.284679	-0.204917	-0.48007	0.0315774	-0.615953	-0.218072	-0.476876	-0.90015	-0.855742
0.562	-0.323341	0.344354	-0.0137849	0.113311	-0.123545	-0.074133	-0.0859801	0.354108	-0.215794	-0.534814	0.0669582	-0.617294	-0.249929	-0.524796	-0.881463	-0.854319
0.564	-0.270153	0.344876	-0.208479	0.0933704	-0.196543	-0.0676466	-0.149483	0.390379	-0.224458	-0.583287	0.0867031	-0.629903	-0.26837	-0.571292	-0.857596	-0.870214
0.566	-0.199236	0.326788	-0.395906	0.050998	-0.240879	-0.0749952	-0.211784	0.393283	-0.230314	-0.623432	0.0930869	-0.650548	-0.276375	-0.613068	-0.828493	-0.90013
0.568	-0.1146	0.294324	-0.562434	-0.00947565	-0.25279	-0.0931844	-0.267826	0.36428	-0.232459	-0.654254	0.0889039	-0.675469	-0.277995	-0.647336	-0.794458	-0.93957
0.57	-0.0213481	0.252561	-0.696171	-0.0827545	-0.230614	-0.118522	-0.312886	0.306472	-0.22984	-0.675808	0.0771209	-0.700778	-0.277808	-0.672033	-0.756229	-0.983361
0.572	0.0746474	0.206988	-0.7878	-0.162923	-0.1748	-0.146938	-0.342955	0.224492	-0.221445	-0.689086	0.0605586	-0.722846	-0.280347	-0.685966	-0.715009	-1.02619
0.574	0.167156	0.163049	-0.831199	-0.243826	-0.0877632	-0.174337	-0.355065	0.124291	-0.206512	-0.695804	0.04163	-0.738626	-0.289568	-0.688886	-0.672467	-1.06312
0.576	0.250056	0.12569	-0.823809	-0.319465	0.0263745	-0.196941	-0.347534	0.0128418	-0.184718	-0.698141	0.0221578	-0.74591	-0.30841	-0.681487	-0.630679	-1.08999
0.578	0.317825	0.0989518	-0.766726	-0.384376	0.162123	-0.211597	-0.320111	-0.102252	-0.156331	-0.698447	0.00327824	-0.743481	-0.338504	-0.665339	-0.592033	-1.10376
0.58	0.365998	0.0856458	-0.664514	-0.433981	0.313	-0.216028	-0.273984	-0.213205	-0.122308	-0.698962	-0.0145669	-0.731164	-0.380042	-0.642755	-0.559094	-1.10269
0.582	0.391569	0.0871288	-0.524763	-0.464874	0.471921	-0.208994	-0.211678	-0.31254	-0.084307	-0.701574	-0.0315608	-0.709782	-0.431817	-0.616616	-0.534434	-1.08638
0.584	0.393276	0.103209	-0.357435	-0.475035	0.631558	-0.190365	-0.136823	-0.393583	-0.0446394	-0.70764	-0.0483825	-0.68103	-0.491413	-0.590157	-0.520447	-1.05571
0.586	0.371751	0.132178	-0.174051	-0.463942	0.784683	-0.161091	-0.0538351	-0.45092	-0.00613439	-0.717878	-0.0660392	-0.647267	-0.555498	-0.566744	-0.519168	-1.01264
0.588	0.329513	0.170975	0.0132107	-0.432584	0.92445	-0.123081	0.0324757	-0.480783	0.0280531	-0.732347	-0.0856842	-0.611276	-0.620205	-0.549645	-0.532101	-0.959979
0.59	0.270797	0.215452	0.192433	-0.383364	1.04465	-0.0790025	0.117312	-0.481318	0.0546859	-0.750504	-0.108442	-0.575992	-0.681508	-0.541813	-0.560086	-0.901066
0.592	0.201233	0.260733	0.352815	-0.31991	1.13994	-0.0320324	0.196286	-0.452726	0.0707142	-0.771321	-0.135259	-0.544228	-0.735594	-0.545689	-0.603203	-0.83944
0.594	0.1274	0.301625	0.485409	-0.246784	1.206	0.0144304	0.265755	-0.397239	0.07355	-0.793457	-0.166789	-0.518429	-0.779153	-0.563043	-0.660732	-0.778527
0.596	0.0562886	0.333047	0.583673	-0.169143	1.23972	0.0570493	0.323066	-0.318946	0.0613185	-0.81545	-0.203327	-0.500465	-0.809596	-0.594843	-0.731163	-0.721372
0.598	-0.00527291	0.350443	0.643806	-0.0923512	1.23934	0.0928116	0.366687	-0.223472	0.0330635	-0.835907	-0.244776	-0.491476	-0.825163	-0.641174	-0.812262	-0.670414
0.6	-0.0511954	0.350151	0.664854	-0.0215903	1.20453	0.119244	0.396222	-0.117551	-0.0111155	-0.853668	-0.290657	-0.49179	-0.824947	-0.701192	-0.901174	-0.627349
0.602	-0.0766428	0.329692	0.648576	0.0385057	1.1365	0.134567	0.412297	-0.00851109	-0.0700101	-0.86792	-0.340145	-0.500911	-0.808841	-0.773133	-0.99457	-0.593059
0.604	-0.0784489	0.287972	0.599113	0.0841616	1.038	0.137777	0.416355	0.0962549	-0.141345	-0.878256	-0.392115	-0.517577	-0.777427	-0.854359	-1.08881	-0.567623
0.606	-0.0553999	0.22537	0.522476	0.112693	0.913256	0.128661	0.410392	0.189809	-0.221909	-0.88467	-0.445206	-0.539887	-0.731841	-0.941465	-1.1801	-0.550392
0.608	-0.00835749	0.143725	0.425922	0.122642	0.767849	0.107747	0.396644	0.266121	-0.307779	-0.887492	-0.497885	-0.56548	-0.673635	-1.03043	-1.26469	-0.540125
0.61	0.059785	0.0462171	0.31728	0.113811	0.608504	0.0761984	0.377304	0.320424	-0.394596	-0.887279	-0.548503	-0.591754	-0.60466	-1.1168	-1.33904	-0.535158
0.612	0.144312	-0.0628428	0.204275	0.0871887	0.442769	0.0356797	0.354273	0.349447	-0.477894	-0.884691	-0.595367	-0.616102	-0.526965	-1.19595	-1.39995	-0.533601
0.614	0.239042	-0.178297	0.0939266	0.0447965	0.278635	-0.0118003	0.32899	0.351524	-0.55343	-0.880358	-0.63681	-0.636151	-0.442747	-1.26337	-1.44472	-0.533531
0.616	0.3368	-0.29448	-0.00793592	-0.0105451	0.124087	-0.0640463	0.302355	0.326579	-0.617499	-0.874784	-0.671268	-0.649981	-0.354313	-1.31493	-1.47125	-0.53319
0.618	0.429975	-0.405582	-0.0970054	-0.0754882	-0.0133804	-0.118821	0.274751	0.276	-0.66719	-0.868284	-0.697376	-0.656293	-0.264074	-1.34721	-1.47815	-0.53114
0.62	0.511111	-0.506032	-0.170649	-0.146447	-0.127231	-0.173971	0.246147	0.202439	-0.700581	-0.860982	-0.714063	-0.654535	-0.174539	-1.35778	-1.46484	-0.526403
0.622	0.573486	-0.590849	-0.227885	-0.219874	-0.212327	-0.227519	0.216276	0.109555	-0.716839	-0.852857	-0.720657	-0.644947	-0.0883161	-1.34544	-1.43156	-0.518544
0.624	0.611639	-0.655974	-0.269199	-0.292499	-0.265286	-0.277737	0.184839	0.00174104	-0.71623	-0.843833	-0.716971	-0.628541	-0.00809006	-1.31037	-1.37942	-0.507711
0.626	0.621799	-0.698527	-0.296241	-0.361515	-0.284723	-0.323186	0.151718	-0.116155	-0.700049	-0.83389	-0.703364	-0.607	0.0634146	-1.25423	-1.31038	-0.494626
0.628	0.602181	-0.717002	-0.31144	-0.424693	-0.271358	-0.362742	0.117154	-0.23908	-0.670464	-0.823183	-0.680757	-0.58251	0.123497	-1.18011	-1.22717	-0.480515
0.63	0.553131	-0.711374	-0.317595	-0.480435	-0.227973	-0.395603	0.0818608	-0.362	-0.63032	-0.812121	-0.650586	-0.557542	0.169566	-1.09235	-1.13323	-0.466993
0.632	0.477102	-0.683101	-0.317501	-0.527762	-0.159213	-0.421285	0.0470634	-0.480082	-0.582895	-0.801413	-0.614695	-0.534591	0.199251	-0.996304	-1.03253	-0.455899
0.634	0.378469	-0.635031	-0.313635	-0.566249	-0.07125	-0.439618	0.0144427	-0.58885	-0.531653	-0.792051	-0.575165	-0.515906	0.210523	-0.897944	-0.929361	-0.449103
0.636	0.26319	-0.571215	-0.307956	-0.595933	0.028669	-0.450728	-0.0139993	-0.68431	-0.479997	-0.785229	-0.53409	-0.503241	0.201829	-0.803427	-0.828169	-0.448283
0.638	0.138345	-0.496616	-0.301808	-0.617198	0.132758	-0.455021	-0.0361403	-0.763055	-0.431048	-0.782212	-0.493339	-0.497635	0.172225	-0.718621	-0.733252	-0.454718
0.64	0.0115849	-0.416755	-0.295926	-0.630658	0.233267	-0.453144	-0.0499756	-0.822366	-0.38745	-0.784168	-0.454324	-0.499273	0.121501	-0.648644	-0.648539	-0.469087
0.642	-0.109456	-0.337304	-0.290535	-0.637053	0.32305	-0.445944	-0.0538605	-0.860286	-0.351229	-0.791987	-0.417813	-0.507427	0.0502846	-0.597455	-0.577351	-0.491327
0.644	-0.217752	-0.263653	-0.285482	-0.63716	0.396083	-0.434403	-0.0467218	-0.875698	-0.323686	-0.806118	-0.383831	-0.520492	-0.0398834	-0.567542	-0.522198	-0.520548
0.646	-0.30741	-0.200495	-0.280395	-0.631728	0.447891	-0.419563	-0.0282096	-0.868367	-0.30535	-0.826438	-0.351656	-0.536132	-0.14651	-0.559732	-0.484628	-0.555031
0.648	-0.374104	-0.15146	-0.274804	-0.62143	0.47585	-0.402435	0.00123486	-0.838961	-0.295975	-0.852187	-0.319943	-0.551508	-0.266161	-0.573145	-0.465137	-0.592325
0.65	-0.415366	-0.118829	-0.268227	-0.606836	0.479327	-0.383903	0.040404	-0.789026	-0.294604	-0.881964	-0.286952	-0.563579	-0.394528	-0.605291	-0.46315	-0.629419
0.652	-0.430714	-0.103372	-0.260195	-0.588393	0.45967	-0.364638	0.0874399	-0.720908	-0.299669	-0.913794	-0.250857	-0.569446	-0.526546	-0.652305	-0.47707	-0.662997
0.654	-0.421602	-0.104309	-0.250224	-0.566425	0.420024	-0.345024	0.140028	-0.637635	-0.309158	-0.945252	-0.210111	-0.566695	-0.656583	-0.709281	-0.504396	-0.689747
0.656	-0.39121	-0.119424	-0.237752	-0.541126	0.365007	-0.325118	0.195638	-0.542736	-0.320811	-0.973636	-0.163794	-0.553702	-0.778676	-0.770689	-0.541908	-0.706681
0.658	-0.344074	-0.14531	-0.222081	-0.512581	0.300258	-0.304649	0.251794	-0.44004	-0.332344	-0.99616	-0.111911	-0.529869	-0.88682	-0.830814	-0.585887	-0.711453
0.66	-0.285611	-0.177732	-0.20232	-0.480781	0.231913	-0.283057	0.306314	-0.333452	-0.341689	-1.01016	-0.0555753	-0.495751	-0.975294	-0.884192	-0.632376	-0.702609
0.662	-0.221578	-0.212074	-0.177401	-0.445665	0.166043	-0.259582	0.357521	-0.226734	-0.347216	-1.01328	0.00295243	-0.453051	-1.039	-0.925997	-0.677447	-0.679757
0.664	-0.157519	-0.243814	-0.14614	-0.407172	0.108116	-0.233386	0.404369	-0.123327	-0.347912	-1.00366	0.060388	-0.404497	-1.07379	-0.952354	-0.717473	-0.643625
0.666	-0.0982559	-0.268989	-0.107376	-0.365314	0.0625305	-0.203696	0.446494	-0.0262168	-0.343506	-0.98004	0.112706	-0.353588	-1.07682	-0.960551	-0.749362	-0.595998
0.668	-0.0474765	-0.284589	-0.0601656	-0.320259	0.0322552	-0.169953	0.48417	0.0621351	-0.334502	-0.941888	0.155553	-0.30424	-1.04672	-0.949164	-0.770768	-0.539526
0.67	-0.00745736	-0.288838	-0.00400417	-0.272426	0.0186282	-0.131948	0.518192	0.139791	-0.322127	-0.889452	0.184746	-0.260384	-0.983839	-0.918061	-0.780229	-0.477453
0.672	0.0210509	-0.281328	0.0609512	-0.222565	0.0213155	-0.0899142	0.5497	0.205281	-0.308179	-0.823789	0.196795	-0.225548	-0.890295	-0.868336	-0.777251	-0.413264
0.674	0.0387664	-0.262989	0.133705	-0.171824	0.0384396	-0.0445735	0.579964	0.257504	-0.294804	-0.746745	0.189377	-0.202464	-0.769905	-0.802154	-0.76231	-0.350328
0.676	0.0476578	-0.2359	0.212324	-0.121782	0.0668596	0.00288208	0.610172	0.295609	-0.284205	-0.660902	0.161713	-0.192781	-0.62803	-0.722555	-0.736782	-0.291557
0.678	0.0505903	-0.202963	0.293943	-0.0744265	0.102569	0.0508714	0.641242	0.318898	-0.278341	-0.569482	0.114778	-0.196872	-0.47128	-0.633212	-0.702795	-0.239156
0.68	0.0508792	-0.167484	0.374892	-0.0320829	0.141167	0.0975612	0.67368	0.326749	-0.278643	-0.47619	0.0513272	-0.213803	-0.307119	-0.538179	-0.663029	-0.194466
0.682	0.0518021	-0.132711	0.450942	0.00271863	0.178349	0.141042	0.707503	0.318606	-0.285777	-0.385026	-0.0242873	-0.24144	-0.143395	-0.441632	-0.620457	-0.157954
0.684	0.0561264	-0.10139	0.517643	0.0274277	0.210367	0.179523	0.742233	0.294031	-0.299516	-0.30004	-0.10648	-0.276695	0.0121718	-0.347625	-0.578078	-0.129323
0.686	0.0657057	-0.075408	0.570734	0.0396976	0.234399	0.211517	0.776955	0.252807	-0.318716	-0.225051	-0.188952	-0.315885	0.152497	-0.259857	-0.538635	-0.107741
0.688	0.0811933	-0.0555464	0.606563	0.0376261	0.248797	0.235997	0.810439	0.195097	-0.341412	-0.163355	-0.265311	-0.355143	0.27159	-0.181474	-0.504375	-0.0921394
0.69	0.101905	-0.0414073	0.62249	0.01999	0.253186	0.252494	0.84129	0.121617	-0.365036	-0.117429	-0.329712	-0.390863	0.364935	-0.114902	-0.476851	-0.0815409
0.692	0.125852	-0.0315005	0.617202	-0.0135565	0.248408	0.261136	0.868121	0.0337955	-0.386712	-0.0886724	-0.377469	-0.420093	0.429745	-0.0617175	-0.456797	-0.0753526
0.694	0.149934	-0.0234899	0.590927	-0.0623413	0.236316	0.262613	0.889724	-0.0660992	-0.403614	-0.077215	-0.40554	-0.440846	0.46508	-0.0225728	-0.444088	-0.0735773
0.696	0.17029	-0.0145642	0.545502	-0.124616	0.219459	0.258075	0.905216	-0.174914	-0.413313	-0.0818127	-0.41286	-0.452292	0.471819	0.00283558	-0.437791	-0.0768981
0.698	0.182746	-0.00188066	0.484298	-0.197589	0.200682	0.248987	0.914144	-0.288649	-0.414096	-0.0998627	-0.400454	-0.454799	0.452495	0.0157352	-0.436288	-0.0866153
0.7	0.183343	0.0169768	0.412002	-0.277552	0.182716	0.236955	0.916545	-0.402591	-0.405182	-0.127544	-0.371322	-0.449825	0.411015	0.0181912	-0.437484	-0.104435
0.702	0.168856	0.04359	0.334271	-0.360099	0.167789	0.223545	0.912957	-0.511548	-0.386838	-0.160087	-0.330118	-0.439673	0.352297	0.0129637	-0.439043	-0.132133
0.704	0.137271	0.0784041	0.2573	-0.440414	0.157315	0.21013	0.904373	-0.61015	-0.360349	-0.192144	-0.282626	-0.427137	0.281863	0.00331561	-0.438656	-0.171136
0.706	0.0881597	0.120574	0.187333	-0.513605	0.151709	0.19778	0.892156	-0.693205	-0.327858	-0.218254	-0.235118	-0.415095	0.205428	-0.00721825	-0.434293	-0.222091
0.708	0.0228977	0.167983	0.130162	-0.575066	0.150339	0.187206	0.877919	-0.756073	-0.292098	-0.233329	-0.193644	-0.406088	0.128525	-0.0150868	-0.424415	-0.28448
0.71	-0.0552862	0.217434	0.0906539	-0.620815	0.151625	0.178767	0.863386	-0.795015	-0.256047	-0.23315	-0.16334	-0.401948	0.0561822	-0.0169859	-0.40813	-0.356356
0.712	-0.141456	0.264996	0.0723422	-0.64781	0.153281	0.172542	0.850237	-0.807504	-0.222546	-0.214787	-0.147836	-0.403532	-0.00730736	-0.0101088	-0.385261	-0.434252
0.714	-0.229294	0.306453	0.0771184	-0.654187	0.152654	0.168431	0.839971	-0.792442	-0.193944	-0.176925	-0.148824	-0.410574	-0.0585463	0.00763285	-0.356343	-0.513295
0.716	-0.311588	0.337817	0.105045	-0.639416	0.147136	0.166292	0.833778	-0.750299	-0.171812	-0.12005	-0.165849	-0.421707	-0.0951036	0.037438	-0.322534	-0.587539
0.718	-0.380827	0.355833	0.154307	-0.604368	0.134579	0.166066	0.832446	-0.683122	-0.156758	-0.0464597	-0.196333	-0.434632	-0.115522	0.0795071	-0.285459	-0.65048
0.72	-0.429864	0.358405	0.221312	-0.551268	0.113672	0.167887	0.836301	-0.594448	-0.148382	0.0398831	-0.235844	-0.446418	-0.119274	0.133007	-0.247006	-0.695724
0.722	-0.452572	0.344914	0.300933	-0.48355	0.0842239	0.172136	0.845198	-0.489101	-0.145366	0.133667	-0.278572	-0.453898	-0.106689	0.196112	-0.209112	-0.717707
0.724	-0.44444	0.316363	0.386881	-0.405622	0.0473188	0.179444	0.858551	-0.372893	-0.145685	0.228679	-0.317964	-0.454115	-0.0788687	0.266123	-0.17354	-0.712396
0.726	-0.403045	0.275343	0.472192	-0.322555	0.00531387	0.190624	0.8754	-0.252255	-0.146921	0.318341	-0.347444	-0.444741	-0.0375943	0.339657	-0.141697	-0.677883
0.728	-0.32835	0.225823	0.54978	-0.239711	-0.0383187	0.206557	0.894513	-0.133802	-0.146619	0.396294	-0.361135	-0.424428	0.0147565	0.41289	-0.114498	-0.614768
0.73	-0.222813	0.172773	0.613027	-0.162351	-0.079298	0.22802	0.914518	-0.02389	-0.142642	0.456965	-0.354513	-0.393047	0.0752937	0.481848	-0.0922896	-0.526302
0.732	-0.0912724	0.121674	0.656358	-0.0952394	-0.112955	0.255503	0.934025	0.0718392	-0.133477	0.496075	-0.324911	-0.351761	0.140704	0.542712	-0.0748395	-0.418226
0.734	0.0593654	0.0779601	0.675747	-0.0422837	-0.134727	0.289032	0.951756	0.148859	-0.118441	0.51103	-0.27183	-0.302943	0.207358	0.592131	-0.0613838	-0.29833
0.736	0.220613	0.0464535	0.669105	-0.00623652	-0.140667	0.32802	0.966643	0.204095	-0.0977661	0.501169	-0.197023	-0.249938	0.271436	0.627506	-0.0507227	-0.175762
0.738	0.383024	0.030856	0.636515	0.0115142	-0.127923	0.371183	0.977909	0.236154	-0.0725464	0.467843	-0.104346	-0.196687	0.329101	0.647236	-0.0413454	-0.0601535
0.74	0.536889	0.0333497	0.580275	0.0110446	-0.0951205	0.416536	0.985092	0.245431	-0.0445581	0.414324	0.000602535	-0.14728	0.3767	0.650894	-0.031568	0.0393481
0.742	0.672947	0.0543511	0.504745	-0.00612568	-0.0426123	0.461478	0.98805	0.234064	-0.0159805	0.345551	0.111007	-0.105474	0.411003	0.639327	-0.0196661	0.115024
0.744	0.783047	0.0924433	0.416001	-0.0371775	0.027433	0.502963	0.986921	0.205746	0.0109434	0.267738	0.219479	-0.0742387	0.429462	0.614664	-0.00399041	0.161413
0.746	0.860707	0.144497	0.321322	-0.0782478	0.111128	0.537758	0.982059	0.165403	0.0342562	0.187877	0.318743	-0.0553947	0.430477	0.580221	0.0169426	0.175922
0.748	0.901531	0.205965	0.228557	-0.124777	0.203134	0.562753	0.973969	0.11874	0.0525966	0.113183	0.402304	-0.0493724	0.413627	0.540309	0.0443879	0.159152
0.75	0.903446	0.271326	0.145435	-0.17192	0.297088	0.575291	0.96323	0.0717251	0.0654276	0.0505238	0.465024	-0.0551309	0.379858	0.499949	0.0793318	0.11489
0.752	0.86676	0.334621	0.0788746	-0.214975	0.386135	0.573494	0.950442	0.0300316	0.07315	0.00587585	0.503567	-0.0702409	0.331574	0.464512	0.12247	0.0497752
0.754	0.794039	0.390045	0.0343793	-0.249804	0.463528	0.556535	0.936195	-0.00149907	0.0770867	-0.0161419	0.516672	-0.0911227	0.272625	0.439305	0.174192	-0.0273338
0.756	0.689832	0.432518	0.0155632	-0.273189	0.523239	0.524824	0.921067	-0.0193162	0.0793392	-0.0126314	0.505226	-0.113412	0.208153	0.429142	0.234573	-0.106231
0.758	0.560282	0.45818	0.0238628	-0.283102	0.560502	0.480088	0.905647	-0.0214973	0.0825351	0.0173575	0.472159	-0.13241	0.144314	0.437918	0.303361	-0.17637
0.76	0.41265	0.464774	0.0584588	-0.278855	0.57226	0.425312	0.890577	-0.00792527	0.0894986	0.0727523	0.422155	-0.143574	0.0878477	0.468252	0.379961	-0.227921
0.762	0.254816	0.451859	0.116412	-0.261117	0.557451	0.364561	0.876606	0.0197166	0.102884	0.150541	0.361228	-0.142989	0.0455527	0.521205	0.463429	-0.252745
0.764	0.094788	0.420842	0.192992	-0.231806	0.517112	0.302667	0.864625	0.058133	0.124818	0.246012	0.296192	-0.12778	0.0236826	0.596125	0.552466	-0.245211
0.766	-0.0597494	0.374833	0.282159	-0.193864	0.454294	0.244827	0.855688	0.10277	0.156591	0.353128	0.234084	-0.0964187	0.027323	0.690634	0.645443	-0.202767
0.768	-0.201812	0.318319	0.377141	-0.150931	0.373783	0.196144	0.850979	0.148297	0.198431	0.465011	0.181584	-0.0488986	0.0598095	0.800763	0.740436	-0.12621
0.77	-0.325412	0.256711	0.471043	-0.106977	0.281664	0.161136	0.85175	0.189168	0.249391	0.574506	0.144479	0.0132293	0.122251	0.921225	0.835298	-0.0196397
0.772	-0.425763	0.195789	0.557429	-0.0659101	0.184765	0.14329	0.859189	0.2202	0.307352	0.674759	0.127213	0.0869696	0.213222	1.04581	0.927756	0.109892
0.774	-0.499409	0.141117	0.630808	-0.0312104	0.0900331	0.144684	0.874262	0.237109	0.369154	0.759788	0.132563	0.168125	0.328662	1.16788	1.01553	0.253003
0.776	-0.544269	0.0974797	0.686998	-0.0056272	0.00390647	0.165727	0.897525	0.236948	0.430831	0.82496	0.161446	0.251644	0.46203	1.28087	1.09646	0.398804
0.778	-0.559637	0.0683926	0.723336	0.00903697	-0.0682615	0.205043	0.928931	0.218398	0.487936	0.867362	0.212894	0.332046	0.604704	1.37881	1.16862	0.535856
0.78	-0.546124	0.0557415	0.73873	0.0120353	-0.122668	0.259516	0.967679	0.1819	0.535925	0.886005	0.284164	0.403885	0.746608	1.45677	1.23047	0.653163
0.782	-0.50557	0.0595833	0.733573	0.00367578	-0.157374	0.324497	1.0121	0.129595	0.570565	0.881848	0.370999	0.462207	0.877021	1.51121	1.28087	0.741123
0.784	-0.440934	0.0781281	0.709545	-0.0147813	-0.172435	0.394157	1.05967	0.0651082	0.588331	0.857634	0.467998	0.50298	0.985499	1.54018	1.3192	0.792359
0.786	-0.356151	0.107906	0.669334	-0.0413099	-0.169842	0.461951	1.10703	-0.00680401	0.586758	0.817551	0.569065	0.523441	1.0628	1.5434	1.3453	0.80235
0.788	-0.255973	0.144097	0.61633	-0.073361	-0.15328	0.521159	1.15026	-0.0807036	0.564712	0.766768	0.667905	0.522346	1.10177	1.52217	1.35947	0.769833
0.79	-0.14578	0.181002	0.55431	-0.108133	-0.127721	0.565451	1.1851	-0.150961	0.522562	0.710867	0.758514	0.500098	1.09802	1.47916	1.3624	0.696919
0.792	-0.0313678	0.212592	0.487155	-0.142836	-0.0989124	0.589425	1.20733	-0.212239	0.462222	0.655264	0.835625	0.458734	1.05039	1.41807	1.35508	0.58894
0.794	0.0812948	0.233098	0.41861	-0.174935	-0.0727914	0.58907	1.21319	-0.259926	0.387065	0.604664	0.895071	0.401777	0.961132	1.34329	1.33867	0.454016
0.796	0.186327	0.237574	0.352099	-0.202332	-0.0548973	0.562109	1.19974	-0.290482	0.301704	0.56261	0.934038	0.333955	0.835748	1.25948	1.31444	0.302403
0.798	0.278212	0.222388	0.290589	-0.223503	-0.0498278	0.508204	1.16525	-0.301678	0.211657	0.531196	0.951176	0.260818	0.682565	1.17123	1.28364	0.145649
0.8	0.352077	0.185583	0.236493	-0.237565	-0.0607951	0.428993	1.10941	-0.292728	0.122917	0.510941	0.946589	0.188267	0.512024	1.08272	1.24749	-0.00434255
0.802	0.403955	0.12709	0.191619	-0.244292	-0.08932	0.327972	1.03347	-0.264307	0.041464	0.500862	0.921685	0.122066	0.335796	0.997546	1.20706	-0.136277
0.804	0.431013	0.0487588	0.157138	-0.244076	-0.135088	0.21022	0.940256	-0.218475	-0.0272328	0.498713	0.878932	0.0673485	0.165801	0.918536	1.16333	-0.240371
0.806	0.431731	-0.0457801	0.133581	-0.237857	-0.195983	0.0820192	0.833951	-0.158538	-0.0786906	0.501368	0.821552	0.0281917	0.0132174	0.847747	1.11716	-0.309114
0.808	0.406016	-0.15142	0.12086	-0.227026	-0.268281	-0.0496279	0.719829	-0.0888336	-0.109805	0.505288	0.753182	0.00728933	-0.112412	0.786493	1.06931	-0.337817
0.81	0.355229	-0.262012	0.118326	-0.213305	-0.347002	-0.177511	0.603836	-0.0144875	-0.119125	0.507014	0.677562	0.00575814	-0.2039	0.735446	1.02052	-0.324907
0.812	0.282135	-0.370891	0.124855	-0.19862	-0.426365	-0.294731	0.492126	0.0588684	-0.10699	0.503628	0.59828	0.0230974	-0.256905	0.694759	0.971539	-0.271948
0.814	0.190758	-0.471441	0.138971	-0.184962	-0.500325	-0.395185	0.390573	0.125405	-0.0754914	0.493123	0.518591	0.0573037	-0.270151	0.664208	0.923151	-0.183387
0.816	0.0861641	-0.557655	0.159011	-0.174234	-0.563118	-0.473963	0.304324	0.179426	-0.0282834	0.474639	0.441337	0.105126	-0.245376	0.64331	0.87624	-0.0660761
0.818	-0.0258353	-0.62462	0.183305	-0.168109	-0.609798	-0.527659	0.23742	0.215719	0.0297543	0.448543	0.368952	0.162431	-0.187022	0.631408	0.831782	0.0713923
0.82	-0.13902	-0.668914	0.210362	-0.167879	-0.636686	-0.554551	0.19253	0.229908	0.0929658	0.416345	0.303535	0.224631	-0.101714	0.627721	0.790836	0.219442
0.822	-0.247135	-0.688844	0.239035	-0.174324	-0.641713	-0.554658	0.170819	0.218802	0.155435	0.380465	0.246954	0.287133	0.00240911	0.631355	0.754494	0.368297
0.824	-0.344271	-0.684532	0.268642	-0.187609	-0.624614	-0.52967	0.171941	0.1807	0.211521	0.343889	0.200956	0.345747	0.116455	0.641285	0.723815	0.508714
0.826	-0.425226	-0.657838	0.29901	-0.207216	-0.586965	-0.482765	0.194164	0.115636	0.256349	0.309758	0.167226	0.397023	0.231548	0.656315	0.699722	0.63259
0.828	-0.485831	-0.612121	0.330439	-0.231938	-0.532044	-0.418327	0.234599	0.025525	0.286232	0.280942	0.147386	0.438472	0.339546	0.675051	0.682894	0.733412
0.83	-0.52321	-0.551883	0.363573	-0.25994	-0.464542	-0.341592	0.289502	-0.0858232	0.298958	0.259653	0.14291	0.468662	0.43365	0.695875	0.673652	0.806523
0.832	-0.535969	-0.482318	0.399191	-0.288879	-0.390136	-0.258258	0.354621	-0.212831	0.293934	0.247159	0.154957	0.487187	0.508849	0.716971	0.671867	0.849201
0.834	-0.524283	-0.40883	0.437955	-0.316094	-0.314966	-0.174067	0.425545	-0.348436	0.272178	0.243613	0.184152	0.494523	0.562195	0.736378	0.676894	0.860581
0.836	-0.489894	-0.336552	0.480131	-0.33884	-0.245068	-0.0944218	0.498032	-0.484515	0.23616	0.248034	0.230332	0.491813	0.592865	0.752094	0.687564	0.841456
0.838	-0.436002	-0.269931	0.525355	-0.354541	-0.185808	-0.0240283	0.568282	-0.612414	0.189514	0.258433	0.292333	0.480601	0.602049	0.762223	0.702222	0.794003
0.84	-0.367057	-0.212405	0.572458	-0.361042	-0.141381	0.033381	0.633145	-0.723562	0.136663	0.272069	0.367827	0.462572	0.592657	0.765142	0.718844	0.721486
0.842	-0.288462	-0.166205	0.619408	-0.356829	-0.114411	0.075247	0.690247	-0.810085	0.0823916	0.285794	0.453289	0.439334	0.568889	0.75968	0.735204	0.627965
0.844	-0.206212	-0.132302	0.66338	-0.341181	-0.105711	0.100286	0.73804	-0.865394	0.0314122	0.296457	0.544093	0.412251	0.535717	0.745285	0.749085	0.518055
0.846	-0.126471	-0.110481	0.700953	-0.314249	-0.114207	0.108494	0.775774	-0.884675	-0.0120338	0.301287	0.634762	0.38238	0.498322	0.722147	0.758522	0.396735
0.848	-0.0551391	-0.0995384	0.728428	-0.277048	-0.137052	0.101055	0.803411	-0.865256	-0.0445022	0.29824	0.719355	0.350469	0.46154	0.691267	0.762034	0.269214
0.85	0.00258189	-0.0975659	0.742222	-0.231359	-0.169903	0.0801706	0.821498	-0.806803	-0.0635766	0.286242	0.791962	0.317045	0.429376	0.654447	0.758833	0.140826
0.852	0.0425803	-0.102286	0.739292	-0.179565	-0.207344	0.048817	0.831005	-0.711353	-0.0679915	0.265304	0.847248	0.282534	0.404621	0.614197	0.748959	0.0169488
0.854	0.0621555	-0.111392	0.717542	-0.124433	-0.243414	0.0104666	0.833167	-0.583175	-0.0576458	0.236517	0.880992	0.247412	0.388615	0.573562	0.733347	-0.0971094
0.856	0.0602419	-0.122856	0.676157	-0.0688708	-0.27217	-0.0312118	0.829336	-0.428494	-0.0335192	0.201904	0.890556	0.212332	0.381174	0.535885	0.713783	-0.196247
0.858	0.0375113	-0.135161	0.615821	-0.0156845	-0.288255	-0.0726432	0.820859	-0.255078	0.00249069	0.164171	0.875212	0.178213	0.380675	0.504507	0.692765	-0.275767
0.86	-0.00365794	-0.147442	0.538804	0.0326374	-0.2874	-0.110601	0.808996	-0.071756	0.047783	0.126398	0.836301	0.146265	0.384309	0.482466	0.673269	-0.331629
0.862	-0.0593502	-0.159509	0.448887	0.0740992	-0.26682	-0.142407	0.794882	0.11213	0.0992969	0.0916836	0.777178	0.117945	0.388442	0.472191	0.658443	-0.360733
0.864	-0.124411	-0.171757	0.351162	0.10732	-0.22547	-0.166059	0.779532	0.287276	0.153756	0.0628159	0.702958	0.0948388	0.38907	0.475244	0.651257	-0.361217
0.866	-0.192853	-0.184983	0.251707	0.131599	-0.164149	-0.180282	0.763882	0.444965	0.207893	0.0419933	0.620068	0.0784937	0.382306	0.49213	0.654145	-0.332721
0.868	-0.258343	-0.200127	0.157185	0.14693	-0.0854325	-0.1845	0.748853	0.577569	0.258648	0.0306222	0.535659	0.0702199	0.364847	0.522189	0.668679	-0.27658
0.87	-0.314722	-0.217978	0.0743949	0.15396	0.00653089	-0.178739	0.735423	0.678981	0.303317	0.0292125	0.456932	0.07089	0.334368	0.563596	0.695313	-0.1959
0.872	-0.356521	-0.238883	0.00981704	0.153923	0.106361	-0.16348	0.72469	0.744975	0.33967	0.0373715	0.390454	0.0807679	0.289817	0.613457	0.733224	-0.0954945
0.874	-0.379419	-0.262509	-0.0308188	0.148531	0.207871	-0.139487	0.717906	0.773443	0.366019	0.0538868	0.341524	0.099392	0.231568	0.667994	0.780279	0.0183436
0.876	-0.380606	-0.287686	-0.04292	0.139851	0.304554	-0.107629	0.716471	0.764528	0.381263	0.0768796	0.313667	0.125533	0.161412	0.722821	0.833136	0.138215
0.878	-0.359012	-0.312368	-0.0233532	0.130159	0.39008	-0.0687335	0.721872	0.720615	0.384903	0.104005	0.308297	0.157236	0.0824187	0.773265	0.887476	0.256116
0.88	-0.315382	-0.33372	0.0293057	0.121789	0.458768	-0.0234818	0.735579	0.646189	0.377038	0.132671	0.324596	0.191942	-0.00135257	0.814722	0.938353	0.364031
0.882	-0.252195	-0.348335	0.114605	0.116966	0.506003	0.0276301	0.758891	0.547555	0.358345	0.160255	0.359612	0.226684	-0.0852306	0.84302	0.980627	0.454539
0.884	-0.173426	-0.352564	0.230138	0.117649	0.528566	0.0842621	0.792757	0.432425	0.330047	0.184296	0.40857	0.258332	-0.164374	0.854754	1.00946	0.521401
0.886	-0.0841886	-0.342919	0.371564	0.125367	0.524858	0.146138	0.837588	0.309407	0.293865	0.202651	0.465359	0.283862	-0.234224	0.847569	1.02078	0.560048
0.888	0.00971879	-0.316516	0.532728	0.141084	0.49501	0.212905	0.893089	0.187408	0.251952	0.213603	0.523161	0.300627	-0.290931	0.820376	1.01179	0.567929
0.89	0.102301	-0.271492	0.705901	0.165076	0.440862	0.283968	0.958133	0.0749991	0.206808	0.215928	0.57513	0.306596	-0.331693	0.77347	0.981237	0.544685
0.892	0.187853	-0.207356	0.882133	0.196864	0.365837	0.358325	1.03071	-0.0202118	0.161166	0.208922	0.61508	0.300535	-0.355001	0.708549	0.929696	0.492141
0.894	0.261395	-0.125218	1.05171	0.235181	0.274697	0.434444	1.10795	-0.0921549	0.117864	0.19239	0.638093	0.282128	-0.360741	0.628615	0.859593	0.414105
0.896	0.319008	-0.0278608	1.20471	0.27801	0.173221	0.510192	1.18625	-0.136769	0.0796889	0.166607	0.640986	0.252011	-0.350155	0.53778	0.775088	0.316029
0.898	0.358061	0.0803533	1.33164	0.322677	0.067809	0.58285	1.26149	-0.152329	0.0492047	0.13227	0.622602	0.21173	-0.325679	0.440963	0.681763	0.204544
0.9	0.377296	0.193752	1.42406	0.366014	-0.0349534	0.649205	1.32928	-0.13959	0.0285796	0.0904372	0.583885	0.163619	-0.290649	0.343519	0.586162	0.086934
0.902	0.376789	0.305768	1.47524	0.404572	-0.12874	0.705742	1.38535	-0.101732	0.0194172	0.0424577	0.527737	0.110626	-0.248932	0.250818	0.495204	-0.0294001
0.904	0.357794	0.409458	1.4807	0.434882	-0.207915	0.748889	1.42585	-0.0441058	0.0226084	-0.0100853	0.458685	0.0560889	-0.204518	0.167812	0.415534	-0.137446
0.906	0.322505	0.498082	1.43866	0.453742	-0.267914	0.775307	1.44769	0.0262275	0.038218	-0.0654339	0.382389	0.00349045	-0.161104	0.0986246	0.352869	-0.231009
0.908	0.27376	0.565667	1.3503	0.458504	-0.305556	0.782194	1.44882	0.101105	0.0654189	-0.121707	0.305056	-0.0437867	-0.121738	0.0462082	0.311416	-0.305051
0.91	0.21474	0.607502	1.2198	0.447346	-0.319259	0.767558	1.42842	0.171994	0.102485	-0.176947	0.232821	-0.0826885	-0.0885503	0.0121006	0.293414	-0.355903
0.912	0.148682	0.620525	1.05422	0.419493	-0.309134	0.730427	1.38695	0.230767	0.146847	-0.229161	0.171176	-0.110684	-0.062602	-0.0036952	0.298868	-0.381388
0.914	0.0786504	0.603535	0.863085	0.375374	-0.276971	0.670982	1.32615	0.270472	0.195219	-0.276369	0.124491	-0.125912	-0.0438782	-0.00268832	0.325493	-0.380823
0.916	0.00737346	0.55724	0.657802	0.316673	-0.226081	0.590584	1.24885	0.285992	0.243788	-0.316645	0.0956863	-0.127282	-0.0314152	0.0122637	0.368899	-0.354956
0.918	-0.0628399	0.484127	0.4509	0.246292	-0.161038	0.491703	1.15876	0.27456	0.288454	-0.348176	0.0860767	-0.11451	-0.023549	0.037247	0.42299	-0.305835
0.92	-0.130108	0.388183	0.255152	0.168188	-0.0873038	0.377749	1.06015	0.23605	0.325121	-0.369325	0.0953901	-0.0881213	-0.0182511	0.0676835	0.480551	-0.236631
0.922	-0.192929	0.274504	0.0826346	0.0871006	-0.0107963	0.252833	0.957458	0.173012	0.35	-0.378701	0.121943	-0.0493926	-0.0135058	0.0987834	0.533953	-0.151447
0.924	-0.250089	0.148839	-0.056183	0.0082003	0.0625879	0.121484	0.854989	0.0904464	0.359925	-0.375247	0.162934	-0.000275754	-0.0076792	0.126011	0.575914	-0.0551118
0.926	-0.30057	0.0171314	-0.153269	-0.0633446	0.127443	-0.0116496	0.756592	-0.00467401	0.352629	-0.358327	0.214806	0.0567096	0.000173302	0.145516	0.60022	0.0470277
0.928	-0.343463	-0.114903	-0.203689	-0.12282	0.179278	-0.142077	0.665417	-0.104084	0.326987	-0.327805	0.273629	0.118594	0.0101017	0.154486	0.60235	0.149314
0.93	-0.377929	-0.24211	-0.206043	-0.166405	0.214853	-0.265702	0.58377	-0.199043	0.283172	-0.28413	0.335439	0.182081	0.0211906	0.151378	0.579909	0.24598
0.932	-0.403201	-0.360131	-0.162632	-0.191553	0.232396	-0.378998	0.513063	-0.281207	0.22273	-0.228383	0.396521	0.243677	0.0316347	0.136017	0.532851	0.331357
0.934	-0.418649	-0.465514	-0.0793267	-0.197263	0.231688	-0.47911	0.453859	-0.34345	0.148547	-0.162298	0.45358	0.299815	0.038954	0.109545	0.463454	0.400082
0.936	-0.423882	-0.555725	0.0348527	-0.184214	0.213991	-0.5639	0.40599	-0.380559	0.0647047	-0.0882516	0.503826	0.346987	0.0403232	0.074238	0.376049	0.447314
0.938	-0.418887	-0.629076	0.168432	-0.154738	0.181848	-0.631927	0.368737	-0.38972	-0.0237639	-0.00918407	0.544964	0.381879	0.0329759	0.0332049	0.276557	0.468954
0.94	-0.40416	-0.684599	0.308393	-0.112627	0.138769	-0.682393	0.341035	-0.370741	-0.111209	0.0715143	0.575128	0.401523	0.0146305	-0.00997587	0.171862	0.461882
0.942	-0.380815	-0.721907	0.441222	-0.0627778	0.08884	-0.715075	0.321667	-0.325992	-0.191764	0.150179	0.59278	0.403456	-0.0161128	-0.0516558	0.069119	0.424177
0.944	-0.350646	-0.741076	0.554028	-0.0107251	0.0363006	-0.730247	0.30944	-0.26007	-0.259788	0.223092	0.596636	0.385895	-0.059458	-0.0884942	-0.0249438	0.355337
0.946	-0.316101	-0.742564	0.63561	0.0379155	-0.0148638	-0.728622	0.303304	-0.179242	-0.310301	0.286731	0.58562	0.34791	-0.114221	-0.117777	-0.104648	0.256462
0.948	-0.280184	-0.72718	0.677403	0.0780188	-0.0612719	-0.711304	0.302418	-0.0907133	-0.339387	0.338042	0.558885	0.289595	-0.177787	-0.137641	-0.165846	0.130381
0.95	-0.246273	-0.696102	0.674211	0.105485	-0.100406	-0.67977	0.306156	-0.00183659	-0.344537	0.374702	0.515917	0.212204	-0.246229	-0.147189	-0.206216	-0.0182977
0.952	-0.217861	-0.650933	0.624658	0.117675	-0.13076	-0.635856	0.314066	0.0806698	-0.324876	0.395347	0.456684	0.118238	-0.314576	-0.146481	-0.225359	-0.183254
0.954	-0.198267	-0.59376	0.531328	0.113706	-0.15187	-0.581741	0.325793	0.15139	-0.281286	0.39975	0.381835	0.011456	-0.377211	-0.136428	-0.224683	-0.356647
0.956	-0.190327	-0.527192	0.400576	0.0945568	-0.164235	-0.519928	0.340991	0.206694	-0.216388	0.388906	0.292901	-0.103214	-0.428363	-0.118594	-0.207122	-0.529464
0.958	-0.196111	-0.45436	0.242012	0.0629844	-0.16916	-0.453196	0.359236	0.244998	-0.134391	0.365025	0.192454	-0.219869	-0.46264	-0.0949527	-0.176721	-0.692003
0.96	-0.216699	-0.378842	0.0677229	0.0232515	-0.168534	-0.384515	0.379966	0.266762	-0.0408146	0.331412	0.0841885	-0.331941	-0.475561	-0.067626	-0.138145	-0.834499
0.962	-0.252039	-0.30452	-0.10872	-0.0193112	-0.164593	-0.316933	0.402451	0.274257	0.057886	0.292234	-0.027106	-0.432609	-0.464027	-0.038647	-0.0961794	-0.94783
0.964	-0.300906	-0.235359	-0.273385	-0.0588601	-0.15969	-0.253424	0.425807	0.271134	0.15478	0.252199	-0.135709	-0.51528	-0.426704	-0.00977146	-0.0552714	-1.02426
0.966	-0.360972	-0.175139	-0.413137	-0.089655	-0.156097	-0.196724	0.449047	0.261846	0.242957	0.216148	-0.235275	-0.574114	-0.364253	0.0176398	-0.0191587	-1.05815
0.968	-0.428976	-0.127154	-0.516732	-0.106672	-0.155856	-0.149147	0.47116	0.251021	0.316036	0.188627	-0.31926	-0.604533	-0.279412	0.0426599	0.00937926	-1.04654
0.97	-0.500977	-0.0939126	-0.575759	-0.106151	-0.160674	-0.112419	0.491215	0.242845	0.368629	0.17345	-0.381449	-0.603662	-0.176902	0.0647618	0.0286371	-0.989573
0.972	-0.572671	-0.0768916	-0.585354	-0.0860202	-0.17186	-0.0875404	0.508462	0.240535	0.396748	0.173321	-0.416534	-0.570663	-0.0631613	0.083724	0.0379708	-0.890629
0.974	-0.639738	-0.076353	-0.544605	-0.0461521	-0.190297	-0.0746915	0.522423	0.245961	0.398104	0.189539	-0.42068	-0.506906	0.0540713	0.099501	0.0376739	-0.756207
0.976	-0.69818	-0.0912684	-0.456646	0.0115715	-0.216412	-0.0732011	0.532961	0.259457	0.372287	0.221837	-0.392027	-0.415955	0.166289	0.112084	0.0287739	-0.595501
0.978	-0.744631	-0.119359	-0.328388	0.0833955	-0.250164	-0.0815805	0.540299	0.279821	0.320802	0.268355	-0.331063	-0.303368	0.264835	0.121381	0.0127838	-0.419703
0.98	-0.776596	-0.157253	-0.169949	0.164013	-0.291004	-0.0976287	0.545013	0.304507	0.246972	0.325785	-0.240807	-0.176307	0.34155	0.127128	-0.00855176	-0.241115
0.982	-0.792616	-0.200756	0.00619506	0.247039	-0.337847	-0.118603	0.547968	0.329974	0.155702	0.389639	-0.12678	-0.0430019	0.389402	0.12887	-0.0334838	-0.0721157
0.984	-0.792333	-0.245202	0.186255	0.325596	-0.38904	-0.14144	0.550225	0.352137	0.0531178	0.45466	0.00326893	0.087892	0.403045	0.125984	-0.0604336	0.0758736
0.986	-0.776464	-0.285859	0.356276	0.392939	-0.442346	-0.163021	0.552924	0.366876	-0.0538793	0.515295	0.139868	0.207981	0.379267	0.117771	-0.0880973	0.193355
0.988	-0.746691	-0.318347	0.503296	0.443083	-0.494983	-0.180437	0.557149	0.370537	-0.158122	0.566214	0.272539	0.309802	0.317286	0.103582	-0.115478	0.27353
0.99	-0.705481	-0.339022	0.616404	0.471358	-0.543699	-0.191256	0.563802	0.360372	-0.252708	0.602812	0.390659	0.387415	0.218872	0.0829708	-0.141847	0.312818
0.992	-0.65586	-0.345301	0.687614	0.474837	-0.584933	-0.193747	0.573496	0.334884	-0.331515	0.621638	0.484411	0.436862	0.0882915	0.0558429	-0.166659	0.311073
0.994	-0.601174	-0.335872	0.712484	0.452625	-0.615032	-0.187052	0.586488	0.294037	-0.389656	0.620721	0.545715	0.456447	-0.0679345	0.0225747	-0.189425	0.271465
0.996	-0.544854	-0.310792	0.690421	0.40596	-0.630535	-0.171272	0.602644	0.23932	-0.423845	0.599758	0.569068	0.44683	-0.241433	-0.0159107	-0.20959	0.20008
0.998	-0.490206	-0.271455	0.624661	0.338126	-0.628486	-0.147477	0.621462	0.173676	-0.432645	0.560139	0.552176	0.410916	-0.422515	-0.058134	-0.226422	0.105251
1	-0.440247	-0.220439	0.521925	0.254203	-0.606767	-0.117618	0.642129	0.101291	-0.416579	0.504826	0.496329	0.353551	-0.600813	-0.102119	-0.238945	-0.00327004
1.002	-0.397588	-0.161247	0.391785	0.160658	-0.564396	-0.0843597	0.663623	0.0272818	-0.378089	0.438084	0.40644	0.281072	-0.765967	-0.145522	-0.245926	-0.115234
1.004	-0.364369	-0.097987	0.245809	0.0648277	-0.50177	-0.0508434	0.684826	-0.0426969	-0.321365	0.365098	0.290738	0.200743	-0.90832	-0.185811	-0.245927	-0.220802
1.006	-0.342223	-0.0350171	0.0965631	-0.0256686	-0.420811	-0.0204005	0.704654	-0.102888	-0.252029	0.291529	0.160128	0.120121	-1.01957	-0.220492	-0.237417	-0.311358
1.008	-0.332276	0.0234031	-0.0434552	-0.103533	-0.325006	0.00375216	0.722169	-0.147885	-0.176727	0.223021	0.0272571	0.0464349	-1.09332	-0.247339	-0.21894	-0.380163
1.01	-0.33515	0.0734192	-0.162831	-0.162361	-0.219301	0.0188112	0.736671	-0.173061	-0.10263	0.16474	-0.0946258	-0.0139985	-1.12556	-0.264615	-0.189317	-0.422793
1.012	-0.350964	0.111821	-0.252126	-0.197143	-0.109877	0.0226506	0.74776	-0.174954	-0.0369016	0.120953	-0.192906	-0.0562522	-1.11489	-0.271259	-0.147858	-0.43734
1.014	-0.37933	0.136202	-0.304572	-0.20464	-0.0037933	0.0140282	0.755348	-0.151579	0.0138404	0.0947025	-0.256819	-0.0771337	-1.06264	-0.267005	-0.0945604	-0.424384
1.016	-0.419329	0.145035	-0.316503	-0.183618	0.0914804	-0.00728137	0.759655	-0.102644	0.0440335	0.0875833	-0.278522	-0.0753688	-0.972819	-0.252446	-0.0302715	-0.386755
1.018	-0.469485	0.137679	-0.287502	-0.134929	0.168601	-0.0404375	0.761156	-0.0296582	0.0496047	0.0996455	-0.253906	-0.0516184	-0.851783	-0.229008	0.0432192	-0.329124
1.02	-0.527739	0.114327	-0.220262	-0.0614091	0.220934	-0.0835674	0.760527	0.0640864	0.0283032	0.129415	-0.18306	-0.00833487	-0.707845	-0.19886	0.123163	-0.257485
1.022	-0.591444	0.0759273	-0.120187	0.0323573	0.243136	-0.133879	0.758579	0.173658	-0.0200955	0.17403	-0.0703475	0.0505199	-0.550687	-0.164765	0.205929	-0.178578
1.024	-0.657401	0.024097	0.00522228	0.140422	0.231681	-0.187836	0.756198	0.292754	-0.0937356	0.229473	0.0759371	0.119862	-0.390693	-0.129877	0.287166	-0.0993132
1.026	-0.721942	-0.0389576	0.147119	0.255948	0.185291	-0.24139	0.754302	0.414093	-0.188784	0.290879	0.24428	0.19394	-0.238244	-0.0975247	0.362051	-0.0262457
1.028	-0.781071	-0.110501	0.296125	0.371741	0.105225	-0.290236	0.753817	0.529886	-0.29969	0.352899	0.420976	0.266806	-0.103012	-0.0709807	0.425602	0.0348628
1.03	-0.830679	-0.187311	0.443128	0.480801	-0.00462359	-0.330087	0.755668	0.632385	-0.419587	0.410082	0.591357	0.332772	0.00668091	-0.053249	0.473024	0.0793662
1.032	-0.866795	-0.265711	0.579988	0.576839	-0.137831	-0.356943	0.76078	0.714454	-0.540811	0.457258	0.741119	0.38681	0.0843959	-0.0468805	0.500075	0.103933
1.034	-0.885895	-0.341616	0.700093	0.654718	-0.285777	-0.36735	0.770077	0.77012	-0.6555	0.489899	0.857593	0.424865	0.125964	-0.0538273	0.503409	0.106627
1.036	-0.885204	-0.410608	0.798729	0.710797	-0.438194	-0.358617	0.78447	0.795063	-0.756228	0.504425	0.930869	0.444067	0.129696	-0.0753429	0.480865	0.0868756
1.038	-0.863001	-0.46806	0.873251	0.743143	-0.583899	-0.329009	0.80483	0.787	-0.836616	0.49844	0.954644	0.442848	0.0963985	-0.111928	0.431691	0.0453646
1.04	-0.818857	-0.509326	0.92305	0.751608	-0.711655	-0.277876	0.831923	0.745934	-0.891873	0.47089	0.926726	0.420948	0.0292128	-0.163324	0.35667	-0.0161299
1.042	-0.753815	-0.530003	0.949357	0.737769	-0.811106	-0.205746	0.866329	0.674232	-0.919226	0.422121	0.849165	0.37934	-0.0667198	-0.228542	0.25813	-0.0949347
1.044	-0.670447	-0.526243	0.954915	0.70474	-0.87368	-0.114344	0.908342	0.576534	-0.918165	0.353839	0.727996	0.320086	-0.184726	-0.305934	0.139859	-0.187679
1.046	-0.572811	-0.495119	0.943565	0.656891	-0.893392	-0.00655863	0.957854	0.45949	-0.890522	0.26898	0.572631	0.246148	-0.317159	-0.393282	0.00690381	-0.290481
1.048	-0.466267	-0.434981	0.919794	0.599483	-0.867442	0.113657	1.01426	0.33134	-0.84033	0.171487	0.394976	0.161165	-0.456002	-0.487918	-0.134721	-0.399115
1.05	-0.357175	-0.345791	0.888299	0.538264	-0.796555	0.241445	1.07636	0.20138	-0.773494	0.0660243	0.208353	0.0692295	-0.593458	-0.586858	-0.278396	-0.509162
1.052	-0.25249	-0.229367	0.853585	0.479047	-0.685011	0.371257	1.14238	0.0793322	-0.697301	-0.0423546	0.0263463	-0.0253374	-0.72249	-0.68694	-0.417303	-0.616132
1.054	-0.159269	-0.0895164	0.819646	0.427309	-0.54034	0.49712	1.20993	-0.0253224	-0.619796	-0.148565	-0.138331	-0.118196	-0.837257	-0.784973	-0.544854	-0.715597
1.056	-0.0841405	0.0679948	0.78972	0.387823	-0.372716	0.612935	1.27614	-0.104015	-0.549097	-0.247837	-0.274843	-0.205179	-0.93343	-0.877881	-0.655104	-0.803312
1.058	-0.0327626	0.235642	0.766142	0.364347	-0.19409	0.712799	1.33779	-0.149713	-0.492699	-0.336025	-0.375023	-0.282455	-1.00836	-0.962843	-0.743121	-0.875361
1.06	-0.0093276	0.404519	0.750283	0.359389	-0.0171549	0.791338	1.39151	-0.157469	-0.456843	-0.409869	-0.433898	-0.346683	-1.06109	-1.03741	-0.80529	-0.928303
1.062	-0.0161506	0.56488	0.742556	0.37405	0.145765	0.844014	1.43401	-0.124835	-0.445993	-0.467162	-0.449909	-0.395126	-1.09227	-1.09962	-0.839521	-0.959341
1.064	-0.0533848	0.706796	0.7425	0.407958	0.283778	0.867413	1.46235	-0.0521379	-0.462474	-0.506845	-0.424832	-0.425756	-1.10391	-1.14804	-0.84536	-0.966482
1.066	-0.118897	0.820893	0.748901	0.459291	0.38834	0.859471	1.47418	0.0574298	-0.506307	-0.528994	-0.363429	-0.437324	-1.09908	-1.18187	-0.823981	-0.948685
1.068	-0.208324	0.899088	0.759952	0.524898	0.453928	0.819642	1.46799	0.197916	-0.575241	-0.534729	-0.272869	-0.429417	-1.08155	-1.20088	-0.778073	-0.905978
1.07	-0.315317	0.935268	0.773441	0.600505	0.478399	0.748976	1.44321	0.360916	-0.664981	-0.526045	-0.162003	-0.402467	-1.05542	-1.20544	-0.711617	-0.839524
1.072	-0.431967	0.925845	0.78695	0.681006	0.463018	0.650108	1.40039	0.536082	-0.769582	-0.505586	-0.0405525	-0.357748	-1.02477	-1.19642	-0.629592	-0.751623
1.074	-0.549383	0.870112	0.798058	0.760821	0.412145	0.527158	1.34117	0.711801	-0.88198	-0.476389	0.0816987	-0.297323	-0.993379	-1.17517	-0.537603	-0.645635
1.076	-0.658378	0.77039	0.804543	0.83431	0.332646	0.385522	1.26823	0.876025	-0.994599	-0.441624	0.195652	-0.223961	-0.964465	-1.14336	-0.441489	-0.525835
1.078	-0.750219	0.631913	0.804571	0.896207	0.23308	0.23159	1.18515	1.01718	-1.09997	-0.404361	0.293519	-0.141019	-0.940579	-1.1029	-0.346926	-0.397193
1.08	-0.81736	0.462476	0.796865	0.942048	0.122769	0.0723778	1.09617	1.12507	-1.19136	-0.367366	0.369289	-0.052285	-0.923533	-1.05585	-0.259051	-0.265091
1.082	-0.854109	0.271864	0.780828	0.968556	0.010858	-0.0848897	1.00588	1.19179	-1.26323	-0.332975	0.419015	0.0382084	-0.914437	-1.00434	-0.182146	-0.135012
1.084	-0.857142	0.07111	0.75663	0.973943	-0.0945526	-0.233225	0.91892	1.21237	-1.31171	-0.303021	0.440921	0.126393	-0.913788	-0.950485	-0.119405	-0.0122083
1.086	-0.825839	-0.128354	0.725218	0.958102	-0.187095	-0.366326	0.839582	1.18534	-1.33479	-0.27883	0.435346	0.208384	-0.921616	-0.896372	-0.0727807	0.0986172
1.088	-0.762385	-0.315575	0.688263	0.92265	-0.262599	-0.47899	0.771476	1.11293	-1.33241	-0.261274	0.404532	0.280705	-0.937642	-0.844007	-0.0429447	0.193586
1.09	-0.671624	-0.480913	0.648019	0.870825	-0.319286	-0.567471	0.717205	1.00094	-1.30641	-0.250861	0.352319	0.340484	-0.961431	-0.79532	-0.0293379	0.269856
1.092	-0.560689	-0.616758	0.60711	0.807214	-0.357708	-0.629739	0.67811	0.858389	-1.26027	-0.24784	0.283753	0.385633	-0.992508	-0.752157	-0.0303118	0.325752
1.094	-0.438418	-0.718067	0.56825	0.737351	-0.380441	-0.665626	0.654106	0.69673	-1.19878	-0.252299	0.204663	0.414969	-1.03042	-0.716261	-0.0433408	0.360797
1.096	-0.314632	-0.782674	0.533922	0.667204	-0.391592	-0.676851	0.643624	0.528928	-1.12761	-0.264239	0.121231	0.428278	-1.07475	-0.689242	-0.0652817	0.375651
1.098	-0.199327	-0.81136	0.50604	0.602603	-0.396191	-0.666899	0.643682	0.368326	-1.05279	-0.283599	0.0395828	0.426318	-1.12501	-0.672525	-0.0926571	0.371956
1.1	-0.101862	-0.807679	0.485643	0.548664	-0.399537	-0.640779	0.650082	0.227478	-0.980291	-0.310245	-0.0345671	0.410745	-1.18054	-0.667265	-0.121937	0.352116
1.102	-0.0302178	-0.777553	0.47266	0.509271	-0.406571	-0.604659	0.657719	0.117032	-0.915492	-0.343901	-0.0962204	0.383985	-1.24035	-0.674255	-0.149792	0.319025
1.104	0.00961035	-0.7287	0.465776	0.48667	-0.421346	-0.565414	0.660997	0.044791	-0.862858	-0.384055	-0.141322	0.349038	-1.30292	-0.693817	-0.173312	0.275786
1.106	0.0140294	-0.669923	0.462441	0.481227	-0.446639	-0.530121	0.654304	0.0150276	-0.825625	-0.429857	-0.166916	0.309262	-1.36607	-0.725697	-0.190155	0.225446
1.108	-0.017951	-0.610353	0.459027	0.491375	-0.483738	-0.50553	0.632522	0.0281371	-0.805634	-0.480019	-0.171223	0.268126	-1.42691	-0.768988	-0.19865	0.170779
1.11	-0.0847453	-0.558689	0.451147	0.513764	-0.532407	-0.497555	0.591521	0.0806511	-0.803273	-0.532761	-0.153659	0.228974	-1.48182	-0.822087	-0.197822	0.114148
1.112	-0.18243	-0.522509	0.434101	0.543605	-0.591012	-0.510827	0.528583	0.165613	-0.817544	-0.58581	-0.114782	0.194807	-1.52665	-0.882702	-0.18737	0.057446
1.114	-0.305162	-0.507711	0.403411	0.575163	-0.6568	-0.548342	0.442737	0.273275	-0.84623	-0.636471	-0.0561966	0.168112	-1.55693	-0.947923	-0.167593	0.00212759
1.116	-0.445719	-0.518101	0.3554	0.602368	-0.726252	-0.611231	0.334943	0.392041	-0.886149	-0.68177	0.019579	0.150739	-1.56828	-1.01435	-0.139279	-0.0506801
1.118	-0.596117	-0.555187	0.287738	0.619462	-0.7955	-0.698669	0.208119	0.50957	-0.933472	-0.71866	0.109279	0.143838	-1.55681	-1.07825	-0.103571	-0.100017
1.12	-0.748232	-0.618145	0.199891	0.621621	-0.860726	-0.80793	0.0669925	0.61391	-0.984064	-0.744272	0.209065	0.147851	-1.51967	-1.13583	-0.0618252	-0.144904
1.122	-0.894375	-0.703992	0.0934093	0.605487	-0.918529	-0.934596	-0.0822086	0.694573	-1.03384	-0.756177	0.314713	0.162566	-1.45544	-1.1834	-0.0154726	-0.184174
1.124	-1.02777	-0.807908	-0.0279951	0.56955	-0.966198	-1.07288	-0.232217	0.743443	-1.07907	-0.752646	0.4218	0.1872	-1.36449	-1.21767	0.0341065	-0.216344
1.126	-1.14291	-0.923697	-0.1586	0.514332	-1.0019	-1.21607	-0.375292	0.755424	-1.11669	-0.732845	0.525891	0.220526	-1.24924	-1.23593	0.0856808	-0.239565
1.128	-1.23577	-1.04433	-0.291063	0.442367	-1.02475	-1.35703	-0.503845	0.728794	-1.14445	-0.696968	0.62272	0.261009	-1.11417	-1.23624	0.138237	-0.251659
1.13	-1.30385	-1.16256	-0.417019	0.357971	-1.03479	-1.48873	-0.611078	0.665227	-1.16108	-0.646275	0.708375	0.306948	-0.965701	-1.21755	0.191012	-0.250253
1.132	-1.34611	-1.27146	-0.527826	0.266826	-1.03289	-1.60479	-0.69156	0.569512	-1.16626	-0.58303	0.779473	0.356614	-0.811782	-1.17977	0.243494	-0.232994
1.134	-1.36283	-1.36501	-0.615391	0.175427	-1.02057	-1.6999	-0.741706	0.448989	-1.16064	-0.510338	0.833337	0.408366	-0.661406	-1.12376	0.295386	-0.197824
1.136	-1.35531	-1.43853	-0.672989	0.0904471	-0.999809	-1.77028	-0.760105	0.31279	-1.14564	-0.431907	0.868161	0.46075	-0.523919	-1.05126	0.346552	-0.143284
1.138	-1.32564	-1.48896	-0.695971	0.0180969	-0.972834	-1.81384	-0.747654	0.170954	-1.12325	-0.351749	0.883155	0.512569	-0.408279	-0.964792	0.396941	-0.068803
1.14	-1.27642	-1.5151	-0.682304	-0.0364716	-0.941944	-1.83039	-0.707503	0.0335191	-1.09586	-0.273852	0.878654	0.562918	-0.322299	-0.867483	0.446512	0.025057
1.142	-1.21052	-1.51756	-0.632858	-0.0696402	-0.909329	-1.82151	-0.644802	-0.0903356	-1.06592	-0.201861	0.856178	0.611196	-0.271948	-0.762879	0.495167	0.136438
1.144	-1.13091	-1.49863	-0.551415	-0.0796426	-0.876956	-1.79045	-0.566268	-0.193005	-1.03575	-0.138785	0.818426	0.657082	-0.260783	-0.654733	0.542701	0.262129
1.146	-1.04057	-1.46199	-0.444394	-0.0666956	-0.846477	-1.74179	-0.479627	-0.268985	-1.00732	-0.0867678	0.769183	0.700486	-0.289549	-0.546779	0.588779	0.397633
1.148	-0.942438	-1.41234	-0.32031	-0.0329349	-0.819186	-1.68103	-0.39297	-0.315164	-0.982079	-0.0469426	0.713135	0.741478	-0.356014	-0.442524	0.632951	0.537349
1.15	-0.839428	-1.35488	-0.189038	0.0178288	-0.796005	-1.61416	-0.314091	-0.330887	-0.960857	-0.0193662	0.655594	0.780205	-0.455036	-0.345053	0.674691	0.674868
1.152	-0.73451	-1.29483	-0.0609453	0.0805047	-0.77749	-1.54717	-0.249866	-0.317791	-0.94386	-0.00305403	0.602142	0.816797	-0.578879	-0.256867	0.713461	0.80337
1.154	-0.630745	-1.237	0.0540131	0.149219	-0.763864	-1.48561	-0.205731	-0.27945	-0.930705	0.00390112	0.558216	0.851288	-0.717761	-0.17976	0.748793	0.916072
1.156	-0.531335	-1.18531	0.147139	0.217865	-0.755062	-1.43418	-0.185301	-0.220901	-0.920528	0.00413447	0.528677	0.883557	-0.860578	-0.114754	0.780371	1.00672
1.158	-0.43961	-1.14257	0.211698	0.280644	-0.750786	-1.39645	-0.190169	-0.148077	-0.912142	0.000757444	0.517392	0.913296	-0.995772	-0.0620795	0.808103	1.07009
1.16	-0.358958	-1.11029	0.243417	0.332549	-0.750571	-1.37466	-0.219881	-0.0672388	-0.904219	-0.00292995	0.526885	0.940025	-1.11226	-0.0212159	0.832163	1.10243
1.162	-0.292683	-1.08868	0.24074	0.369754	-0.753861	-1.36964	-0.272097	0.015552	-0.895478	-0.00373881	0.558098	0.96315	-1.20033	0.00900934	0.853003	1.10181
1.164	-0.243803	-1.07677	0.204823	0.389864	-0.760092	-1.38088	-0.342892	0.0948743	-0.88486	0.00112134	0.610281	0.982064	-1.25249	0.030282	0.871331	1.06848
1.166	-0.214804	-1.07267	0.139281	0.392023	-0.768775	-1.40669	-0.42718	0.166267	-0.871668	0.0137908	0.68105	0.996277	-1.26408	0.0446237	0.888043	1.00494
1.168	-0.207376	-1.07388	0.0497443	0.376881	-0.77958	-1.44436	-0.519197	0.226417	-0.855662	0.0355643	0.766594	1.00557	-1.23373	0.0541965	0.904138	0.91595
1.17	-0.222181	-1.0777	-0.0567419	0.346422	-0.792407	-1.49054	-0.612995	0.273211	-0.837096	0.0667682	0.862023	1.01015	-1.16347	0.0611053	0.920604	0.808401
1.172	-0.258668	-1.08157	-0.172384	0.303696	-0.807432	-1.54146	-0.702915	0.305673	-0.816702	0.106722	0.961814	1.01072	-1.05862	0.0672172	0.938314	0.690942
1.174	-0.31499	-1.08341	-0.289315	0.252478	-0.825128	-1.5933	-0.783972	0.323815	-0.795619	0.153787	1.06032	1.00862	-0.927343	0.0740133	0.957917	0.573507
1.176	-0.388027	-1.08183	-0.400215	0.19689	-0.846242	-1.64244	-0.852158	0.328424	-0.775281	0.205503	1.15224	1.00575	-0.779991	0.0824875	0.979775	0.466703
1.178	-0.473546	-1.0763	-0.498818	0.141035	-0.871741	-1.6857	-0.904624	0.320826	-0.757276	0.258797	1.23311	1.0045	-0.628226	0.0931005	1.00391	0.381098
1.18	-0.566469	-1.06713	-0.580281	0.0886633	-0.902704	-1.72052	-0.939751	0.302664	-0.743188	0.31025	1.29959	1.0076	-0.48406	0.105792	1.03002	0.326482
1.182	-0.661248	-1.05536	-0.641397	0.042906	-0.940201	-1.74508	-0.957119	0.275697	-0.734447	0.356398	1.3497	1.01788	-0.35887	0.120046	1.05751	0.311136
1.184	-0.752299	-1.04263	-0.680652	0.00608665	-0.985144	-1.75836	-0.957392	0.241656	-0.73219	0.394042	1.38283	1.03799	-0.262473	0.135005	1.08556	0.341191
1.186	-0.834453	-1.03087	-0.698135	-0.0203747	-1.03814	-1.76013	-0.942141	0.202149	-0.737152	0.420528	1.39971	1.07011	-0.20237	0.14961	1.11321	0.420124
1.188	-0.903377	-1.02203	-0.695347	-0.0359707	-1.09937	-1.75087	-0.913631	0.15862	-0.749604	0.433985	1.40214	1.11571	-0.183208	0.162757	1.13952	0.548445
1.19	-0.955912	-1.01783	-0.674911	-0.0410368	-1.16848	-1.7317	-0.874588	0.112349	-0.769319	0.433484	1.39272	1.17532	-0.206505	0.173442	1.1636	0.723619
1.192	-0.990297	-1.01956	-0.640241	-0.0366177	-1.24456	-1.70426	-0.827974	0.0644808	-0.795599	0.41911	1.37452	1.24843	-0.270667	0.180896	1.18475	0.940223
1.194	-1.00625	-1.02785	-0.595193	-0.0242899	-1.32615	-1.6705	-0.776776	0.0160645	-0.827332	0.391933	1.35069	1.33348	-0.371275	0.184664	1.20249	1.19034
1.196	-1.00489	-1.04268	-0.543725	-0.0059619	-1.41131	-1.63257	-0.723824	-0.0319136	-0.86309	0.353889	1.3242	1.42794	-0.501607	0.184651	1.21662	1.46417
1.198	-0.988546	-1.0634	-0.489594	0.0163276	-1.49776	-1.59263	-0.671636	-0.0785087	-0.901251	0.307578	1.29757	1.52854	-0.653336	0.181115	1.22721	1.75075
1.2	-0.960434	-1.08878	-0.436109	0.0405947	-1.58303	-1.55271	-0.622314	-0.12282	-0.940128	0.256009	1.27274	1.63154	-0.817329	0.174616	1.23454	2.03883

## Sheet: P4_M
	CORRECT								INCORRECT
Time_point	F7	F3	F4	F8	FC5	FC1	FC2	FC6	F7	F3	F4	F8	FC5	FC1	FC2	FC6
-0.2	-2.53716	-3.07327	-2.39995	-1.24235	-1.64402	-2.28548	-2.11715	-1.12862	-0.661404	-0.181138	-0.118231	-0.287912	-0.288045	-0.0101246	0.224801	0.464487
-0.198	-2.40923	-2.94683	-2.31178	-1.20632	-1.57135	-2.1884	-2.00134	-1.12068	-0.436601	-0.0276309	0.0192862	-0.202524	-0.161713	0.127289	0.283861	0.500419
-0.196	-2.28276	-2.81964	-2.22179	-1.17031	-1.50059	-2.08877	-1.88241	-1.11166	-0.222044	0.117011	0.151228	-0.121078	-0.0393471	0.259726	0.340315	0.534196
-0.194	-2.15756	-2.6898	-2.1281	-1.13498	-1.43072	-1.98374	-1.75805	-1.09931	-0.0268317	0.24509	0.270692	-0.0481502	0.07542	0.381862	0.390743	0.563068
-0.192	-2.03351	-2.55564	-2.0292	-1.10086	-1.36057	-1.8709	-1.62656	-1.08172	0.141116	0.350023	0.371354	0.0122344	0.179366	0.488896	0.432009	0.584537
-0.19	-1.91062	-2.41589	-1.92412	-1.06824	-1.28892	-1.74851	-1.48704	-1.0575	0.275529	0.426768	0.447836	0.0568699	0.269822	0.5768	0.46145	0.596522
-0.188	-1.78906	-2.26981	-1.81257	-1.03722	-1.21451	-1.6157	-1.33955	-1.02585	0.372131	0.472117	0.496019	0.0835618	0.344783	0.642512	0.477024	0.59748
-0.186	-1.66917	-2.11722	-1.69499	-1.00775	-1.13617	-1.47249	-1.1852	-0.98671	0.42885	0.484862	0.513295	0.0912431	0.402958	0.684073	0.477424	0.586503
-0.184	-1.55144	-1.9586	-1.57258	-0.979671	-1.0529	-1.31989	-1.02609	-0.940685	0.44587	0.465788	0.498724	0.0800064	0.443783	0.700691	0.46215	0.56337
-0.182	-1.43648	-1.79502	-1.44724	-0.95285	-0.963956	-1.15977	-0.865244	-0.889033	0.425533	0.417536	0.453101	0.0510531	0.467388	0.692739	0.431521	0.528553
-0.18	-1.32497	-1.62813	-1.32147	-0.927249	-0.868949	-0.994798	-0.70634	-0.833536	0.372086	0.344321	0.378918	0.00657224	0.474516	0.661674	0.386651	0.483186
-0.178	-1.21763	-1.46005	-1.19817	-0.903023	-0.767959	-0.828214	-0.553497	-0.776355	0.291318	0.251547	0.280225	-0.0504396	0.466417	0.609913	0.329368	0.428987
-0.176	-1.11514	-1.29327	-1.08049	-0.880562	-0.661596	-0.66365	-0.410946	-0.719861	0.190099	0.145357	0.162398	-0.116396	0.444727	0.540642	0.262099	0.368157
-0.174	-1.01816	-1.13052	-0.971587	-0.860515	-0.551054	-0.504865	-0.282716	-0.666458	0.0758673	0.0321494	0.0318245	-0.18736	0.411327	0.457598	0.187713	0.303236
-0.172	-0.927286	-0.974606	-0.874387	-0.843746	-0.438127	-0.3555	-0.172325	-0.618417	-0.0438922	-0.0818914	-0.104481	-0.259281	0.368215	0.364825	0.109344	0.236955
-0.17	-0.843067	-0.82825	-0.791399	-0.831246	-0.325178	-0.218843	-0.0825105	-0.577728	-0.16214	-0.191216	-0.239294	-0.328224	0.317377	0.266425	0.0301919	0.172064
-0.168	-0.766001	-0.693968	-0.724512	-0.824012	-0.215064	-0.0976195	-0.0150168	-0.545981	-0.27271	-0.291249	-0.365623	-0.390564	0.260693	0.166321	-0.0466782	0.11117
-0.166	-0.69656	-0.573915	-0.674852	-0.822883	-0.111004	0.00616954	0.029538	-0.524274	-0.370635	-0.378619	-0.477137	-0.443154	0.19986	0.0680444	-0.118531	0.0565759
-0.164	-0.635191	-0.469773	-0.642691	-0.828383	-0.0164011	0.0913582	0.0517144	-0.513158	-0.452362	-0.451277	-0.568551	-0.483441	0.136352	-0.0254396	-0.183131	0.0101468
-0.162	-0.582316	-0.382656	-0.627399	-0.840568	0.0653758	0.157665	0.0532161	-0.512602	-0.515838	-0.508486	-0.635942	-0.509558	0.0714039	-0.111851	-0.238886	-0.0268012
-0.16	-0.538309	-0.31305	-0.62747	-0.858917	0.13124	0.205681	0.0367729	-0.521991	-0.560472	-0.550703	-0.676984	-0.520368	0.00604171	-0.189657	-0.284931	-0.0535686
-0.158	-0.503456	-0.260782	-0.640594	-0.882277	0.178639	0.236798	0.00595401	-0.540143	-0.586987	-0.579367	-0.691056	-0.515469	-0.0588754	-0.25807	-0.321166	-0.0700991
-0.156	-0.477899	-0.225025	-0.663794	-0.908874	0.2058	0.253085	-0.0350737	-0.565356	-0.597187	-0.596619	-0.679242	-0.495183	-0.122586	-0.316985	-0.348226	-0.0769574
-0.154	-0.461573	-0.204343	-0.693603	-0.936402	0.211935	0.257121	-0.0818225	-0.595469	-0.593663	-0.604983	-0.6442	-0.460506	-0.18435	-0.366866	-0.367387	-0.0752617
-0.152	-0.454133	-0.196767	-0.726278	-0.962172	0.197384	0.2518	-0.129775	-0.627956	-0.579466	-0.607041	-0.589923	-0.413042	-0.243377	-0.40858	-0.380417	-0.0665724
-0.15	-0.454901	-0.199902	-0.758042	-0.983328	0.163686	0.240118	-0.174673	-0.660046	-0.557795	-0.605135	-0.521396	-0.354916	-0.298762	-0.443222	-0.389373	-0.0527489
-0.148	-0.462835	-0.211065	-0.785333	-0.997083	0.113547	0.224963	-0.212775	-0.688872	-0.531705	-0.601118	-0.444184	-0.288668	-0.349454	-0.471916	-0.396377	-0.0357846
-0.146	-0.476523	-0.227444	-0.805048	-1.00098	0.0507095	0.208913	-0.241084	-0.711644	-0.503873	-0.596184	-0.363985	-0.217129	-0.39425	-0.495639	-0.403374	-0.0176345
-0.144	-0.494224	-0.246266	-0.814764	-0.99312	-0.0202734	0.194074	-0.257515	-0.725842	-0.476435	-0.590767	-0.286173	-0.143291	-0.43183	-0.515071	-0.411907	-5.28282e-05
-0.142	-0.513953	-0.26497	-0.812925	-0.972377	-0.0943526	0.181942	-0.261007	-0.72941	-0.45089	-0.584543	-0.215381	-0.0701524	-0.460823	-0.530493	-0.422925	0.0155464
-0.14	-0.533595	-0.281367	-0.798965	-0.938514	-0.166359	0.173327	-0.251561	-0.720949	-0.428078	-0.576504	-0.155153	-0.000568064	-0.479904	-0.541736	-0.436652	0.0281912
-0.138	-0.551057	-0.293783	-0.773369	-0.892254	-0.231408	0.168326	-0.230218	-0.699866	-0.408224	-0.565107	-0.107696	0.0629063	-0.487915	-0.548195	-0.452523	0.0374077
-0.136	-0.564426	-0.301154	-0.737657	-0.835247	-0.285298	0.166352	-0.198968	-0.666479	-0.391031	-0.548475	-0.0737466	0.118158	-0.483991	-0.548898	-0.469204	0.0432243
-0.134	-0.572137	-0.303088	-0.694276	-0.769965	-0.324861	0.166221	-0.160594	-0.622045	-0.375802	-0.524632	-0.0525793	0.163642	-0.467676	-0.542625	-0.484696	0.0461258
-0.132	-0.573103	-0.299866	-0.64642	-0.699515	-0.348231	0.166288	-0.118469	-0.568703	-0.361581	-0.491749	-0.0421348	0.198471	-0.439025	-0.528067	-0.496517	0.0469608
-0.13	-0.566812	-0.292387	-0.59777	-0.627389	-0.354993	0.164621	-0.0763066	-0.50933	-0.347306	-0.448377	-0.0392759	0.222467	-0.398664	-0.504014	-0.501944	0.0468131
-0.128	-0.553373	-0.282052	-0.552182	-0.557181	-0.346203	0.159202	-0.0378827	-0.447305	-0.331938	-0.393661	-0.0401375	0.236161	-0.347815	-0.469538	-0.498305	0.0468496
-0.126	-0.533486	-0.27061	-0.513337	-0.492278	-0.324261	0.148145	-0.00675104	-0.386206	-0.314581	-0.327497	-0.0405452	0.240733	-0.288274	-0.424176	-0.483281	0.0481603
-0.124	-0.508353	-0.25995	-0.484385	-0.435565	-0.292655	0.129898	0.0140403	-0.329463	-0.29458	-0.250642	-0.0364643	0.237903	-0.222337	-0.368081	-0.45521	0.0516039
-0.122	-0.479526	-0.25189	-0.467615	-0.389163	-0.255594	0.103431	0.0222033	-0.279998	-0.271583	-0.164755	-0.0244377	0.229772	-0.152696	-0.302131	-0.413345	0.0576763
-0.12	-0.448709	-0.247949	-0.464187	-0.354222	-0.217564	0.0683791	0.016419	-0.239896	-0.245589	-0.0723748	-0.00197585	0.218627	-0.0822996	-0.227991	-0.358046	0.0664121
-0.118	-0.417536	-0.249151	-0.473936	-0.330794	-0.182862	0.0251336	-0.00351785	-0.210147	-0.216968	0.0231726	0.0321407	0.206726	-0.0141966	-0.14811	-0.290898	0.0773289
-0.116	-0.387351	-0.255872	-0.495294	-0.31779	-0.155148	-0.0251345	-0.0366336	-0.190479	-0.186448	0.117928	0.0776737	0.196085	0.0486243	-0.065656	-0.214711	0.0894206
-0.114	-0.359017	-0.267738	-0.525336	-0.313046	-0.137069	-0.0805189	-0.0808001	-0.179326	-0.155095	0.207506	0.132875	0.188281	0.103387	0.0156079	-0.133426	0.1012
-0.112	-0.332782	-0.283606	-0.559947	-0.313471	-0.129995	-0.138494	-0.132854	-0.173931	-0.124262	0.287347	0.194577	0.184306	0.147664	0.09151	-0.051896	0.110791
-0.11	-0.308223	-0.301628	-0.594109	-0.315292	-0.1339	-0.196091	-0.188806	-0.170585	-0.0955171	0.352998	0.258423	0.18446	0.17948	0.157702	0.0244152	0.116059
-0.108	-0.284273	-0.319384	-0.622299	-0.314363	-0.147395	-0.250132	-0.244131	-0.164975	-0.070558	0.400401	0.319221	0.188328	0.197395	0.209928	0.0898243	0.114777
-0.106	-0.259342	-0.334092	-0.63894	-0.306518	-0.167914	-0.297481	-0.294118	-0.152631	-0.0511071	0.426183	0.371384	0.194816	0.200548	0.244313	0.138866	0.104815
-0.104	-0.231518	-0.342868	-0.638899	-0.287936	-0.192033	-0.335322	-0.334252	-0.129401	-0.0387927	0.42791	0.409433	0.202256	0.188672	0.257654	0.166749	0.0843346
-0.102	-0.198821	-0.343011	-0.617964	-0.255494	-0.215878	-0.361405	-0.360599	-0.0919218	-0.0350257	0.404304	0.428506	0.208566	0.162088	0.247687	0.16979	0.0519812
-0.1	-0.159487	-0.332281	-0.573266	-0.20706	-0.235576	-0.37426	-0.370158	-0.038032	-0.0408762	0.355386	0.424832	0.21146	0.121671	0.213317	0.145795	0.00705756
-0.098	-0.11224	-0.309145	-0.503592	-0.141716	-0.247697	-0.373343	-0.36115	0.0329237	-0.0569606	0.282553	0.396128	0.208665	0.0688095	0.154777	0.0943401	-0.0503387
-0.096	-0.056531	-0.272965	-0.409579	-0.0598731	-0.249642	-0.359109	-0.333204	0.11993	-0.083351	0.188557	0.341871	0.198154	0.0053408	0.0737197	0.0169317	-0.119224
-0.094	0.00731416	-0.224097	-0.293732	0.0367217	-0.239912	-0.332984	-0.287439	0.220298	-0.119515	0.0773935	0.263429	0.178349	-0.0665111	-0.0268021	-0.0829794	-0.197699
-0.092	0.0780301	-0.163893	-0.160287	0.145089	-0.218254	-0.297256	-0.226405	0.329834	-0.164298	-0.0458978	0.164023	0.148291	-0.144213	-0.142442	-0.200142	-0.282984
-0.09	0.153463	-0.0946078	-0.0149205	0.261233	-0.185649	-0.254885	-0.153908	0.443155	-0.215949	-0.175514	0.0485282	0.107755	-0.225004	-0.267778	-0.327801	-0.371532
-0.088	0.230726	-0.0192148	0.135684	0.380431	-0.144163	-0.209241	-0.0747153	0.554132	-0.272205	-0.305234	-0.0768764	0.0572992	-0.30599	-0.396613	-0.458132	-0.459211
-0.086	0.306444	0.0588549	0.284354	0.497595	-0.0966646	-0.163807	0.00582375	0.656415	-0.330414	-0.428804	-0.20518	-0.00174082	-0.384244	-0.522362	-0.582787	-0.541556
-0.084	0.377057	0.136012	0.423995	0.607653	-0.0464722	-0.121874	0.0822167	0.743984	-0.387711	-0.540336	-0.329095	-0.0673337	-0.456915	-0.638473	-0.693501	-0.61407
-0.082	0.439158	0.208822	0.548151	0.705918	0.00304978	-0.0862482	0.14928	0.811673	-0.441212	-0.634688	-0.441639	-0.136882	-0.52135	-0.738878	-0.782728	-0.67256
-0.08	0.489815	0.274302	0.651511	0.788436	0.0488738	-0.0590091	0.202568	0.855625	-0.488233	-0.707801	-0.536703	-0.207401	-0.575217	-0.818418	-0.844232	-0.713474
-0.078	0.526842	0.330159	0.730306	0.852256	0.0886359	-0.041342	0.238737	0.873617	-0.526496	-0.756959	-0.60954	-0.27572	-0.616622	-0.873214	-0.873597	-0.734218
-0.076	0.549002	0.37496	0.78258	0.895619	0.120862	-0.0334539	0.255816	0.86525	-0.554309	-0.78095	-0.657137	-0.338702	-0.644224	-0.900953	-0.8686	-0.733417
-0.074	0.556103	0.408212	0.808289	0.918065	0.145072	-0.0345852	0.25336	0.831966	-0.570693	-0.780121	-0.678429	-0.393454	-0.657324	-0.901061	-0.829412	-0.71109
-0.072	0.549003	0.430345	0.809259	0.920423	0.16175	-0.0431141	0.232464	0.776913	-0.575452	-0.75631	-0.674346	-0.437515	-0.655922	-0.874737	-0.758602	-0.668715
-0.07	0.529503	0.442616	0.788973	0.904727	0.172197	-0.0567388	0.195663	0.704662	-0.569154	-0.712664	-0.647668	-0.469007	-0.640745	-0.824855	-0.660952	-0.609181
-0.068	0.500176	0.446937	0.752249	0.874038	0.178279	-0.0727205	0.146696	0.620819	-0.553042	-0.653352	-0.602723	-0.486736	-0.613213	-0.755725	-0.54307	-0.536595
-0.066	0.464124	0.445659	0.704821	0.832216	0.182123	-0.0881585	0.0901901	0.531561	-0.528863	-0.583208	-0.544944	-0.490246	-0.575361	-0.672745	-0.412855	-0.455992
-0.064	0.424729	0.441336	0.652863	0.783639	0.185794	-0.100271	0.0312695	0.443145	-0.498636	-0.507313	-0.480333	-0.4798	-0.529707	-0.581954	-0.278854	-0.372931
-0.062	0.385395	0.436496	0.602521	0.732908	0.191005	-0.106649	-0.024858	0.361436	-0.464389	-0.430568	-0.41488	-0.456323	-0.479072	-0.489542	-0.149556	-0.293036
-0.06	0.349331	0.433443	0.559461	0.684542	0.198897	-0.105468	-0.0733101	0.291491	-0.427884	-0.357287	-0.354003	-0.421288	-0.426368	-0.401342	-0.0327006	-0.221507
-0.058	0.319382	0.434112	0.5285	0.642703	0.209918	-0.0956203	-0.109893	0.237229	-0.390373	-0.290846	-0.302047	-0.376569	-0.374359	-0.322354	0.0653434	-0.162668
-0.056	0.297925	0.439986	0.513322	0.610942	0.223825	-0.0767757	-0.131393	0.201221	-0.352403	-0.233428	-0.261905	-0.324274	-0.325429	-0.256351	0.140077	-0.119566
-0.054	0.286826	0.452066	0.516306	0.592	0.239789	-0.049355	-0.135768	0.184593	-0.313718	-0.185866	-0.234795	-0.266577	-0.28137	-0.205584	0.189193	-0.0937009
-0.052	0.287446	0.470916	0.53847	0.587657	0.256608	-0.0144236	-0.122235	0.18706	-0.273257	-0.147632	-0.220201	-0.205555	-0.243216	-0.170623	0.212709	-0.0848888
-0.05	0.300692	0.496735	0.579516	0.59865	0.272972	0.0264771	-0.0912411	0.207064	-0.229259	-0.116939	-0.215993	-0.143065	-0.211141	-0.150353	0.212879	-0.0912897
-0.048	0.327081	0.529464	0.637979	0.624645	0.28776	0.0715461	-0.0443273	0.242011	-0.179485	-0.0909774	-0.218705	-0.080651	-0.184438	-0.142108	0.193924	-0.109599
-0.046	0.366812	0.568905	0.711443	0.664285	0.300309	0.118959	0.0160879	0.28857	-0.12151	-0.0662404	-0.223945	-0.0194975	-0.161585	-0.141954	0.161585	-0.135387
-0.044	0.419817	0.61482	0.796799	0.715295	0.310624	0.167102	0.0869964	0.343002	-0.0530743	-0.0389251	-0.226883	0.0395618	-0.140398	-0.14507	0.122555	-0.163552
-0.042	0.485794	0.667014	0.890536	0.774642	0.31949	0.214778	0.165119	0.401503	0.027554	-0.00535969	-0.222777	0.0959996	-0.118249	-0.146221	0.0838496	-0.188842
-0.04	0.564208	0.72538	0.989021	0.83875	0.328464	0.261366	0.247231	0.460515	0.121248	0.0375798	-0.207479	0.149514	-0.0923559	-0.140249	0.052165	-0.206392
-0.038	0.654271	0.789912	1.08876	0.903752	0.339752	0.306914	0.330456	0.516992	0.227766	0.0921082	-0.177864	0.199926	-0.0600814	-0.122568	0.0332941	-0.212224
-0.036	0.754906	0.860682	1.18659	0.965767	0.355976	0.35216	0.412514	0.568598	0.345609	0.159261	-0.132151	0.24708	-0.0192427	-0.0895911	0.0316466	-0.203647
-0.034	0.864718	0.937784	1.2799	1.02118	0.379865	0.398477	0.491886	0.613823	0.472009	0.238744	-0.0700764	0.290744	0.0316226	-0.0390744	0.0499173	-0.179528
-0.032	0.98196	1.02127	1.36667	1.06691	0.413899	0.447748	0.567894	0.652019	0.603069	0.328924	0.00708971	0.330551	0.093054	0.0296751	0.088926	-0.140394
-0.03	1.10455	1.11107	1.44558	1.10066	0.459963	0.502175	0.640693	0.683358	0.734039	0.426958	0.096682	0.365975	0.164558	0.11573	0.147639	-0.088364
-0.028	1.23008	1.20691	1.51598	1.12108	0.519048	0.564048	0.711162	0.708718	0.859705	0.529052	0.194918	0.396343	0.244607	0.216628	0.22336	-0.026915
-0.026	1.35593	1.30828	1.57786	1.1279	0.591035	0.63548	0.780722	0.729516	0.974865	0.630834	0.297287	0.420905	0.330744	0.328603	0.312076	0.0394942
-0.024	1.47933	1.41437	1.63177	1.12194	0.674602	0.718147	0.851101	0.747504	1.07482	0.727789	0.398998	0.438937	0.419805	0.446935	0.408901	0.105897
-0.022	1.59752	1.52403	1.67871	1.10506	0.767252	0.813044	0.924054	0.76456	1.15588	0.81573	0.495461	0.449874	0.508214	0.5664	0.508594	0.167343
-0.02	1.70789	1.63582	1.71999	1.08001	0.865479	0.920277	1.00109	0.782471	1.21571	0.891244	0.58273	0.45345	0.592351	0.681771	0.606092	0.21942
-0.018	1.80813	1.74801	1.75716	1.05023	0.965035	1.03893	1.0832	0.802756	1.25368	0.952076	0.657886	0.449837	0.668927	0.788314	0.696999	0.258719
-0.016	1.89633	1.85861	1.79179	1.01951	1.06129	1.16701	1.17067	0.82652	1.27094	0.997406	0.719306	0.439753	0.735347	0.88226	0.778006	0.283192
-0.014	1.97113	1.96545	1.82542	0.99171	1.14963	1.30145	1.26294	0.854359	1.2704	1.02799	0.766807	0.424522	0.790012	0.961173	0.847185	0.292379
-0.012	2.03179	2.06627	1.8594	0.970417	1.22587	1.43828	1.35855	0.886322	1.25653	1.04613	0.801645	0.406077	0.832521	1.02421	0.90415	0.28747
-0.01	2.07815	2.15878	1.89476	0.958617	1.28657	1.57277	1.45518	0.921927	1.23494	1.05551	0.826364	0.386892	0.863754	1.0722	0.950055	0.271205
-0.008	2.11067	2.24077	1.93218	0.958443	1.32941	1.69981	1.54982	0.960222	1.21193	1.06089	0.844526	0.369841	0.885815	1.10761	0.987447	0.247617
-0.006	2.13032	2.31023	1.97184	0.970981	1.3533	1.81416	1.63896	0.999887	1.19394	1.0676	0.860333	0.357993	0.901842	1.13429	1.01997	0.221651
-0.004	2.13851	2.36541	2.01345	0.996173	1.35846	1.91091	1.71888	1.03936	1.18692	1.08111	0.878188	0.354359	0.915698	1.15709	1.05199	0.198689
-0.002	2.13695	2.40495	2.05614	1.03282	1.34643	1.9858	1.78598	1.07696	1.19578	1.10638	0.902223	0.36161	0.931566	1.18141	1.08806	0.184019
0	2.1275	2.42798	2.09855	1.07868	1.31983	2.0356	1.83706	1.11107	1.22398	1.14744	0.935858	0.381792	0.953507	1.21259	1.1325	0.182324
0.002	2.11202	2.43414	2.13885	1.13067	1.28217	2.05839	1.86968	1.14021	1.27313	1.20683	0.981421	0.416075	0.985002	1.2554	1.18886	0.197201
0.004	2.09228	2.42371	2.17483	1.18515	1.23751	2.05375	1.88232	1.16315	1.34286	1.28538	1.03987	0.464563	1.02856	1.31343	1.2595	0.230793
0.006	2.06983	2.39758	2.20406	1.2382	1.19014	2.02286	1.87458	1.17901	1.43082	1.38199	1.11063	0.52618	1.08539	1.38876	1.34531	0.283539
0.008	2.04595	2.35725	2.22401	1.28603	1.14422	1.96844	1.84725	1.18729	1.53283	1.49367	1.19163	0.598673	1.15524	1.48158	1.44553	0.354088
0.01	2.02162	2.30482	2.23231	1.32522	1.10351	1.89461	1.80225	1.18786	1.6433	1.61572	1.27942	0.678722	1.23637	1.59013	1.55774	0.439373
0.012	1.99751	2.24291	2.22692	1.35307	1.07109	1.80664	1.74248	1.18098	1.75567	1.74216	1.36948	0.76216	1.32563	1.71079	1.678	0.534853
0.014	1.97405	2.17454	2.20633	1.36781	1.04921	1.71051	1.67166	1.16726	1.86299	1.8662	1.45664	0.844298	1.41882	1.83833	1.8012	0.634893
0.016	1.95153	2.10298	2.16981	1.36874	1.0392	1.61259	1.59399	1.14758	1.95859	1.98089	1.53559	0.920316	1.51099	1.96641	1.9215	0.733258
0.018	1.93013	2.03163	2.11752	1.35627	1.04144	1.51908	1.51385	1.12308	2.03666	2.07975	1.6014	0.985694	1.59699	2.08811	2.03284	0.823676
0.02	1.9101	1.96386	2.0506	1.33191	1.05546	1.43565	1.43554	1.0951	2.09283	2.15743	1.65006	1.03664	1.67195	2.19666	2.1296	0.900422
0.022	1.89177	1.90279	1.97128	1.29812	1.08006	1.36703	1.36293	1.0651	2.12462	2.21024	1.67899	1.07049	1.7318	2.28607	2.20709	0.958865
0.024	1.87571	1.85122	1.88278	1.25814	1.11348	1.31671	1.29932	1.03469	2.13176	2.23661	1.68735	1.086	1.77371	2.35183	2.26216	0.995933
0.026	1.86267	1.81146	1.78923	1.21572	1.15364	1.28677	1.24723	1.00558	2.11628	2.23728	1.67633	1.08353	1.79639	2.39138	2.29352	1.01045
0.028	1.85367	1.7853	1.6955	1.1749	1.19835	1.27786	1.20843	0.979576	2.08246	2.2154	1.64919	1.06511	1.80033	2.40451	2.30202	1.00331
0.03	1.84992	1.77392	1.60697	1.13967	1.24556	1.2893	1.18396	0.95861	2.03658	2.17633	1.61112	1.03436	1.7878	2.39352	2.29074	0.977473
0.032	1.85275	1.77798	1.52926	1.11371	1.29351	1.31931	1.17427	0.944726	1.98644	2.1273	1.56896	0.996205	1.76275	2.36316	2.26476	0.937779
0.034	1.86355	1.79762	1.46789	1.10022	1.34098	1.36536	1.17943	0.940083	1.9408	2.07686	1.53072	0.956558	1.73052	2.32033	2.23094	0.89059
0.036	1.88362	1.83263	1.42803	1.10162	1.38733	1.4246	1.19934	0.946925	1.9087	2.03425	1.50502	0.921844	1.69746	2.27364	2.19736	0.843301
0.038	1.91408	1.88256	1.41421	1.11955	1.43265	1.49432	1.23403	0.967525	1.89873	2.00863	1.5004	0.898493	1.67038	2.23272	2.17277	0.803754
0.04	1.95579	1.94686	1.43009	1.15468	1.47775	1.57236	1.28379	1.00409	1.91831	2.00843	1.5247	0.892424	1.65612	2.20753	2.16585	0.779607
0.042	2.00927	2.02511	1.47824	1.20683	1.52414	1.65752	1.34938	1.05865	1.97307	2.04061	1.58436	0.90856	1.66088	2.20753	2.18462	0.777715
0.044	2.07464	2.11707	1.56008	1.27492	1.57392	1.74977	1.43205	1.13283	2.06638	2.11017	1.68396	0.950434	1.68984	2.24097	2.23571	0.803576
0.046	2.15167	2.22288	1.6758	1.3572	1.62966	1.85038	1.53353	1.22774	2.19901	2.21974	1.82574	1.01989	1.74668	2.31422	2.32392	0.860884
0.048	2.23979	2.34304	1.82441	1.45132	1.69416	1.96187	1.65584	1.34371	2.36905	2.36937	2.00949	1.11692	1.83328	2.43123	2.45176	0.951223
0.05	2.33816	2.4784	2.00376	1.55459	1.77027	2.08774	1.80108	1.48013	2.57204	2.55658	2.23243	1.23969	1.9496	2.59322	2.61932	1.07393
0.052	2.44568	2.63007	2.2107	1.6641	1.86057	2.23206	1.97103	1.63527	2.80126	2.77652	2.48945	1.38462	2.09363	2.79858	2.82419	1.22611
0.054	2.56116	2.79924	2.44118	1.77694	1.96709	2.39895	2.16684	1.80621	3.04827	3.02238	2.77341	1.54665	2.2615	3.04292	3.06165	1.40284
0.056	2.68327	2.98691	2.69045	1.89036	2.09107	2.59191	2.38855	1.98877	3.30349	3.28585	3.07565	1.71961	2.44779	3.31937	3.32497	1.59749
0.058	2.81064	3.19357	2.95314	2.00185	2.23263	2.81318	2.63474	2.1776	3.55693	3.55776	3.38653	1.8966	2.64581	3.61905	3.60586	1.80215
0.06	2.9418	3.41888	3.22349	2.10924	2.39064	3.06309	2.90224	2.36637	3.79887	3.82862	3.69605	2.07046	2.84811	3.93159	3.89498	2.00814
0.062	3.07517	3.66137	3.49541	2.21067	2.56254	3.33958	3.18592	2.548	4.02051	4.08926	3.99444	2.23418	3.04687	4.24584	4.18254	2.20658
0.064	3.20903	3.91811	3.76264	2.30464	2.74433	3.6378	3.47866	2.71506	4.21448	4.33135	4.27272	2.38132	3.23443	4.55046	4.45878	2.38886
0.066	3.34142	4.18455	4.01891	2.38989	2.93059	3.95005	3.7715	2.86019	4.37525	4.54773	4.52307	2.50633	3.40371	4.83461	4.71451	2.54719
0.068	3.4701	4.45448	4.25799	2.46539	3.11474	4.2659	4.05393	2.97654	4.49934	4.73277	4.73919	2.60482	3.5486	5.08846	4.94151	2.67499
0.07	3.59254	4.7201	4.47394	2.53023	3.28929	4.57261	4.31436	3.0583	4.5853	4.88246	4.91647	2.67374	3.66423	5.30362	5.13286	2.76725
0.072	3.70592	4.97227	4.66115	2.58362	3.44622	4.8558	4.54081	3.10107	4.63365	4.99442	5.05197	2.71144	3.74723	5.4735	5.2831	2.82069
0.074	3.80717	5.20096	4.8146	2.62482	3.57751	5.10031	4.72156	3.10225	4.64655	5.06778	5.14437	2.71772	3.79577	5.59343	5.38836	2.83392
0.076	3.89315	5.3958	4.92998	2.65322	3.67564	5.29123	4.84595	3.06122	4.62748	5.10298	5.19377	2.69368	3.80957	5.66074	5.44633	2.80742
0.078	3.96077	5.54673	5.00391	2.66827	3.73407	5.41501	4.90513	2.97952	4.58078	5.10147	5.20143	2.64164	3.7898	5.67463	5.45617	2.74339
0.08	4.0072	5.64475	5.03404	2.66967	3.74778	5.46045	4.89273	2.86069	4.51123	5.06547	5.16949	2.56489	3.73888	5.63605	5.41839	2.6456
0.082	4.03016	5.68262	5.01927	2.65733	3.71362	5.41971	4.80541	2.71012	4.42364	4.99764	5.10072	2.4675	3.66026	5.5474	5.33466	2.51904
0.084	4.02805	5.6555	4.95978	2.63153	3.63066	5.28901	4.64319	2.53465	4.32251	4.90087	4.99821	2.35401	3.55808	5.4123	5.20761	2.36959
0.086	4.00025	5.56145	4.85715	2.59291	3.50026	5.06908	4.40963	2.34216	4.21178	4.77802	4.86525	2.22921	3.43689	5.23524	5.04069	2.20367
0.088	3.94716	5.4018	4.7143	2.54251	3.32608	4.76535	4.11169	2.14099	4.09461	4.63184	4.70515	2.09781	3.30135	5.02137	4.83801	2.02782
0.09	3.87033	5.18118	4.53545	2.48177	3.11392	4.38769	3.75942	1.93938	3.97339	4.4649	4.5212	1.96424	3.15594	4.77623	4.60419	1.84835
0.092	3.77238	4.90741	4.32595	2.41242	2.87134	3.94995	3.36541	1.74498	3.84969	4.27957	4.31668	1.83242	3.00474	4.50559	4.34427	1.67099
0.094	3.65691	4.59111	4.09212	2.33644	2.60724	3.4691	2.94407	1.56429	3.72442	4.07811	4.09487	1.70559	2.85129	4.21526	4.06365	1.50066
0.096	3.52823	4.24504	3.84092	2.25586	2.33128	2.96417	2.51078	1.40236	3.59794	3.86277	3.85917	1.58623	2.69842	3.91107	3.76799	1.34123
0.098	3.39109	3.88336	3.57971	2.1727	2.05329	2.45508	2.08098	1.26246	3.47028	3.6359	3.61316	1.476	2.54831	3.59878	3.46321	1.19551
0.1	3.25036	3.52067	3.31587	2.08871	1.7827	1.96134	1.66924	1.14601	3.34139	3.40011	3.36066	1.37578	2.40248	3.28404	3.15533	1.06513
0.102	3.11069	3.17114	3.05648	2.00536	1.52799	1.50085	1.28845	1.05261	3.21128	3.15835	3.10576	1.28576	2.26188	2.97244	2.85047	0.950707
0.104	2.97618	2.84752	2.80798	1.92367	1.29621	1.08879	0.949075	0.980179	3.08025	2.91404	2.85282	1.20562	2.12704	2.66942	2.55467	0.85196
0.106	2.85011	2.56046	2.57594	1.84418	1.09273	0.736752	0.658649	0.925241	2.94901	2.67101	2.60637	1.13466	1.99824	2.38026	2.27378	0.767899
0.108	2.73485	2.31778	2.36479	1.76698	0.920986	0.452164	0.421445	0.883307	2.81879	2.43357	2.37102	1.072	1.87568	2.11	2.01331	0.69706
0.11	2.63172	2.1242	2.17768	1.69177	0.782498	0.238006	0.238416	0.849298	2.69134	2.20633	2.15125	1.01682	1.75961	1.86337	1.7782	0.637731
0.112	2.54109	1.98114	2.01648	1.61798	0.67699	0.0928876	0.107361	0.818001	2.56892	1.99408	1.95122	0.968423	1.65049	1.6446	1.57269	0.588159
0.114	2.46251	1.8869	1.88174	1.5449	0.602629	0.0114444	0.0233244	0.784515	2.45417	1.80159	1.77456	0.926403	1.54906	1.45733	1.40009	0.546715
0.116	2.39493	1.83698	1.77287	1.47189	0.556377	-0.0149895	-0.0208259	0.744662	2.35001	1.63334	1.62416	0.890664	1.45639	1.30439	1.26266	0.512004
0.118	2.33695	1.82472	1.68828	1.3985	0.5344	0.00251961	-0.0336689	0.69533	2.25942	1.49325	1.50194	0.861408	1.37386	1.18768	1.16146	0.48292
0.12	2.28715	1.84195	1.62568	1.32472	0.53249	0.0515451	-0.0244291	0.634725	2.18525	1.38445	1.4088	0.839063	1.30309	1.10799	1.09629	0.458649
0.122	2.24427	1.8798	1.58232	1.25102	0.546482	0.119393	-0.00216051	0.562525	2.12997	1.30898	1.34446	0.82417	1.24585	1.06492	1.06564	0.438614
0.124	2.20748	1.92951	1.55531	1.17844	0.572609	0.194161	0.0250162	0.479923	2.09551	1.26762	1.30752	0.817241	1.20386	1.05684	1.06677	0.422404
0.126	2.17645	1.98316	1.54189	1.10861	0.607778	0.265665	0.0505609	0.389557	2.08308	1.25978	1.29549	0.818613	1.17869	1.08087	1.09577	0.409676
0.128	2.1514	2.03424	1.53968	1.04371	0.649744	0.326185	0.0699951	0.295331	2.093	1.28341	1.30493	0.828321	1.17152	1.13296	1.14778	0.400068
0.13	2.13305	2.07813	1.54684	0.986286	0.697178	0.370943	0.0811804	0.202148	2.12466	1.33506	1.33167	0.845997	1.18303	1.20808	1.21712	0.393126
0.132	2.12251	2.11233	1.56222	0.939104	0.749625	0.398312	0.0843755	0.115562	2.1765	1.41004	1.371	0.870819	1.21323	1.3004	1.29762	0.388261
0.134	2.121	2.13645	1.58533	0.904922	0.807372	0.409731	0.0820724	0.0413792	2.24606	1.5026	1.41797	0.901503	1.26136	1.40355	1.38286	0.384739
0.136	2.12972	2.15207	1.61635	0.886229	0.871241	0.409349	0.0786338	-0.0147669	2.33014	1.60627	1.46763	0.936359	1.32587	1.51097	1.46648	0.381706
0.138	2.14956	2.16236	1.65596	0.885005	0.942332	0.403446	0.0797662	-0.0478308	2.42492	1.71425	1.51527	0.973379	1.40441	1.61618	1.54245	0.378236
0.14	2.18093	2.17162	1.70515	0.902494	1.02176	0.399681	0.0918846	-0.0537375	2.52624	1.81974	1.55672	1.01037	1.49393	1.71318	1.60539	0.373406
0.142	2.2236	2.18472	1.76504	0.939035	1.11039	0.406248	0.121426	-0.0296973	2.62981	1.91641	1.58844	1.04511	1.59082	1.79668	1.65076	0.366377
0.144	2.27667	2.2065	1.83662	0.993957	1.20863	0.431023	0.17418	0.0255712	2.73147	1.99874	1.60775	1.0755	1.69107	1.86244	1.67513	0.35647
0.146	2.33855	2.24123	1.92054	1.06557	1.31627	0.480763	0.254694	0.111729	2.82743	2.06237	1.61291	1.09974	1.79053	1.90743	1.67631	0.343234
0.148	2.40711	2.29219	2.01695	1.15124	1.43241	0.560451	0.365807	0.226827	2.9145	2.10433	1.60316	1.11645	1.88512	1.93002	1.65347	0.326499
0.15	2.47984	2.36128	2.12538	1.24757	1.55544	0.672815	0.508358	0.367435	2.99019	2.12315	1.57871	1.12481	1.9711	1.93001	1.60721	0.306402
0.152	2.55408	2.44894	2.24471	1.35064	1.68315	0.818082	0.681073	0.528891	3.05286	2.11893	1.54075	1.12461	2.04527	1.90863	1.53949	0.28339
0.154	2.62733	2.55404	2.37318	1.45632	1.81285	0.993959	0.88066	0.705636	3.1017	2.09325	1.49133	1.11633	2.10518	1.86842	1.45363	0.258206
0.156	2.69745	2.67411	2.50857	1.56063	1.94159	1.19584	1.10206	0.89162	3.13674	2.04894	1.43328	1.10113	2.14925	1.81307	1.35413	0.231858
0.158	2.76292	2.80556	2.64832	1.66007	2.06634	1.41724	1.33888	1.08074	3.15875	1.98987	1.37005	1.08082	2.17684	1.74713	1.24645	0.205568
0.16	2.82299	2.9441	2.78976	1.7519	2.18427	1.6503	1.58387	1.26724	3.16912	1.92059	1.30561	1.05777	2.18826	1.67577	1.13679	0.180731
0.162	2.87776	3.08512	2.93033	1.8344	2.29295	1.88652	1.82949	1.44614	3.16971	1.84601	1.24421	1.03485	2.18473	1.60442	1.03174	0.158851
0.164	2.92816	3.22416	3.0678	1.90699	2.3905	2.11739	2.06849	1.61349	3.16269	1.771	1.19026	1.01523	2.16825	1.53844	0.937968	0.141494
0.166	2.97581	3.35728	3.20044	1.97024	2.4758	2.33505	2.29436	1.76658	3.1504	1.70016	1.14811	1.00227	2.14147	1.48279	0.861838	0.130232
0.168	3.02288	3.48143	3.32714	2.02574	2.54851	2.53289	2.50176	1.90403	3.13523	1.63751	1.12188	0.999319	2.1075	1.44174	0.809054	0.126595
0.17	3.07176	3.5946	3.44744	2.07595	2.60911	2.70599	2.68679	2.02571	3.1195	1.58636	1.11526	1.0095	2.06971	1.41865	0.78432	0.13201
0.172	3.12483	3.69601	3.56151	2.12381	2.65886	2.85135	2.84711	2.13257	3.1054	1.54916	1.13135	1.03557	2.03151	1.41577	0.791043	0.147754
0.174	3.18411	3.78602	3.67008	2.17242	2.69967	2.96806	2.98198	2.2264	3.09495	1.52755	1.17245	1.07969	1.99614	1.43417	0.831106	0.174892
0.176	3.25101	3.86603	3.77424	2.22462	2.73397	3.05718	3.09209	2.30948	3.08994	1.52235	1.24	1.1433	1.96653	1.4737	0.904728	0.214216
0.178	3.32611	3.93827	3.87529	2.28265	2.76449	3.12153	3.1794	2.38422	3.09194	1.53367	1.33443	1.22695	1.94506	1.53308	1.01042	0.266185
0.18	3.40905	4.00549	3.97458	2.3478	2.79407	3.16536	3.24679	2.45283	3.10224	1.56103	1.45513	1.33031	1.93348	1.60999	1.14506	0.330873
0.182	3.49847	4.07066	4.07326	2.42028	2.82539	3.19388	3.29779	2.51702	3.12185	1.6035	1.60043	1.45205	1.93281	1.7013	1.30407	0.407921
0.184	3.59212	4.13662	4.17223	2.49903	2.86072	3.2128	3.33625	2.57782	3.15147	1.6598	1.76771	1.58994	1.94326	1.80326	1.48167	0.49651
0.186	3.68696	4.20578	4.27197	2.58187	2.90177	3.22782	3.36603	2.63545	3.19141	1.72843	1.95346	1.74092	1.96423	1.91181	1.67128	0.595358
0.188	3.77948	4.27991	4.37256	2.66563	2.94943	3.24419	3.3908	2.68937	3.24156	1.80769	2.15351	1.90129	1.99438	2.02278	1.86588	0.702746
0.19	3.8659	4.35992	4.4737	2.74645	3.0037	3.26629	3.41378	2.73837	3.30137	1.89577	2.36325	2.06688	2.0317	2.13222	2.05849	0.816572
0.192	3.94255	4.44582	4.57473	2.82019	3.06359	3.29739	3.43765	2.78083	3.36981	1.99077	2.57786	2.23332	2.07367	2.23653	2.24259	0.934437
0.194	4.00611	4.53666	4.67477	2.88283	3.12712	3.33936	3.46447	2.81495	3.44539	2.09068	2.79261	2.39632	2.11742	2.33275	2.41252	1.05376
0.196	4.05393	4.63063	4.77281	2.93089	3.19142	3.39268	3.4956	2.83904	3.52617	2.19342	3.00311	2.55191	2.15996	2.4186	2.56379	1.1719
0.198	4.08418	4.72522	4.8678	2.96183	3.25289	3.45643	3.53172	2.85184	3.60986	2.29686	3.20556	2.69671	2.19841	2.49262	2.69328	1.28631
0.2	4.09604	4.81741	4.95875	2.9743	3.30744	3.5284	3.57288	2.85267	3.69395	2.39884	3.39695	2.82811	2.2302	2.55415	2.7994	1.39467
0.202	4.08968	4.90387	5.04475	2.96834	3.3508	3.60538	3.61846	2.84162	3.77582	2.49727	3.57515	2.94445	2.2533	2.60327	2.88205	1.49503
0.204	4.06632	4.9813	5.12505	2.9454	3.37883	3.68338	3.66733	2.81957	3.85292	2.59016	3.73904	3.04503	2.26637	2.64075	2.94249	1.5859
0.206	4.02803	5.04664	5.19898	2.90821	3.38794	3.75799	3.71783	2.78813	3.92298	2.67578	3.88846	3.13019	2.26886	2.66784	2.98314	1.66634
0.208	3.97767	5.09729	5.26596	2.8606	3.37539	3.82476	3.76789	2.74953	3.98412	2.75272	4.02412	3.20112	2.26104	2.68616	3.00725	1.736
0.21	3.91858	5.13134	5.32543	2.80708	3.3396	3.87948	3.81518	2.70636	4.03507	2.82006	4.14752	3.25978	2.24399	2.69748	3.01862	1.79514
0.212	3.85443	5.1477	5.37684	2.75252	3.28037	3.91856	3.85718	2.66137	4.07524	2.87742	4.26071	3.30866	2.21952	2.70358	3.02116	1.84459
0.214	3.78891	5.14615	5.41961	2.70165	3.19897	3.93922	3.89137	2.61721	4.10481	2.92503	4.36611	3.35052	2.18996	2.70602	3.01868	1.8857
0.216	3.72547	5.12731	5.4531	2.65869	3.09814	3.9397	3.91537	2.57623	4.12476	2.96379	4.46631	3.38821	2.15802	2.70611	3.01448	1.92023
0.218	3.66708	5.09259	5.47665	2.62697	2.98189	3.91935	3.92711	2.54027	4.13685	2.99527	4.56386	3.42438	2.12657	2.70477	3.01128	1.95029
0.22	3.61601	5.04401	5.48958	2.60868	2.85526	3.87862	3.925	2.51061	4.14352	3.02161	4.66111	3.46134	2.09837	2.70254	3.01103	1.97818
0.222	3.57359	4.98398	5.49128	2.60471	2.72391	3.81897	3.90808	2.48793	4.14779	3.04544	4.76003	3.50089	2.07594	2.69962	3.01491	2.00627
0.224	3.54014	4.91504	5.48123	2.61459	2.59365	3.74269	3.87606	2.47235	4.15307	3.06977	4.86218	3.54431	2.06132	2.69589	3.0234	2.03687
0.226	3.51479	4.83961	5.45905	2.63661	2.46997	3.65273	3.82941	2.4635	4.16293	3.09776	4.96863	3.59236	2.05599	2.69112	3.0364	2.07215
0.228	3.49555	4.75977	5.42457	2.66799	2.35757	3.55238	3.76938	2.46073	4.18094	3.13257	5.07992	3.64528	2.06079	2.68501	3.05341	2.11395
0.23	3.47933	4.677	5.37786	2.70511	2.25998	3.44504	3.69786	2.46316	4.21042	3.17715	5.19615	3.70297	2.07588	2.67739	3.07371	2.16375
0.232	3.46216	4.59217	5.31919	2.7439	2.1793	3.33397	3.6173	2.46986	4.25418	3.23404	5.31694	3.76504	2.10082	2.66832	3.09656	2.22255
0.234	3.43939	4.50538	5.24907	2.7801	2.11604	3.22207	3.53057	2.47992	4.3144	3.3052	5.44155	3.831	2.13461	2.65819	3.12132	2.29084
0.236	3.4061	4.41611	5.16824	2.80965	2.06919	3.11175	3.44071	2.49255	4.39242	3.39187	5.56894	3.90031	2.17584	2.64776	3.14758	2.36856
0.238	3.35746	4.32334	5.07758	2.82893	2.03641	3.00481	3.35075	2.50701	4.48864	3.49451	5.69779	3.97248	2.22283	2.63815	3.17519	2.45507
0.24	3.28918	4.22574	4.97813	2.83505	2.01431	2.90246	3.26351	2.52269	4.60245	3.6127	5.82661	4.04708	2.27377	2.63082	3.20426	2.54921
0.242	3.19802	4.12199	4.87103	2.82598	1.9989	2.80537	3.18142	2.53897	4.73228	3.74519	5.95374	4.12371	2.32688	2.62739	3.23506	2.64934
0.244	3.08213	4.01103	4.75752	2.80068	1.98607	2.71376	3.10639	2.55522	4.8756	3.88991	6.07742	4.20197	2.38052	2.62956	3.26792	2.75342
0.246	2.94141	3.89236	4.63892	2.75909	1.97203	2.62752	3.0397	2.57071	5.02906	4.0441	6.19584	4.28134	2.43333	2.63889	3.30312	2.8591
0.248	2.77771	3.76623	4.51664	2.70211	1.95371	2.54638	2.98201	2.58461	5.18864	4.2044	6.3071	4.3611	2.48425	2.65661	3.34069	2.96388
0.25	2.59489	3.63379	4.39215	2.6315	1.92912	2.47003	2.93333	2.59595	5.34986	4.36705	6.40934	4.4402	2.53257	2.68348	3.38039	3.06518
0.252	2.39869	3.49714	4.26703	2.54971	1.8975	2.39823	2.8931	2.60369	5.50799	4.52801	6.5007	4.51718	2.57792	2.71964	3.42154	3.16051
0.254	2.1964	3.35921	4.14288	2.45972	1.8593	2.33085	2.86029	2.60676	5.65829	4.68317	6.5794	4.59019	2.62022	2.76452	3.46305	3.2476
0.256	1.99643	3.2236	4.02139	2.3648	1.81614	2.26789	2.8335	2.60415	5.79621	4.82854	6.6438	4.65694	2.65962	2.81685	3.50342	3.32449
0.258	1.80768	3.09425	3.90418	2.26831	1.77046	2.20946	2.81106	2.59499	5.91769	4.96042	6.69244	4.7148	2.6964	2.87471	3.5409	3.38965
0.26	1.63886	2.97511	3.79276	2.1735	1.7252	2.15561	2.79113	2.57867	6.01926	5.07556	6.72421	4.76097	2.73095	2.93572	3.57362	3.44204
0.262	1.49779	2.86972	3.68845	2.08323	1.68332	2.1063	2.77178	2.55484	6.09832	5.17137	6.73836	4.79265	2.76363	2.9972	3.59984	3.4812
0.264	1.39071	2.78082	3.59217	1.99987	1.6474	2.0612	2.75109	2.52346	6.15321	5.24607	6.7347	4.80727	2.79481	3.05653	3.6182	3.50727
0.266	1.32172	2.71003	3.50439	1.92511	1.6192	2.01961	2.72712	2.48479	6.18335	5.29882	6.71368	4.80278	2.82487	3.11142	3.62797	3.52103
0.268	1.29239	2.6576	3.42498	1.8599	1.59936	1.98036	2.69798	2.43931	6.18931	5.32982	6.67648	4.77792	2.85418	3.16024	3.62933	3.5239
0.27	1.30154	2.62227	3.35315	1.80437	1.58723	1.94176	2.66187	2.38766	6.17278	5.34046	6.62516	4.7324	2.88327	3.20233	3.62354	3.51791
0.272	1.34531	2.60135	3.28737	1.75791	1.5808	1.90166	2.61704	2.3305	6.13661	5.33329	6.56267	4.66715	2.91283	3.23821	3.61308	3.50567
0.274	1.41744	2.59085	3.22546	1.71921	1.57691	1.85752	2.56191	2.26844	6.08465	5.31204	6.49288	4.58439	2.94388	3.26975	3.60169	3.4903
0.276	1.50974	2.58584	3.16466	1.68648	1.57146	1.80662	2.49508	2.20193	6.02163	5.28149	6.42048	4.48765	2.97782	3.30015	3.59421	3.47534
0.278	1.61281	2.58084	3.10185	1.65756	1.55986	1.74627	2.41546	2.1312	5.953	5.24734	6.35094	4.38164	3.01648	3.33387	3.59646	3.46458
0.28	1.71682	2.57037	3.03374	1.63019	1.53752	1.67406	2.32234	2.05629	5.88461	5.21597	6.29021	4.27209	3.06213	3.37635	3.61484	3.46193
0.282	1.81234	2.54941	2.95722	1.60226	1.50038	1.58819	2.21554	1.97704	5.82247	5.19409	6.24455	4.16541	3.11743	3.43369	3.65597	3.47121
0.284	1.89116	2.51398	2.86964	1.57199	1.44536	1.48765	2.0955	1.89318	5.77246	5.18838	6.22011	4.06828	3.18529	3.51215	3.72614	3.4959
0.286	1.94698	2.46147	2.76913	1.53808	1.37079	1.3725	1.96341	1.80447	5.73995	5.2051	6.22266	3.98726	3.26871	3.61768	3.83088	3.53895
0.288	1.97592	2.39095	2.65486	1.49991	1.27669	1.24398	1.82121	1.7108	5.72951	5.24964	6.25713	3.92828	3.37051	3.75536	3.9744	3.60255
0.29	1.97682	2.30335	2.52721	1.4575	1.16488	1.10452	1.67161	1.61237	5.74468	5.32616	6.32732	3.89627	3.49309	3.92895	4.15921	3.68792
0.292	1.95123	2.2013	2.3879	1.41153	1.03892	0.957706	1.51802	1.50971	5.78768	5.43726	6.43557	3.89475	3.6382	4.14045	4.38579	3.79523
0.294	1.90321	2.08902	2.23986	1.36321	0.903853	0.808078	1.36437	1.40383	5.85932	5.5837	6.58256	3.92558	3.80664	4.38985	4.65244	3.92346
0.296	1.83882	1.97189	2.08717	1.31412	0.765858	0.660863	1.21495	1.29617	5.95895	5.76437	6.76715	3.98888	3.99814	4.67499	4.95524	4.07053
0.298	1.76546	1.85596	1.9347	1.26602	0.631717	0.521613	1.07409	1.18857	6.08446	5.97626	6.98647	4.08297	4.21123	4.99164	5.28828	4.2333
0.3	1.69111	1.74744	1.78777	1.22062	0.508272	0.3958	0.945866	1.08315	6.2325	6.21466	7.23601	4.20459	4.44326	5.33375	5.64399	4.40789
0.302	1.62349	1.65209	1.65172	1.17935	0.401845	0.2884	0.833836	0.982176	6.39865	6.47348	7.50994	4.34915	4.69049	5.6938	6.01361	4.58989
0.304	1.56926	1.57473	1.53145	1.14319	0.317723	0.203502	0.740716	0.887877	6.57776	6.74568	7.80143	4.51111	4.94831	6.06336	6.38782	4.77471
0.306	1.5334	1.51884	1.43107	1.11257	0.25972	0.143976	0.668183	0.80225	6.76433	7.02379	8.10318	4.68443	5.2115	6.43368	6.75736	4.95797
0.308	1.51873	1.48626	1.35347	1.08728	0.229895	0.111237	0.616737	0.726907	6.95285	7.30045	8.40785	4.863	5.47463	6.79632	7.11368	5.13582
0.31	1.52569	1.47704	1.3002	1.06656	0.228407	0.105132	0.585656	0.662938	7.1382	7.56896	8.70859	5.04111	5.73237	7.14376	7.44956	5.30527
0.312	1.55235	1.48956	1.27131	1.04913	0.253552	0.123944	0.573079	0.61084	7.31594	7.82376	8.99946	5.2138	5.97991	7.46994	7.75953	5.46436
0.314	1.5947	1.52068	1.26547	1.03342	0.301952	0.164541	0.576175	0.570502	7.48262	8.06082	9.27575	5.37716	6.21325	7.77058	8.04022	5.61229
0.316	1.6471	1.56614	1.2801	1.01773	0.368877	0.222631	0.591412	0.541245	7.63593	8.27786	9.53429	5.52843	6.42943	8.04351	8.29051	5.74942
0.318	1.70293	1.62092	1.31168	1.00048	0.44867	0.293118	0.614893	0.521928	7.77474	8.47445	9.77346	5.66615	6.62666	8.2886	8.51141	5.8771
0.32	1.75529	1.67979	1.35616	0.980421	0.535229	0.370517	0.642716	0.51109	7.89913	8.65188	9.99317	5.79003	6.80435	8.5077	8.70591	5.99745
0.322	1.7977	1.73773	1.40932	0.956795	0.622495	0.449389	0.671345	0.507118	8.01021	8.81297	10.1947	5.90078	6.96301	8.7043	8.87851	6.113
0.324	1.82475	1.79037	1.46716	0.929492	0.70492	0.524772	0.697932	0.508427	8.1099	8.96164	10.3804	5.99994	7.10403	8.88307	9.03472	6.22634
0.326	1.83259	1.83432	1.52628	0.899091	0.777849	0.592538	0.720578	0.51362	8.20065	9.10243	10.5532	6.08954	7.22941	9.04933	9.18048	6.33972
0.328	1.81925	1.86736	1.58409	0.866856	0.837808	0.649681	0.738486	0.521631	8.28509	9.23997	10.7165	6.17182	7.3414	9.20849	9.32155	6.45468
0.33	1.78472	1.88851	1.63896	0.834644	0.882671	0.694475	0.752016	0.531824	8.36569	9.37846	10.8732	6.24893	7.44222	9.3654	9.46293	6.57185
0.332	1.73089	1.89795	1.69024	0.804772	0.911692	0.726521	0.762615	0.544033	8.44443	9.52111	11.026	6.32266	7.53365	9.52395	9.60842	6.69069
0.334	1.66122	1.89688	1.7382	0.779815	0.925414	0.746662	0.772629	0.558572	8.52248	9.66982	11.1764	6.39425	7.61688	9.68654	9.7602	6.80954
0.336	1.58035	1.88722	1.7838	0.7624	0.925476	0.756775	0.785037	0.576167	8.60004	9.82481	11.3249	6.46423	7.69223	9.85393	9.9187	6.92566
0.338	1.4936	1.87129	1.82849	0.754971	0.914323	0.759488	0.803101	0.597868	8.67614	9.98455	11.4708	6.53232	7.7592	10.0251	10.0825	7.03545
0.34	1.40643	1.85148	1.87389	0.759579	0.894877	0.757816	0.829981	0.624908	8.7487	10.1458	11.6122	6.59747	7.81641	10.1971	10.2486	7.13476
0.342	1.32394	1.82995	1.92151	0.777693	0.870175	0.754785	0.868359	0.658541	8.81457	10.3037	11.746	6.65791	7.86181	10.3658	10.4125	7.21923
0.344	1.25051	1.80836	1.97251	0.81005	0.843039	0.753062	0.920084	0.699878	8.86971	10.4523	11.8683	6.71124	7.89287	10.5257	10.5686	7.28471
0.346	1.18947	1.78771	2.02747	0.856553	0.815791	0.754633	0.985892	0.749714	8.90955	10.5848	11.9744	6.75471	7.90688	10.6706	10.711	7.32759
0.348	1.14299	1.76825	2.08629	0.916229	0.790039	0.760563	1.06522	0.808383	8.92927	10.6942	12.0597	6.78534	7.90123	10.7941	10.8333	7.34517
0.35	1.11202	1.74952	2.14814	0.987238	0.76656	0.770852	1.15611	0.87564	8.92427	10.774	12.1194	6.80026	7.87373	10.8904	10.93	7.33584
0.352	1.09639	1.73042	2.21146	1.06693	0.745286	0.784412	1.25528	0.950583	8.89049	10.8182	12.1495	6.79688	7.82282	10.9541	10.9961	7.29925
0.354	1.09498	1.70943	2.27413	1.15199	0.725378	0.79914	1.35826	1.03163	8.82486	10.8223	12.1466	6.77318	7.74782	10.9813	11.0279	7.2363
0.356	1.10592	1.68474	2.33357	1.23856	0.705383	0.81211	1.45967	1.11657	8.72558	10.7836	12.1086	6.72786	7.64899	10.9697	11.0231	7.14912
0.358	1.12682	1.65453	2.38696	1.32248	0.683453	0.819831	1.55353	1.20259	8.59235	10.701	12.0345	6.66054	7.52759	10.9186	10.981	7.04085
0.36	1.15496	1.61716	2.43144	1.39949	0.657585	0.818567	1.63371	1.28648	8.42644	10.5757	11.9247	6.57179	7.38581	10.829	10.9025	6.91543
0.362	1.18743	1.57131	2.46428	1.46549	0.62587	0.804674	1.69433	1.36478	8.23072	10.4106	11.7811	6.46317	7.22661	10.7036	10.79	6.77731
0.364	1.22127	1.51612	2.48307	1.51679	0.58671	0.774928	1.73019	1.43396	8.00952	10.2103	11.6065	6.33714	7.05355	10.5467	10.647	6.63116
0.366	1.25349	1.4512	2.48587	1.5503	0.538983	0.726812	1.7371	1.49067	7.7683	9.98086	11.4051	6.19695	6.87055	10.3633	10.4782	6.48158
0.368	1.28113	1.37665	2.47122	1.56378	0.482148	0.658738	1.71223	1.53194	7.5134	9.72912	11.1816	6.04643	6.68165	10.1594	10.2889	6.33288
0.37	1.30125	1.293	2.43825	1.55594	0.416275	0.570194	1.65429	1.5554	7.25154	9.46242	10.9412	5.88976	6.49072	9.94096	10.0847	6.18882
0.372	1.31099	1.20109	2.38668	1.52655	0.342018	0.46179	1.56362	1.55938	6.98943	9.18802	10.6894	5.73118	6.3013	9.71403	9.87121	6.05251
0.374	1.30763	1.10197	2.31676	1.47647	0.260524	0.335231	1.44218	1.54307	6.73331	8.91263	10.4313	5.57479	6.11636	9.4839	9.65363	5.92629
0.376	1.28866	0.996795	2.22926	1.40758	0.173314	0.193197	1.29345	1.50658	6.48857	8.642	10.1716	5.42427	5.93822	9.25503	9.43659	5.8117
0.378	1.25202	0.88677	2.12543	1.32268	0.0821519	0.0391717	1.12216	1.45092	6.25943	8.3806	9.91422	5.28266	5.76844	9.03076	9.22379	5.70949
0.38	1.19621	0.773075	2.00695	1.22536	-0.0110929	-0.122785	0.934063	1.37797	6.04872	8.1314	9.66218	5.15227	5.6078	8.81315	9.01789	5.6197
0.382	1.12061	0.656884	1.8759	1.11971	-0.104549	-0.288281	0.735525	1.2904	5.85779	7.89582	9.41738	5.03454	5.45639	8.603	8.8204	5.54166
0.384	1.02565	0.539401	1.73473	1.01013	-0.196424	-0.452838	0.533198	1.19151	5.68652	7.6737	9.18066	4.93006	5.31363	8.39986	8.63164	5.47418
0.386	0.91302	0.421927	1.58625	0.901065	-0.285052	-0.612131	0.333631	1.08509	5.53344	7.46353	8.95178	4.83857	5.17842	8.20226	8.4508	5.41557
0.388	0.785766	0.305941	1.43358	0.79674	-0.368903	-0.762192	0.142937	0.975238	5.39596	7.26265	8.72958	4.75907	5.04929	8.00786	8.27604	5.3638
0.39	0.648311	0.193173	1.28014	0.700963	-0.446589	-0.89958	-0.0335123	0.86617	5.27065	7.06758	8.5121	4.68993	4.92455	7.81377	8.10465	5.31657
0.392	0.506323	0.0856437	1.12954	0.616928	-0.51684	-1.02151	-0.191316	0.76204	5.15358	6.87438	8.29685	4.62905	4.80243	7.61679	7.93331	5.2714
0.394	0.366455	-0.014334	0.985523	0.547083	-0.5785	-1.12592	-0.327209	0.666748	5.04065	6.67906	8.08104	4.57399	4.68124	7.41379	7.75833	5.22575
0.396	0.23596	-0.104216	0.851803	0.493049	-0.63053	-1.21152	-0.439145	0.583771	4.92797	6.47792	7.86184	4.52217	4.5595	7.20188	7.57594	5.17708
0.398	0.122198	-0.18134	0.731926	0.455605	-0.672021	-1.27778	-0.526302	0.516006	4.81209	6.26787	7.63668	4.47097	4.43601	6.97874	7.3826	5.12293
0.4	0.0320885	-0.24309	0.629093	0.434724	-0.702234	-1.32488	-0.589008	0.465643	4.6903	6.04675	7.40345	4.41792	4.30995	6.74277	7.17532	5.06101
0.402	-0.028452	-0.28709	0.545991	0.429657	-0.720641	-1.35362	-0.628603	0.434058	4.56077	5.81344	7.16077	4.36076	4.1809	6.49324	6.95191	4.98929
0.404	-0.0550154	-0.311409	0.484645	0.439071	-0.72697	-1.3653	-0.647239	0.421751	4.42265	5.56801	6.90806	4.29764	4.04886	6.23036	6.71119	4.90607
0.406	-0.0451071	-0.314738	0.446302	0.461203	-0.721236	-1.3616	-0.647633	0.428324	4.27607	5.31174	6.64575	4.22714	3.91419	5.95532	6.45322	4.81006
0.408	0.00160363	-0.29654	0.431372	0.49404	-0.703755	-1.34436	-0.632802	0.452504	4.12211	5.04698	6.37526	4.14842	3.77764	5.67018	6.17931	4.70047
0.41	0.0832159	-0.257118	0.439434	0.535494	-0.675119	-1.31547	-0.60578	0.492223	3.96267	4.77703	6.09895	4.06125	3.64023	5.37783	5.89209	4.57709
0.412	0.195725	-0.197622	0.469298	0.583561	-0.636152	-1.27669	-0.569362	0.544738	3.80032	4.50592	5.8201	3.9661	3.50319	5.08179	5.59536	4.44037
0.414	0.333336	-0.119966	0.519131	0.63645	-0.587829	-1.22948	-0.525868	0.606805	3.63807	4.23807	5.54266	3.86411	3.36787	4.78599	5.29393	4.29139
0.416	0.488931	-0.0266905	0.586619	0.69267	-0.531183	-1.17488	-0.476979	0.674882	3.47917	3.97806	5.27106	3.75713	3.23566	4.49458	4.9933	4.13197
0.418	0.654646	0.0792439	0.669154	0.751069	-0.467207	-1.11351	-0.423632	0.745355	3.32689	3.73024	5.00994	3.6476	3.10788	4.21161	4.69934	3.96457
0.42	0.822491	0.194677	0.76402	0.810817	-0.396763	-1.04548	-0.366	0.814767	3.18429	3.49849	4.76383	3.53849	2.98571	3.94085	4.41784	3.79225
0.422	0.984966	0.316477	0.868557	0.871353	-0.320525	-0.970472	-0.303553	0.880041	3.05403	3.28589	4.53682	3.43309	2.87007	3.68547	4.15414	3.61858
0.424	1.13559	0.441747	0.980284	0.932284	-0.238946	-0.88784	-0.235203	0.93867	2.93822	3.09461	4.33231	3.33481	2.76162	3.4479	3.91267	3.44741
0.426	1.26933	0.56798	1.09698	0.993274	-0.152281	-0.796759	-0.159506	0.988859	2.83823	2.92567	4.15266	3.24694	2.66065	3.22963	3.69663	3.28276
0.428	1.38282	0.693157	1.21669	1.05392	-0.0606402	-0.696406	-0.0749107	1.02962	2.75466	2.77898	3.99906	3.17236	2.56708	3.03114	3.50775	3.12852
0.43	1.47448	0.815785	1.33772	1.11365	0.0359171	-0.586156	0.0199705	1.0608	2.6873	2.65331	3.87139	3.11334	2.48049	2.85191	3.34606	2.98827
0.432	1.54442	0.934861	1.45853	1.17164	0.13727	-0.465769	0.126105	1.08302	2.63507	2.54641	3.76817	3.07121	2.40011	2.69044	3.20997	2.86497
0.434	1.5942	1.04979	1.57768	1.22679	0.243114	-0.335549	0.243814	1.09763	2.59616	2.45524	3.68666	3.04628	2.3249	2.54444	3.09637	2.76084
0.436	1.62648	1.16029	1.69372	1.27773	0.352858	-0.196451	0.372607	1.10649	2.56806	2.37619	3.62306	3.03769	2.25363	2.41103	3.00087	2.67712
0.438	1.64463	1.26622	1.80508	1.32291	0.465539	-0.0501292	0.511093	1.11182	2.54779	2.30536	3.57274	3.04339	2.18497	2.28704	2.91822	2.61398
0.44	1.65232	1.36749	1.91007	1.36067	0.579788	0.101085	0.656978	1.11597	2.532	2.23891	3.53064	3.06026	2.11764	2.16929	2.8428	2.57049
0.442	1.65314	1.46397	2.00681	1.38945	0.693836	0.254274	0.807144	1.12121	2.51726	2.17333	3.49162	3.08428	2.05048	2.0549	2.76906	2.54469
0.444	1.6503	1.55536	2.09332	1.40791	0.805578	0.406093	0.957814	1.12951	2.50025	2.10572	3.45087	3.11081	1.98261	1.94159	2.69212	2.53366
0.446	1.64642	1.64127	2.16757	1.4151	0.912675	0.552964	1.10478	1.14236	2.47803	2.03404	3.40432	3.13492	1.91349	1.82793	2.60815	2.53375
0.448	1.64349	1.72115	2.22763	1.41064	1.0127	0.691311	1.24367	1.16064	2.44821	1.95722	3.34893	3.15182	1.84301	1.71346	2.51479	2.54087
0.45	1.64282	1.7944	2.27182	1.39477	1.10328	0.817798	1.37026	1.18454	2.40914	1.87527	3.28294	3.15717	1.7715	1.5988	2.41135	2.5507
0.452	1.64524	1.86043	2.29886	1.36843	1.18232	0.929547	1.48072	1.21355	2.36005	1.78922	3.20601	3.14755	1.69978	1.48559	2.29887	2.55912
0.454	1.65116	1.91875	2.30807	1.33326	1.24808	1.02433	1.57193	1.24651	2.3011	1.70103	3.11918	3.12069	1.62903	1.37636	2.18003	2.56239
0.456	1.66086	1.96905	2.29942	1.29149	1.29938	1.10071	1.64165	1.28172	2.23335	1.6134	3.02481	3.07573	1.56078	1.2743	2.05893	2.55753
0.458	1.67456	2.01126	2.27372	1.24581	1.33565	1.15811	1.68868	1.31709	2.15867	1.52951	2.9263	3.01335	1.49674	1.18295	1.94065	2.54246
0.46	1.69258	2.04558	2.23252	1.19921	1.35699	1.19681	1.71294	1.35036	2.07957	1.45273	2.82774	2.93569	1.43868	1.10586	1.83083	2.51614
0.462	1.71533	2.07244	2.17819	1.15468	1.36417	1.2179	1.71543	1.37929	1.99899	1.3863	2.7336	2.84629	1.38824	1.04623	1.73508	2.47867
0.464	1.74331	2.09246	2.1137	1.11503	1.35856	1.22316	1.69819	1.40186	1.91999	1.33302	2.64822	2.74976	1.34677	1.00659	1.65847	2.43119
0.466	1.77694	2.10637	2.04248	1.08263	1.34203	1.21488	1.66405	1.41647	1.84554	1.29501	2.57544	2.65144	1.3152	0.98846	1.60506	2.37579
0.468	1.81639	2.1149	1.9682	1.05922	1.3168	1.19565	1.6165	1.42203	1.77818	1.27349	2.51826	2.55698	1.29391	0.992195	1.57746	2.31529
0.47	1.86136	2.11865	1.89447	1.04574	1.28525	1.16815	1.55934	1.41806	1.71986	1.26863	2.47852	2.47185	1.28266	1.01686	1.57666	2.25304
0.472	1.91089	2.11799	1.82458	1.04224	1.24975	1.13492	1.49646	1.40468	1.67171	1.27954	2.45677	2.40087	1.28054	1.06022	1.60183	2.19257
0.474	1.96319	2.11299	1.76123	1.04789	1.21243	1.09816	1.43147	1.38256	1.63404	1.30429	2.45221	2.34783	1.28602	1.11888	1.65044	2.13736
0.476	2.01557	2.1033	1.7063	1.06102	1.17503	1.05957	1.36749	1.35277	1.60623	1.34005	2.46276	2.3151	1.29702	1.18847	1.71845	2.09055
0.478	2.0645	2.08822	1.6607	1.07931	1.1387	1.02019	1.3069	1.31664	1.58687	1.38328	2.48527	2.3035	1.31102	1.26397	1.8006	2.05469
0.48	2.10573	2.06668	1.6243	1.09991	1.10393	0.980396	1.25116	1.27559	1.57391	1.42998	2.51579	2.31213	1.32525	1.34	1.89089	2.03162
0.482	2.13459	2.03733	1.59595	1.11977	1.0705	0.939831	1.20075	1.23094	1.56479	1.47594	2.54991	2.33851	1.33681	1.41122	1.98301	2.0223
0.484	2.14638	1.99869	1.57359	1.13584	1.03748	0.897515	1.15515	1.18377	1.55671	1.51704	2.58316	2.37873	1.34291	1.47269	2.07082	2.02678
0.486	2.13671	1.94927	1.55445	1.14536	1.00331	0.85193	1.1129	1.13481	1.54685	1.54948	2.61134	2.42781	1.34099	1.52013	2.14879	2.04423
0.488	2.10202	1.88775	1.53533	1.14611	0.966009	0.801189	1.07181	1.08439	1.53253	1.57001	2.63084	2.48004	1.32888	1.5502	2.21232	2.07301
0.49	2.03996	1.81318	1.51291	1.13652	0.923307	0.743222	1.0291	1.03248	1.51141	1.57603	2.63888	2.52946	1.3049	1.56067	2.25805	2.11075
0.492	1.94967	1.72505	1.48406	1.11587	0.872932	0.675977	0.981716	0.978702	1.4816	1.56576	2.63364	2.57028	1.26794	1.55042	2.2839	2.15456
0.494	1.83202	1.62349	1.44609	1.08425	0.812845	0.59762	0.926565	0.922467	1.44173	1.53818	2.6143	2.59734	1.21749	1.51951	2.28915	2.20113
0.496	1.68962	1.50923	1.39706	1.04252	0.741475	0.50671	0.860792	0.863105	1.39099	1.4931	2.58097	2.60639	1.15363	1.46901	2.27428	2.24693
0.498	1.52669	1.38367	1.33585	0.992239	0.65792	0.402339	0.782007	0.79999	1.32912	1.43102	2.53457	2.59438	1.07702	1.40088	2.24081	2.28838
0.5	1.34882	1.24876	1.26227	0.935402	0.562082	0.284222	0.688473	0.732673	1.25641	1.3531	2.47656	2.55958	0.988819	1.31776	2.19101	2.32197
0.502	1.16251	1.10693	1.17698	0.874261	0.454725	0.152742	0.579231	0.660966	1.17363	1.26101	2.40876	2.50164	0.890686	1.22274	2.12763	2.34447
0.504	0.974661	0.960866	1.08139	0.811067	0.337459	0.00893823	0.454156	0.585007	1.08203	1.15687	2.33306	2.42148	0.784672	1.11914	2.05361	2.35299
0.506	0.792063	0.813351	0.977424	0.74783	0.212624	-0.145552	0.313957	0.505261	0.983292	1.04311	2.25123	2.32115	0.673169	1.01036	1.97181	2.34513
0.508	0.620804	0.667038	0.867274	0.686121	0.0831199	-0.308587	0.160114	0.422494	0.879502	0.922402	2.16474	2.20361	0.558832	0.899611	1.88483	2.31907
0.51	0.465804	0.524253	0.753158	0.626921	-0.0478334	-0.477644	-0.00522925	0.3377	0.773078	0.797583	2.07468	2.07244	0.444498	0.789877	1.79482	2.27364
0.512	0.330432	0.386826	0.637054	0.57054	-0.176961	-0.649954	-0.179401	0.252008	0.666717	0.671535	1.98167	1.93156	0.333079	0.68374	1.70344	2.20838
0.514	0.216268	0.25596	0.52051	0.516614	-0.301202	-0.822645	-0.359354	0.16658	0.563278	0.547104	1.88601	1.78494	0.227444	0.583331	1.61183	2.12357
0.516	0.123028	0.13217	0.404518	0.464175	-0.417958	-0.992867	-0.541824	0.0825033	0.465642	0.426989	1.78766	1.6364	0.130278	0.490277	1.52062	2.02019
0.518	0.0486532	0.0152713	0.289468	0.411796	-0.525291	-1.15791	-0.723471	0.000708805	0.376525	0.313609	1.68644	1.48931	0.0439268	0.405662	1.43006	1.89995
0.52	-0.0104452	-0.0955562	0.175198	0.357782	-0.622044	-1.31532	-0.901017	-0.0780941	0.29826	0.208966	1.58218	1.3465	-0.0297664	0.33001	1.34005	1.76516
0.522	-0.0590084	-0.201648	0.0611194	0.300403	-0.707895	-1.46291	-1.07135	-0.153445	0.232571	0.114499	1.4748	1.21011	-0.0896144	0.263278	1.25028	1.61865
0.524	-0.102462	-0.304688	-0.0535842	0.238136	-0.783302	-1.59891	-1.2316	-0.225129	0.180348	0.0309513	1.36448	1.08158	-0.135218	0.204857	1.16032	1.46365
0.526	-0.146398	-0.406506	-0.169727	0.169894	-0.849384	-1.72188	-1.37925	-0.293135	0.14146	-0.0417338	1.25168	0.961635	-0.167052	0.153599	1.06971	1.30359
0.528	-0.196054	-0.508866	-0.287875	0.0952228	-0.907724	-1.83081	-1.51211	-0.357595	0.114641	-0.104476	1.1372	0.850348	-0.186499	0.107861	0.978033	1.14198
0.53	-0.255837	-0.613257	-0.408118	0.0144363	-0.960126	-1.92507	-1.62841	-0.418697	0.0974602	-0.159054	1.02211	0.747254	-0.195809	0.0655762	0.884967	0.98224
0.532	-0.328932	-0.720713	-0.529898	-0.071316	-1.00836	-2.00442	-1.72682	-0.476588	0.0864132	-0.208028	0.907706	0.651485	-0.197981	0.0243667	0.790318	0.82752
0.534	-0.41703	-0.831678	-0.65191	-0.160066	-1.05392	-2.06898	-1.80642	-0.531286	0.0771235	-0.25458	0.795389	0.561927	-0.19658	-0.0183196	0.694059	0.680618
0.536	-0.52019	-0.945923	-0.772084	-0.24913	-1.0978	-2.11916	-1.86676	-0.582595	0.0646635	-0.302287	0.686582	0.477388	-0.195486	-0.0650327	0.596356	0.54387
0.538	-0.636858	-1.06253	-0.88768	-0.335286	-1.14041	-2.15571	-1.90782	-0.630052	0.0439652	-0.354822	0.582611	0.396754	-0.198599	-0.118122	0.497591	0.419119
0.54	-0.76402	-1.17996	-0.995454	-0.415024	-1.18144	-2.17959	-1.93001	-0.672899	0.0102909	-0.415619	0.484633	0.319134	-0.209528	-0.179525	0.398395	0.307704
0.542	-0.89749	-1.29614	-1.09192	-0.484837	-1.22001	-2.19201	-1.93418	-0.710097	-0.0402796	-0.487525	0.393587	0.243962	-0.231279	-0.250555	0.299679	0.210495
0.544	-1.0323	-1.40864	-1.17364	-0.541539	-1.2547	-2.19429	-1.92158	-0.740377	-0.110396	-0.572476	0.310188	0.171071	-0.265977	-0.331711	0.202664	0.127964
0.546	-1.16314	-1.51489	-1.23757	-0.582571	-1.28384	-2.1879	-1.8938	-0.762341	-0.201068	-0.671212	0.234958	0.100708	-0.314652	-0.422522	0.108915	0.0602631
0.548	-1.28487	-1.61238	-1.28136	-0.606275	-1.30575	-2.17436	-1.85276	-0.774587	-0.31142	-0.783095	0.168279	0.0335153	-0.377089	-0.521452	0.0203475	0.00731445
0.55	-1.39295	-1.69888	-1.30363	-0.612101	-1.319	-2.15517	-1.80065	-0.775871	-0.438608	-0.906015	0.110476	-0.0295384	-0.451784	-0.625863	-0.0607683	-0.0311022
0.552	-1.48386	-1.77264	-1.30417	-0.600733	-1.32271	-2.13181	-1.73988	-0.765279	-0.577915	-1.03642	0.0618892	-0.0872624	-0.535984	-0.732073	-0.131845	-0.0552828
0.554	-1.55543	-1.83252	-1.28407	-0.574108	-1.31678	-2.10565	-1.673	-0.742404	-0.723024	-1.1695	0.0229465	-0.138369	-0.625832	-0.835483	-0.19004	-0.0655529
0.556	-1.60702	-1.8781	-1.24569	-0.535328	-1.30202	-2.07793	-1.60264	-0.707497	-0.866455	-1.2994	-0.00579946	-0.18161	-0.716595	-0.93079	-0.232361	-0.0622495
0.558	-1.63957	-1.90972	-1.19255	-0.488475	-1.28017	-2.04969	-1.53147	-0.66158	-1.00012	-1.41965	-0.0236616	-0.215912	-0.802969	-1.01228	-0.2558	-0.0457289
0.56	-1.65553	-1.92842	-1.12918	-0.438318	-1.25388	-2.02179	-1.46209	-0.606509	-1.11596	-1.52359	-0.0298493	-0.240484	-0.879428	-1.07415	-0.257509	-0.0163966
0.562	-1.65864	-1.93585	-1.06075	-0.38997	-1.22649	-1.99485	-1.39696	-0.544954	-1.20661	-1.60479	-0.0235341	-0.254908	-0.940604	-1.11092	-0.23499	0.0252477
0.564	-1.65356	-1.9341	-0.992716	-0.348492	-1.20173	-1.96922	-1.33834	-0.48031	-1.26598	-1.65758	-0.00394466	-0.259173	-0.981671	-1.11777	-0.186299	0.0785595
0.566	-1.64544	-1.9255	-0.93046	-0.318495	-1.18342	-1.94499	-1.28813	-0.416516	-1.28983	-1.67741	0.0295225	-0.253682	-0.998695	-1.09093	-0.110251	0.142702
0.568	-1.63946	-1.91244	-0.878847	-0.303777	-1.17501	-1.92197	-1.24786	-0.357806	-1.27605	-1.66122	0.0771882	-0.239202	-0.988931	-1.02802	-0.00658607	0.216614
0.57	-1.64028	-1.89706	-0.841867	-0.307018	-1.17924	-1.8997	-1.21852	-0.308397	-1.22492	-1.60766	0.138987	-0.216781	-0.951046	-0.928236	0.123885	0.298989
0.572	-1.65166	-1.88114	-0.822321	-0.329564	-1.1978	-1.87746	-1.20048	-0.272148	-1.13905	-1.51721	0.214392	-0.187639	-0.885243	-0.792541	0.279205	0.388288
0.574	-1.67603	-1.86589	-0.821598	-0.371322	-1.23103	-1.85428	-1.19346	-0.252208	-1.02318	-1.39214	0.302365	-0.153036	-0.793281	-0.623682	0.456255	0.482765
0.576	-1.71425	-1.85185	-0.839561	-0.430768	-1.27784	-1.82898	-1.19641	-0.250701	-0.883802	-1.23636	0.401361	-0.114155	-0.678379	-0.426104	0.650817	0.58052
0.578	-1.76549	-1.83887	-0.874548	-0.505071	-1.33563	-1.80026	-1.20759	-0.268469	-0.728613	-1.05517	0.509367	-0.0719869	-0.545015	-0.205747	0.857715	0.679565
0.58	-1.82733	-1.82613	-0.923494	-0.590315	-1.40052	-1.76672	-1.22451	-0.304917	-0.565933	-0.854916	0.623981	-0.0272554	-0.398624	0.0302655	1.07102	0.777902
0.582	-1.89587	-1.81224	-0.982166	-0.681802	-1.46753	-1.72699	-1.24413	-0.357963	-0.404042	-0.642538	0.742527	0.0196166	-0.245227	0.274036	1.28435	0.873601
0.584	-1.96616	-1.79543	-1.04548	-0.774401	-1.531	-1.67979	-1.26291	-0.424125	-0.250572	-0.425157	0.8622	0.0684952	-0.0910091	0.517351	1.49113	0.964876
0.586	-2.03256	-1.77371	-1.10789	-0.862927	-1.58504	-1.62406	-1.27711	-0.498732	-0.111966	-0.209624	0.980208	0.119473	0.0581106	0.752178	1.68504	1.05015
0.588	-2.08934	-1.74512	-1.16382	-0.942495	-1.62401	-1.55904	-1.28293	-0.576248	0.00693562	-0.00211405	1.09393	0.172769	0.196894	0.97115	1.86024	1.1281
0.59	-2.1311	-1.70796	-1.20807	-1.00885	-1.64304	-1.48436	-1.27685	-0.650689	0.103156	0.192209	1.20106	0.228595	0.321134	1.16801	2.01183	1.19771
0.592	-2.15335	-1.66096	-1.23622	-1.05864	-1.63841	-1.40012	-1.25586	-0.716093	0.175677	0.369449	1.29972	0.287013	0.427919	1.33798	2.13601	1.25825
0.594	-2.15291	-1.6035	-1.24494	-1.08959	-1.60795	-1.30691	-1.21769	-0.767005	0.225362	0.527125	1.38853	0.347807	0.515781	1.47802	2.23041	1.30933
0.596	-2.12816	-1.53567	-1.23223	-1.1006	-1.55125	-1.20584	-1.16104	-0.79893	0.254734	0.664217	1.4667	0.410374	0.584723	1.58695	2.29412	1.35084
0.598	-2.07924	-1.45833	-1.19758	-1.09178	-1.46972	-1.09851	-1.08573	-0.808714	0.267624	0.781093	1.534	0.473671	0.636108	1.66547	2.32782	1.38294
0.6	-2.00806	-1.3731	-1.14193	-1.06438	-1.36655	-0.986949	-0.992697	-0.794828	0.268742	0.879345	1.59076	0.536221	0.672439	1.71603	2.33365	1.40605
0.602	-1.9181	-1.28223	-1.06767	-1.02065	-1.24649	-0.87352	-0.884061	-0.7575	0.263194	0.961536	1.63776	0.596179	0.697041	1.74254	2.31509	1.42077
0.604	-1.81413	-1.1885	-0.978342	-0.963675	-1.11545	-0.760795	-0.762959	-0.698726	0.256015	1.03089	1.67619	0.651471	0.713676	1.75005	2.27673	1.42785
0.606	-1.70186	-1.09498	-0.878458	-0.897122	-0.980106	-0.65142	-0.633387	-0.622111	0.251728	1.09093	1.70749	0.699975	0.726141	1.7443	2.22392	1.42818
0.608	-1.58741	-1.00482	-0.77313	-0.82502	-0.847364	-0.547964	-0.499952	-0.532602	0.253987	1.14515	1.73325	0.739738	0.737877	1.73124	2.1625	1.4227
0.61	-1.47688	-0.921066	-0.667734	-0.751517	-0.723808	-0.452779	-0.367592	-0.4361	0.265317	1.19667	1.75505	0.769198	0.751642	1.71662	2.09833	1.41242
0.612	-1.37588	-0.846416	-0.567557	-0.680653	-0.615214	-0.367884	-0.241278	-0.339011	0.28696	1.24795	1.77437	0.787388	0.769266	1.70552	2.03702	1.39835
0.614	-1.28914	-0.783088	-0.477487	-0.616163	-0.526121	-0.29487	-0.125731	-0.247772	0.318848	1.30062	1.79246	0.794088	0.791523	1.70202	1.98357	1.3815
0.616	-1.22023	-0.732701	-0.401752	-0.56132	-0.45952	-0.234855	-0.0251706	-0.168383	0.359676	1.35533	1.81031	0.78991	0.818129	1.70895	1.94208	1.36288
0.618	-1.17142	-0.696235	-0.343725	-0.518814	-0.416695	-0.188481	0.0568845	-0.105992	0.407079	1.41176	1.8286	0.776308	0.847853	1.72775	1.91559	1.34351
0.62	-1.14361	-0.674055	-0.305821	-0.490678	-0.397223	-0.155954	0.11775	-0.0645709	0.457881	1.46871	1.84766	0.755487	0.878738	1.75846	1.90594	1.32436
0.622	-1.13646	-0.665982	-0.289458	-0.478257	-0.399129	-0.137121	0.15564	-0.0466873	0.508396	1.52429	1.86758	0.730242	0.9084	1.79983	1.91376	1.30646
0.624	-1.14859	-0.671425	-0.295094	-0.482202	-0.419194	-0.131581	0.169674	-0.0533953	0.554758	1.57613	1.88817	0.70373	0.934358	1.84951	1.93853	1.29081
0.626	-1.17783	-0.689532	-0.322325	-0.502509	-0.453364	-0.138803	0.159816	-0.084243	0.593246	1.62172	1.90913	0.679194	0.954385	1.90435	1.97867	1.27841
0.628	-1.22155	-0.719352	-0.37001	-0.538571	-0.497236	-0.158243	0.126785	-0.137384	0.620597	1.65868	1.93003	0.65968	0.966806	1.96074	2.03176	1.27021
0.63	-1.277	-0.759986	-0.436424	-0.589247	-0.546549	-0.189443	0.0719409	-0.209778	0.634268	1.6851	1.95047	0.647765	0.970743	2.01501	2.09475	1.26712
0.632	-1.34157	-0.810701	-0.519405	-0.652941	-0.597647	-0.2321	-0.0028476	-0.297453	0.632648	1.69977	1.97008	0.645329	0.966262	2.06371	2.16421	1.26984
0.634	-1.41305	-0.871007	-0.616494	-0.727687	-0.647851	-0.286081	-0.0953136	-0.395815	0.615195	1.70237	1.98859	0.65339	0.954416	2.10401	2.23654	1.2789
0.636	-1.48974	-0.940667	-0.725044	-0.811231	-0.695706	-0.351407	-0.202896	-0.499962	0.582502	1.69357	2.00582	0.672022	0.937181	2.13391	2.30824	1.29445
0.638	-1.57056	-1.01966	-0.8423	-0.901112	-0.741076	-0.428168	-0.322815	-0.604994	0.536273	1.67504	2.0217	0.700355	0.917295	2.1524	2.37609	1.31627
0.64	-1.65497	-1.10806	-0.96545	-0.994741	-0.785074	-0.516417	-0.452134	-0.706302	0.47923	1.64931	2.03621	0.73666	0.898017	2.15958	2.43731	1.34367
0.642	-1.74284	-1.20596	-1.09166	-1.08947	-0.829846	-0.616023	-0.587791	-0.799803	0.414932	1.61964	2.04932	0.778506	0.88284	2.1566	2.48969	1.37541
0.644	-1.83429	-1.31321	-1.21807	-1.18266	-0.878218	-0.726513	-0.726632	-0.882133	0.347539	1.5897	2.06097	0.822965	0.875172	2.1456	2.53167	1.40979
0.646	-1.92945	-1.42934	-1.34182	-1.27176	-0.93326	-0.846929	-0.865436	-0.950778	0.281513	1.56332	2.07098	0.866858	0.878035	2.12949	2.5624	1.44467
0.648	-2.02823	-1.55335	-1.46005	-1.35435	-0.997812	-0.975706	-1.00095	-1.00415	0.22129	1.5441	2.079	0.907002	0.893796	2.11176	2.58169	1.47758
0.65	-2.13014	-1.68363	-1.56995	-1.42821	-1.07403	-1.11061	-1.12996	-1.04162	0.170947	1.53516	2.08453	0.940456	0.923957	2.09614	2.59005	1.50593
0.652	-2.23411	-1.81788	-1.66879	-1.4914	-1.163	-1.2487	-1.24936	-1.06346	0.133869	1.5388	2.08692	0.964719	0.969026	2.08639	2.58863	1.52723
0.654	-2.33847	-1.95321	-1.75406	-1.54231	-1.26449	-1.38647	-1.35625	-1.0708	0.112477	1.55638	2.08541	0.9779	1.02847	2.08598	2.57911	1.53928
0.656	-2.44095	-2.08616	-1.82355	-1.57974	-1.37684	-1.5199	-1.4481	-1.0655	0.108006	1.58814	2.07924	0.978823	1.10076	2.09786	2.56368	1.54051
0.658	-2.53883	-2.21298	-1.87553	-1.60296	-1.49698	-1.64477	-1.52289	-1.05003	0.120392	1.63322	2.06776	0.967077	1.18348	2.12431	2.5449	1.5301
0.66	-2.62917	-2.32985	-1.90887	-1.61179	-1.62075	-1.75691	-1.57926	-1.02728	0.14825	1.68974	2.05054	0.943016	1.27349	2.16673	2.52562	1.5082
0.662	-2.70904	-2.43325	-1.92329	-1.60665	-1.74319	-1.8525	-1.6167	-1.00046	0.188969	1.75498	2.02755	0.907707	1.3672	2.22564	2.50882	1.47604
0.664	-2.77591	-2.52021	-1.91938	-1.58859	-1.85905	-1.92844	-1.63562	-0.972841	0.238922	1.82563	1.99923	0.862845	1.46079	2.30064	2.49754	1.43587
0.666	-2.82792	-2.58872	-1.8988	-1.55931	-1.96334	-1.98268	-1.63747	-0.947668	0.293755	1.89805	1.96662	0.810642	1.55046	2.39048	2.49464	1.39093
0.668	-2.86413	-2.63791	-1.86423	-1.52115	-2.05178	-2.0144	-1.62473	-0.927943	0.34875	1.96861	1.93134	0.753696	1.63268	2.49312	2.50272	1.3452
0.67	-2.88473	-2.66829	-1.81938	-1.477	-2.12132	-2.02423	-1.60084	-0.916298	0.399216	2.03396	1.89556	0.694861	1.70438	2.60586	2.52389	1.30313
0.672	-2.89111	-2.68172	-1.76878	-1.4302	-2.17041	-2.01429	-1.57006	-0.914859	0.44087	2.09125	1.86192	0.637118	1.76309	2.72551	2.55961	1.26932
0.674	-2.88577	-2.68139	-1.7176	-1.38437	-2.19916	-1.98803	-1.53717	-0.925129	0.470181	2.13831	1.83331	0.583447	1.80707	2.84849	2.61054	1.24809
0.676	-2.87217	-2.67154	-1.67126	-1.34317	-2.20935	-1.95009	-1.5072	-0.947906	0.484621	2.17375	1.81267	0.536715	1.83528	2.97102	2.6764	1.24313
0.678	-2.85439	-2.65713	-1.63508	-1.31009	-2.20418	-1.90587	-1.48502	-0.983214	0.482824	2.1969	1.80268	0.499566	1.84736	3.08921	2.75591	1.25713
0.68	-2.83677	-2.64337	-1.6138	-1.28816	-2.18793	-1.86111	-1.47489	-1.03027	0.464611	2.20777	1.80553	0.474308	1.84361	3.19923	2.84671	1.29148
0.682	-2.82341	-2.63519	-1.61118	-1.27965	-2.16546	-1.82137	-1.48009	-1.08751	0.430906	2.20688	1.82261	0.462815	1.82477	3.29743	2.94544	1.34611
0.684	-2.81779	-2.63678	-1.62956	-1.28591	-2.14166	-1.79149	-1.50252	-1.15257	0.383537	2.19503	1.85432	0.466413	1.792	3.38042	3.04788	1.41939
0.686	-2.82234	-2.65105	-1.66962	-1.30713	-2.12092	-1.77516	-1.54246	-1.22247	0.32495	2.17313	1.89989	0.485783	1.74665	3.44522	3.14909	1.50819
0.688	-2.83818	-2.67932	-1.73011	-1.34228	-2.10662	-1.77449	-1.59838	-1.29364	0.257884	2.14194	1.95736	0.520856	1.69019	3.48933	3.24374	1.60804
0.69	-2.86492	-2.72115	-1.80792	-1.38914	-2.1008	-1.78982	-1.66699	-1.36216	0.185022	2.10197	2.02357	0.570733	1.62409	3.51088	3.32642	1.71341
0.692	-2.90073	-2.77427	-1.89817	-1.44442	-2.10395	-1.81967	-1.7434	-1.42398	0.108679	2.05331	2.09436	0.633632	1.54979	3.50866	3.39198	1.81813
0.694	-2.9425	-2.83484	-1.99463	-1.504	-2.11503	-1.86088	-1.82153	-1.47516	0.0305596	1.99569	2.16476	0.706877	1.46865	3.48227	3.43592	1.91572
0.696	-2.98614	-2.89781	-2.09015	-1.56328	-2.13163	-1.90893	-1.89456	-1.51214	-0.0483938	1.92844	2.2293	0.786942	1.38199	3.4321	3.45473	1.99997
0.698	-3.02711	-2.95749	-2.17736	-1.61762	-2.15034	-1.95848	-1.95561	-1.53208	-0.128037	1.85073	2.28244	0.869572	1.2911	3.35946	3.44615	2.0653
0.7	-3.0609	-3.00822	-2.24937	-1.66271	-2.16728	-2.00393	-1.99841	-1.53309	-0.208944	1.76168	2.31888	0.949969	1.19739	3.26647	3.40941	2.1072
0.702	-3.08363	-3.04504	-2.30042	-1.69506	-2.1786	-2.04013	-2.01797	-1.5145	-0.292213	1.66067	2.33405	1.02306	1.10238	3.1561	3.34531	2.12258
0.704	-3.0925	-3.06439	-2.32662	-1.71236	-2.18107	-2.06298	-2.01122	-1.47703	-0.379194	1.54754	2.32438	1.08383	1.00781	3.03199	3.2562	2.10995
0.706	-3.08628	-3.06463	-2.32639	-1.7137	-2.17261	-2.07	-1.97747	-1.42287	-0.471164	1.42284	2.28766	1.12766	0.915657	2.89834	3.14588	2.0696
0.708	-3.06551	-3.04644	-2.30078	-1.69976	-2.15264	-2.06072	-1.91862	-1.35568	-0.568988	1.288	2.22323	1.15073	0.828137	2.75975	3.01932	2.00354
0.71	-3.03261	-3.01289	-2.25357	-1.67275	-2.1223	-2.03686	-1.83926	-1.28046	-0.672812	1.14545	2.13211	1.15037	0.74766	2.62093	2.88237	1.9154
0.712	-2.99175	-2.96938	-2.19104	-1.63628	-2.08447	-2.00232	-1.7464	-1.20324	-0.781833	0.998606	2.017	1.12533	0.676726	2.48652	2.74136	1.8102
0.714	-2.94855	-2.9232	-2.12156	-1.59507	-2.04355	-1.96284	-1.64897	-1.13081	-0.894167	0.851783	1.88215	1.07598	0.61779	2.36082	2.60269	1.69397
0.716	-2.90961	-2.88293	-2.05488	-1.55449	-2.00514	-1.92556	-1.55717	-1.07017	-1.00685	0.709986	1.73315	1.00438	0.573088	2.2476	2.47242	1.57338
0.718	-2.88191	-2.85768	-2.00131	-1.52013	-1.97542	-1.89832	-1.48159	-1.02809	-1.11596	0.578616	1.57664	0.914235	0.544446	2.14986	2.35586	1.45528
0.72	-2.87216	-2.85616	-1.97079	-1.4973	-1.96062	-1.88894	-1.43233	-1.01052	-1.2169	0.463102	1.41989	0.810672	0.533093	2.06977	2.25732	1.34623
0.722	-2.88614	-2.88583	-1.97191	-1.49055	-1.96631	-1.90437	-1.41801	-1.02211	-1.30474	0.368498	1.27038	0.699906	0.539492	2.00853	2.17987	1.25213
0.724	-2.92814	-2.95206	-2.01112	-1.50324	-1.99679	-1.95	-1.44503	-1.06575	-1.37467	0.299065	1.13536	0.588813	0.563215	1.9664	2.12522	1.17775
0.726	-3.00044	-3.05753	-2.09195	-1.53731	-2.05464	-2.02901	-1.51685	-1.14223	-1.4225	0.257897	1.02136	0.48443	0.602874	1.94271	2.09372	1.12652
0.728	-3.10303	-3.20177	-2.21462	-1.59303	-2.14031	-2.14197	-1.63361	-1.25007	-1.44505	0.246608	0.933855	0.393433	0.656118	1.936	2.08447	1.10031
0.73	-3.23349	-3.38107	-2.37583	-1.66902	-2.252	-2.28666	-1.79199	-1.38548	-1.44064	0.265123	0.876882	0.321641	0.719709	1.94417	2.09548	1.09937
0.732	-3.38711	-3.58865	-2.56893	-1.76234	-2.38576	-2.45812	-1.98537	-1.54254	-1.40931	0.311589	0.852835	0.273586	0.789663	1.96461	2.12393	1.12237
0.734	-3.5572	-3.81511	-2.78429	-1.86874	-2.53569	-2.64895	-2.20427	-1.71349	-1.353	0.382426	0.862331	0.25219	0.861467	1.99448	2.16648	1.16662
0.736	-3.73554	-4.0491	-3.01005	-1.98292	-2.69444	-2.84988	-2.43706	-1.88928	-1.27556	0.472511	0.904206	0.258564	0.930333	2.03084	2.21951	1.22827
0.738	-3.91302	-4.27823	-3.233	-2.09901	-2.85373	-3.05044	-2.67078	-2.06013	-1.18255	0.575496	0.975627	0.291968	0.991499	2.07087	2.27951	1.30277
0.74	-4.08034	-4.49004	-3.43958	-2.21095	-3.00504	-3.23974	-2.89219	-2.21625	-1.08095	0.684226	1.07232	0.349901	1.04053	2.11204	2.34324	1.38518
0.742	-4.22873	-4.67291	-3.61697	-2.31287	-3.14027	-3.40736	-3.08874	-2.3485	-0.978639	0.79123	1.18886	0.428332	1.07361	2.15223	2.40801	1.47066
0.744	-4.35061	-4.81703	-3.75406	-2.39953	-3.25228	-3.54405	-3.2495	-2.4491	-0.883888	0.889253	1.3191	0.522045	1.08782	2.18982	2.47176	1.5548
0.746	-4.44018	-4.91509	-3.8423	-2.46662	-3.33549	-3.64243	-3.36595	-2.51219	-0.804702	0.971773	1.45652	0.625052	1.0813	2.2238	2.53315	1.63399
0.748	-4.49386	-4.96277	-3.87638	-2.51093	-3.38615	-3.69751	-3.4326	-2.53426	-0.748222	1.03347	1.59469	0.73106	1.05343	2.25369	2.59157	1.70564
0.75	-4.51058	-4.95907	-3.85454	-2.53058	-3.4026	-3.70695	-3.44729	-2.51443	-0.720154	1.07059	1.72761	0.833926	1.00487	2.2796	2.64701	1.76828
0.752	-4.49176	-4.90624	-3.77872	-2.52499	-3.38527	-3.67117	-3.41131	-2.4545	-0.724314	1.0812	1.85005	0.928087	0.937494	2.30212	2.69995	1.82158
0.754	-4.44129	-4.80958	-3.65436	-2.49492	-3.33655	-3.59324	-3.32915	-2.35883	-0.762307	1.06531	1.95779	1.00891	0.854326	2.3222	2.75115	1.86617
0.756	-4.36512	-4.67693	-3.48993	-2.44227	-3.26054	-3.47856	-3.20813	-2.23402	-0.833396	1.02476	2.04772	1.07297	0.759295	2.34105	2.80144	1.90344
0.758	-4.27084	-4.51804	-3.29629	-2.37001	-3.16267	-3.3344	-3.05777	-2.0884	-0.934558	0.963045	2.11789	1.11815	0.656983	2.35992	2.8515	1.93518
0.76	-4.16711	-4.34386	-3.08588	-2.28192	-3.04926	-3.16939	-2.88903	-1.93145	-1.06074	0.884941	2.16744	1.14374	0.552309	2.37999	2.9016	1.96325
0.762	-4.06298	-4.16572	-2.87184	-2.18241	-2.92711	-2.99287	-2.71355	-1.77313	-1.20525	0.796048	2.19642	1.15028	0.450184	2.40212	2.95146	1.98922
0.764	-3.96724	-3.99459	-2.6671	-2.07627	-2.80302	-2.81432	-2.54274	-1.62316	-1.36037	0.702257	2.20557	1.13944	0.355157	2.42673	3.0001	2.01402
0.766	-3.88782	-3.84038	-2.48354	-1.96843	-2.68341	-2.64274	-2.38714	-1.49037	-1.51796	0.609195	2.19611	1.11369	0.271093	2.45364	3.04575	2.03773
0.768	-3.8312	-3.71138	-2.33126	-1.86381	-2.574	-2.48621	-2.25567	-1.38212	-1.67014	0.521714	2.16942	1.07605	0.200888	2.48202	3.08586	2.05947
0.77	-3.80201	-3.61382	-2.218	-1.7671	-2.47953	-2.35142	-2.15521	-1.30388	-1.80998	0.443446	2.12683	1.02969	0.146266	2.51028	3.11723	2.07735
0.772	-3.80276	-3.55163	-2.14877	-1.68256	-2.40359	-2.24346	-2.09017	-1.25889	-1.93201	0.376493	2.06947	0.977653	0.107645	2.53621	3.13615	2.08861
0.774	-3.83367	-3.52632	-2.12566	-1.61392	-2.34852	-2.16554	-2.06245	-1.24806	-2.03268	0.321261	1.99811	0.922537	0.0841214	2.55697	3.13862	2.08988
0.776	-3.8928	-3.53709	-2.1478	-1.56422	-2.31537	-2.11903	-2.07136	-1.26999	-2.11057	0.276465	1.91313	0.866282	0.0735419	2.5694	3.12069	2.07745
0.778	-3.97622	-3.58104	-2.21165	-1.53571	-2.30395	-2.10345	-2.11386	-1.32119	-2.16646	0.239298	1.8146	0.810013	0.072681	2.57012	3.07877	2.04768
0.78	-4.07838	-3.65346	-2.31126	-1.52975	-2.31291	-2.11662	-2.18483	-1.39639	-2.20317	0.205758	1.70233	0.753988	0.0775032	2.55591	3.00993	1.99734
0.782	-4.1926	-3.74833	-2.43883	-1.54676	-2.3399	-2.15491	-2.27755	-1.48901	-2.22521	0.171087	1.5761	0.697623	0.0834905	2.52397	2.91225	1.92399
0.784	-4.31157	-3.85872	-2.58526	-1.5862	-2.38177	-2.21353	-2.38416	-1.59163	-2.23832	0.130284	1.43581	0.639608	0.0860103	2.47219	2.78508	1.82624
0.786	-4.42798	-3.97738	-2.74079	-1.64652	-2.43476	-2.28683	-2.49621	-1.6966	-2.24887	0.0786465	1.28169	0.578092	0.0806937	2.39941	2.62916	1.70396
0.788	-4.53505	-4.09719	-2.89565	-1.72528	-2.4948	-2.36873	-2.60524	-1.79652	-2.26324	0.0122826	1.11448	0.510916	0.0637943	2.30564	2.4468	1.55839
0.79	-4.62703	-4.21163	-3.0407	-1.81915	-2.55772	-2.45307	-2.70328	-1.88475	-2.28723	-0.0714599	0.935592	0.435888	0.0324974	2.19213	2.2418	1.39208
0.792	-4.69963	-4.31519	-3.16798	-1.92412	-2.61958	-2.53402	-2.78338	-1.95588	-2.32552	-0.173678	0.747169	0.351052	-0.0148446	2.06139	2.01935	1.2088
0.794	-4.75027	-4.40371	-3.27121	-2.03567	-2.67688	-2.60638	-2.83999	-2.00601	-2.38125	-0.293752	0.552105	0.254952	-0.0785694	1.91714	1.78583	1.01333
0.796	-4.77826	-4.47454	-3.34614	-2.14897	-2.72679	-2.66597	-2.86931	-2.03299	-2.45577	-0.429339	0.35399	0.14685	-0.157667	1.76407	1.54845	0.811142
0.798	-4.78479	-4.52671	-3.39077	-2.25921	-2.76738	-2.70981	-2.86949	-2.0365	-2.54853	-0.57654	0.156975	0.02689	-0.249847	1.60761	1.31494	0.608155
0.8	-4.77275	-4.56086	-3.40545	-2.36184	-2.79763	-2.73631	-2.84074	-2.01801	-2.65716	-0.730202	-0.0344132	-0.103809	-0.351712	1.45356	1.09308	0.410349
0.802	-4.74647	-4.57913	-3.39276	-2.45291	-2.81756	-2.74538	-2.78528	-1.98061	-2.77772	-0.884339	-0.215509	-0.243141	-0.459009	1.30775	0.890277	0.223467
0.804	-4.71135	-4.58497	-3.3573	-2.52933	-2.82813	-2.73834	-2.70722	-1.92872	-2.90507	-1.03264	-0.381774	-0.388087	-0.566959	1.1756	0.713142	0.0527164
0.806	-4.67336	-4.58276	-3.30533	-2.5891	-2.83111	-2.71786	-2.61222	-1.8677	-3.03332	-1.16898	-0.52907	-0.534863	-0.67062	1.0618	0.56712	-0.0974793
0.808	-4.6386	-4.57751	-3.24426	-2.63145	-2.82893	-2.68769	-2.50718	-1.80343	-3.15639	-1.28798	-0.65392	-0.679142	-0.765267	0.969968	0.456168	-0.223684
0.81	-4.61279	-4.57438	-3.18215	-2.65698	-2.82434	-2.6524	-2.39974	-1.74184	-3.26854	-1.38539	-0.753748	-0.816331	-0.846753	0.902383	0.382522	-0.323589
0.812	-4.6009	-4.57835	-3.12708	-2.66756	-2.82023	-2.61703	-2.2978	-1.68842	-3.36488	-1.45855	-0.827064	-0.941878	-0.911828	0.859862	0.346575	-0.396102
0.814	-4.60678	-4.5938	-3.08659	-2.66624	-2.8193	-2.58668	-2.20897	-1.64782	-3.44181	-1.50652	-0.873599	-1.0516	-0.958387	0.841686	0.346851	-0.44137
0.816	-4.63293	-4.62424	-3.06713	-2.65702	-2.82386	-2.56618	-2.14014	-1.62351	-3.49739	-1.53026	-0.894371	-1.14199	-0.985631	0.84566	0.380096	-0.460751
0.818	-4.68047	-4.67205	-3.07364	-2.6445	-2.8356	-2.5597	-2.09696	-1.61755	-3.53152	-1.53253	-0.891681	-1.21051	-0.99413	0.868267	0.441463	-0.456733
0.82	-4.7491	-4.73841	-3.10922	-2.63355	-2.85554	-2.57052	-2.08355	-1.63052	-3.54597	-1.51772	-0.869032	-1.25576	-0.985787	0.904914	0.524798	-0.432796
0.822	-4.8373	-4.82325	-3.17499	-2.62887	-2.88398	-2.60078	-2.10227	-1.66151	-3.54435	-1.49152	-0.830979	-1.2777	-0.963696	0.950243	0.622988	-0.39324
0.824	-4.94253	-4.92535	-3.26998	-2.63461	-2.92053	-2.6514	-2.15356	-1.7083	-3.53184	-1.46056	-0.782921	-1.27765	-0.931924	0.998495	0.728364	-0.342962
0.826	-5.0616	-5.04247	-3.39136	-2.65401	-2.96432	-2.72207	-2.23603	-1.76766	-3.51483	-1.43189	-0.730825	-1.25828	-0.895217	1.04389	0.83313	-0.287213
0.828	-5.19092	-5.17167	-3.53465	-2.68914	-3.01411	-2.81133	-2.34658	-1.8357	-3.50045	-1.41256	-0.680922	-1.22347	-0.858662	1.08099	0.929794	-0.231319
0.83	-5.3269	-5.30949	-3.69407	-2.74072	-3.0685	-2.91672	-2.48067	-1.90823	-3.49604	-1.40909	-0.639364	-1.1781	-0.827331	1.10507	1.01157	-0.180408
0.832	-5.46618	-5.45227	-3.86302	-2.80809	-3.12617	-3.03503	-2.63266	-1.98119	-3.5086	-1.42707	-0.611875	-1.12777	-0.805918	1.11235	1.07274	-0.139133
0.834	-5.60587	-5.59641	-4.03458	-2.88926	-3.18603	-3.1625	-2.79623	-2.05099	-3.54422	-1.4708	-0.603413	-1.07841	-0.79841	1.10027	1.10896	-0.111409
0.836	-5.74371	-5.73859	-4.20191	-2.98112	-3.24731	-3.29516	-2.96478	-2.1148	-3.60758	-1.54297	-0.617851	-1.03593	-0.807805	1.0676	1.11746	-0.1002
0.838	-5.87806	-5.87592	-4.35881	-3.07974	-3.30962	-3.42899	-3.13183	-2.17072	-3.70158	-1.64452	-0.657709	-1.00578	-0.835886	1.01447	1.09718	-0.107337
0.84	-6.00798	-6.00604	-4.50001	-3.18072	-3.37295	-3.56018	-3.2914	-2.21783	-3.82699	-1.77455	-0.723954	-0.992613	-0.883085	0.942382	1.04881	-0.133413
0.842	-6.13301	-6.12719	-4.62149	-3.27957	-3.43753	-3.68531	-3.43827	-2.25619	-3.98239	-1.93036	-0.815881	-0.999889	-0.948427	0.854043	0.974736	-0.177735
0.844	-6.25316	-6.23814	-4.72069	-3.37214	-3.50373	-3.8014	-3.5682	-2.28664	-4.16413	-2.10757	-0.931085	-1.02964	-1.02957	0.753219	0.878872	-0.238366
0.846	-6.36866	-6.33811	-4.79651	-3.4549	-3.57182	-3.90601	-3.67807	-2.31064	-4.36655	-2.30038	-1.06555	-1.08226	-1.12292	0.644477	0.766444	-0.312235
0.848	-6.47986	-6.42672	-4.84934	-3.52529	-3.64185	-3.99722	-3.76587	-2.32999	-4.58233	-2.50186	-1.21385	-1.15647	-1.2239	0.532904	0.643676	-0.395319
0.85	-6.58705	-6.50385	-4.88085	-3.58186	-3.71346	-4.07362	-3.83067	-2.34653	-4.80294	-2.70434	-1.36942	-1.24933	-1.32716	0.423806	0.517427	-0.482895
0.852	-6.6904	-6.56952	-4.89379	-3.62435	-3.78577	-4.13424	-3.87254	-2.36196	-5.01923	-2.89982	-1.52497	-1.35644	-1.42701	0.322387	0.394785	-0.569832
0.854	-6.78988	-6.62387	-4.8917	-3.65362	-3.85733	-4.1785	-3.89234	-2.37757	-5.22209	-3.08046	-1.67294	-1.47218	-1.51777	0.233449	0.282652	-0.650918
0.856	-6.88528	-6.66705	-4.87856	-3.6716	-3.92622	-4.20619	-3.89161	-2.39415	-5.40303	-3.23899	-1.80598	-1.59012	-1.59415	0.161116	0.187321	-0.721192
0.858	-6.97621	-6.69925	-4.85847	-3.68098	-3.99012	-4.21742	-3.87234	-2.41194	-5.55482	-3.36919	-1.91747	-1.70348	-1.65169	0.108594	0.114098	-0.776261
0.86	-7.0622	-6.72072	-4.83532	-3.68498	-4.04654	-4.2126	-3.83683	-2.43062	-5.67202	-3.46621	-2.00197	-1.80555	-1.68702	0.0779926	0.0669679	-0.812585
0.862	-7.14278	-6.73184	-4.81256	-3.68703	-4.09305	-4.19248	-3.78757	-2.44939	-5.7513	-3.52692	-2.05564	-1.89024	-1.69817	0.0702135	0.0483514	-0.827705
0.864	-7.2176	-6.73317	-4.79294	-3.69046	-4.12758	-4.15819	-3.72706	-2.46714	-5.79171	-3.55004	-2.07649	-1.95248	-1.68471	0.0849049	0.0589496	-0.820392
0.866	-7.28648	-6.72557	-4.77838	-3.69823	-4.1487	-4.11124	-3.65782	-2.48261	-5.79467	-3.53628	-2.06457	-1.98862	-1.64778	0.120496	0.0977054	-0.790725
0.868	-7.34951	-6.71017	-4.76997	-3.71268	-4.15579	-4.05355	-3.58229	-2.49454	-5.76384	-3.48826	-2.02197	-1.99669	-1.59	0.174301	0.161879	-0.740082
0.87	-7.40709	-6.68851	-4.76794	-3.73541	-4.14926	-3.98747	-3.50281	-2.50189	-5.7048	-3.41032	-1.95264	-1.97654	-1.5153	0.242694	0.247235	-0.67104
0.872	-7.45992	-6.66244	-4.7718	-3.76715	-4.13057	-3.91577	-3.42165	-2.50395	-5.62456	-3.30822	-1.86214	-1.92988	-1.4286	0.321327	0.348324	-0.587216
0.874	-7.50898	-6.63413	-4.7805	-3.80777	-4.10217	-3.84151	-3.34097	-2.50051	-5.53099	-3.1888	-1.75723	-1.86016	-1.33544	0.405398	0.458848	-0.493038
0.876	-7.55547	-6.60595	-4.79267	-3.85639	-4.06741	-3.76801	-3.26291	-2.49188	-5.43225	-3.05948	-1.64537	-1.77229	-1.24157	0.489926	0.572068	-0.393482
0.878	-7.60074	-6.58037	-4.80684	-3.91146	-4.03022	-3.69866	-3.18953	-2.47896	-5.33612	-2.92783	-1.53423	-1.67236	-1.15251	0.570031	0.681224	-0.293783
0.88	-7.64618	-6.55978	-4.82169	-3.97101	-3.9948	-3.63677	-3.12284	-2.46322	-5.24949	-2.80111	-1.43115	-1.56717	-1.0732	0.641195	0.779948	-0.199152
0.882	-7.69315	-6.5464	-4.83631	-4.03279	-3.96528	-3.58536	-3.0648	-2.44662	-5.1779	-2.68586	-1.34267	-1.46381	-1.00764	0.699475	0.862614	-0.114503
0.884	-7.74286	-6.54209	-4.85033	-4.09458	-3.94534	-3.54704	-3.01729	-2.4315	-5.12527	-2.58758	-1.27419	-1.36918	-0.958709	0.741675	0.924623	-0.0442214
[truncated: 158 more rows]

## Sheet: P5_M
	CORRECT								INCORRECT
[truncated: 702 more rows]

[truncated: 19 more sheets: P6_M, P7_M, P8_M, P9_M, P10_M, P11_M, P12_M, P13_NM, P14_NM, P15_NM, P16_NM, P17_NM, P18_NM, P19_NM, P20_NM, P21_NM, P22_NM, P23_NM, P24_NM]
